# Supplementary material for: Crystal structure of 3-chloro-1-methyl-5-nitro-1H-indazole
Source: Acta Crystallogr E Crystallogr Commun. 2015 Oct 10;71(Pt 11):o834–5. doi: 10.1107/S2056989015018411 (PMC4645045; doi:10.1107/S2056989015018411)
Supplement: Supplementary file 1 [file e-71-0o834-sup1.cif]

##############################################################################
#                                                                            #
# This CIF contains the data in a paper accepted for publication in          #
# Acta Crystallographica Section E. It conforms to the requirements of       #
# Notes for Authors for Acta Crystallographica Section E, and has been       #
# peer reviewed under the auspices of the IUCr Commission on Journals.       #
#                                                                            #
# Full details of the Crystallographic Information File format               #
# are given in the paper "The Crystallographic Information File (CIF):       #
# a New Standard Archive File for Crystallography" by S. R. Hall, F. H.      #
# Allen and I. D. Brown [Acta Cryst. (1991), A47, 655-685].                  #
#                                                                            #
# The current version of the core CIF dictionary is obtainable from          #
# ftp://ftp.iucr.org/pub/cif_core.dic.                                       #
#                                                                            #
# Software is freely available for graphical display of the structure(s)     #
# in this CIF. For information consult the CIF software page                 #
# http://www.iucr.org/resources/cif/software.                                #
#                                                                            #
# This file may be used for bona fide research purposes within the           #
# scientific community so long as proper attribution is given to the journal # 
# article from which it was obtained.                                        #
#                                                                            #
##############################################################################
data_I
_database_code_depnum_ccdc_archive 'CCDC 1429148'
_audit_creation_method     SHELXL-2013
_journal_date_recd_electronic     2015-09-17
_journal_date_accepted     2015-10-01
_journal_name_full     'Acta Crystallographica, Section E'
_journal_year     2015
_journal_volume     71
_journal_issue     11
_journal_page_first     o834
_journal_page_last     o835
_journal_paper_category     HO
_journal_paper_doi     10.1107/S2056989015018411
_journal_coeditor_code     ZP2019
_publ_contact_author_name     'Assoman Kouakou'
_publ_contact_author_address
;
Laboratoire de Chimie Organique et Analytique
Universit\'e Sultan Moulay Slimane,
Facult\'e des Sciences et Techniques, B\'eni-Mellal, BP 523, Morocco
;
_publ_contact_author_email     'assoman_k@yahoo.fr'
_publ_contact_author_fax     '212 537 77 54 40'
_publ_contact_author_phone     '212 537 77 54 40'
_publ_section_title
;
Crystal structure of 3-chloro-1-methyl-5-nitro-1<i>H</i>-indazole
;
loop_
    _publ_author_name
    _publ_author_address
    'Kouakou, Assoman'
;
Laboratoire de Chimie Organique et Analytique
Universit\'e Sultan Moulay Slimane,
Facult\'e des Sciences et Techniques, B\'eni-Mellal, BP 523, Morocco
;
    'Rakib, El Mostapha'
;
Laboratoire de Chimie Organique et Analytique
Universit\'e Sultan Moulay Slimane,
Facult\'e des Sciences et Techniques, B\'eni-Mellal, BP 523, Morocco
;
    'Chigr, Mohamed'
;
Laboratoire de Chimie Organique et Analytique
Universit\'e Sultan Moulay Slimane,
Facult\'e des Sciences et Techniques, B\'eni-Mellal, BP 523, Morocco
;
    'Saadi, Mohamed'
;
Laboratoire de Chimie du Solide Appliqu\'ee,
Facult\'e des Sciences, Universit\'e Mohammed V
Avenue Ibn Battouta, BP 1014, Rabat, Morocco
;
    'El Ammari, Lahcen'
;
Laboratoire de Chimie du Solide Appliqu\'ee,
Facult\'e des Sciences, Universit\'e Mohammed V
Avenue Ibn Battouta, BP 1014, Rabat, Morocco
;
_chemical_name_systematic
;
3-Chloro-1-methyl-5-nitro-1<i>H</i>-indazole
;
_chemical_name_common     ?
_chemical_formula_moiety     'C8 H6 Cl N3 O2'
_chemical_formula_sum     'C8 H6 Cl N3 O2'
_chemical_formula_iupac     'C8 H6 Cl N3 O2'
_chemical_formula_weight     211.61
_chemical_melting_point     471
_shelx_space_group_comment
;
The symmetry employed for this shelxl refinement is uniquely defined
by the following loop, which should always be used as a source of
symmetry information in preference to the above space-group names.
They are only intended as comments.
;
_space_group_crystal_system     monoclinic
_space_group_name_H-M_alt     'P 21/n'
_space_group_name_Hall     '-P 2yn'
loop_
    _space_group_symop_operation_xyz
    'x, y, z'
    '-x+1/2, y+1/2, -z+1/2'
    '-x, -y, -z'
    'x-1/2, -y-1/2, z-1/2'
_cell_length_a     3.8273(2)
_cell_length_b     14.678(6)
_cell_length_c     15.549(6)
_cell_angle_alpha     90
_cell_angle_beta     96.130(9)
_cell_angle_gamma     90
_cell_volume     868.5(6)
_cell_formula_units_Z     4
_cell_measurement_reflns_used     2243
_cell_measurement_theta_min     2.635
_cell_measurement_theta_max     28.699
_cell_measurement_temperature     296(2)
_exptl_crystal_description     block
_exptl_crystal_colour     Colourless
_exptl_crystal_size_max     0.31
_exptl_crystal_size_mid     0.27
_exptl_crystal_size_min     0.21
_exptl_crystal_density_diffrn     1.618
_exptl_crystal_F_000     432
_exptl_absorpt_coefficient_mu     0.413
_exptl_absorpt_correction_type     multi-scan
_exptl_absorpt_process_details
;
(SADABS; Bruker, 2009)
;
_exptl_absorpt_correction_T_min     0.6536
_exptl_absorpt_correction_T_max     0.7471
_exptl_special_details     ?
_diffrn_ambient_temperature     296(2)
_diffrn_radiation_type     MoK\a
_diffrn_radiation_wavelength     0.71073
_diffrn_radiation_source     'fine-focus sealed tube'
_diffrn_radiation_monochromator     graphite
_diffrn_measurement_device_type     'Bruker X8 APEX Diffractometer'
_diffrn_measurement_method     '\f and \w scans'
_diffrn_reflns_number     19793
_diffrn_reflns_av_R_equivalents     0.0276
_diffrn_reflns_theta_min     2.635
_diffrn_reflns_theta_max     28.699
_diffrn_reflns_theta_full     25.242
_diffrn_measured_fraction_theta_max     0.999
_diffrn_measured_fraction_theta_full     0.999
_diffrn_reflns_limit_h_min     -5
_diffrn_reflns_limit_h_max     5
_diffrn_reflns_limit_k_min     -19
_diffrn_reflns_limit_k_max     19
_diffrn_reflns_limit_l_min     -20
_diffrn_reflns_limit_l_max     20
_refine_special_details     ?
_reflns_number_total     2243
_reflns_number_gt     1963
_reflns_threshold_expression     'I > 2\s(I)'
_refine_ls_structure_factor_coef     Fsqd
_refine_ls_matrix_type     full
_refine_ls_R_factor_all     0.0497
_refine_ls_R_factor_gt     0.0428
_refine_ls_wR_factor_gt     0.1092
_refine_ls_wR_factor_ref     0.1147
_refine_ls_goodness_of_fit_ref     1.097
_refine_ls_restrained_S_all     1.097
_refine_ls_number_reflns     2243
_refine_ls_number_parameters     127
_refine_ls_number_restraints     0
_refine_ls_hydrogen_treatment     constr
_refine_ls_weighting_scheme     calc
_refine_ls_weighting_details
              'w=1/[\s^2^(Fo^2^)+(0.0484P)^2^+0.5276P] where P=(Fo^2^+2Fc^2^)/3'
_atom_sites_solution_hydrogens     geom
_atom_sites_solution_primary     ?
_atom_sites_solution_secondary     ?
_refine_ls_shift/su_max     0.000
_refine_ls_shift/su_mean     0.000
_refine_diff_density_max     0.356
_refine_diff_density_min     -0.268
_refine_ls_extinction_method     none
_refine_ls_extinction_coef     .
loop_
    _atom_type_symbol
    _atom_type_description
    _atom_type_scat_dispersion_real
    _atom_type_scat_dispersion_imag
    _atom_type_scat_source
    'C' 'C' 0.0033 0.0016
                         'International Tables Vol C Tables 4.2.6.8 and 6.1.1.4'
    'H' 'H' 0.0000 0.0000
                         'International Tables Vol C Tables 4.2.6.8 and 6.1.1.4'
    'N' 'N' 0.0061 0.0033
                         'International Tables Vol C Tables 4.2.6.8 and 6.1.1.4'
    'O' 'O' 0.0106 0.0060
                         'International Tables Vol C Tables 4.2.6.8 and 6.1.1.4'
    'Cl' 'Cl' 0.1484 0.1585
                         'International Tables Vol C Tables 4.2.6.8 and 6.1.1.4'
_computing_data_collection
;
APEX2 (Bruker, 2009)
;
_computing_cell_refinement
;
SAINT (Bruker, 2009)
;
_computing_data_reduction
;
SAINT (Bruker, 2009)
;
_computing_structure_solution
;
SHELXS2013 (Sheldrick, 2008)
;
_computing_structure_refinement
;
SHELXL2013 (Sheldrick, 2015)
;
_computing_molecular_graphics
;
Ortep-3  (Burnett & Johnson, 1996; Farrugia, 2012)
;
_computing_publication_material
;
publCIF (Westrip, 2010)
;
loop_
    _atom_site_type_symbol
    _atom_site_label
    _atom_site_fract_x
    _atom_site_fract_y
    _atom_site_fract_z
    _atom_site_U_iso_or_equiv
    _atom_site_adp_type
    _atom_site_calc_flag
    _atom_site_occupancy
    _atom_site_disorder_assembly
    _atom_site_disorder_group
    Cl Cl1 0.39641(14) 0.41233(3) 0.10469(3) 0.04683(17) Uani d 1 . .
    N N3 0.7340(4) 0.56202(10) 0.29223(9) 0.0345(3) Uani d 1 . .
    N N2 0.6938(4) 0.48003(10) 0.25083(10) 0.0358(3) Uani d 1 . .
    N N1 0.0460(5) 0.79442(11) 0.05310(10) 0.0416(4) Uani d 1 . .
    O O2 -0.0907(5) 0.75957(11) -0.01323(11) 0.0671(5) Uani d 1 . .
    O O1 0.0360(6) 0.87596(11) 0.06625(11) 0.0669(5) Uani d 1 . .
    C C3 0.4260(4) 0.59119(11) 0.16618(10) 0.0283(3) Uani d 1 . .
    C C4 0.5778(4) 0.63052(11) 0.24420(10) 0.0299(3) Uani d 1 . .
    C C2 0.2473(4) 0.64453(11) 0.10193(10) 0.0301(3) Uani d 1 . .
    H H2 0.1459 0.6196 0.0502 0.036 Uiso calc 1 . .
    C C1 0.2289(5) 0.73599(12) 0.11912(11) 0.0325(3) Uani d 1 . .
    C C7 0.5114(4) 0.49799(12) 0.17658(11) 0.0320(3) Uani d 1 . .
    C C5 0.5521(5) 0.72408(12) 0.26022(11) 0.0373(4) Uani d 1 . .
    H H5 0.6498 0.7497 0.3120 0.045 Uiso calc 1 . .
    C C6 0.3773(5) 0.77622(12) 0.19662(12) 0.0381(4) Uani d 1 . .
    H H6 0.3564 0.8387 0.2047 0.046 Uiso calc 1 . .
    C C9 0.9194(5) 0.56629(15) 0.37845(12) 0.0442(5) Uani d 1 . .
    H H9A 1.0018 0.5066 0.3957 0.066 Uiso calc 1 . .
    H H9B 1.1160 0.6069 0.3785 0.066 Uiso calc 1 . .
    H H9C 0.7634 0.5882 0.4182 0.066 Uiso calc 1 . .
loop_
    _atom_site_aniso_label
    _atom_site_aniso_U_11
    _atom_site_aniso_U_22
    _atom_site_aniso_U_33
    _atom_site_aniso_U_12
    _atom_site_aniso_U_13
    _atom_site_aniso_U_23
    Cl1 0.0591(3) 0.0334(2) 0.0457(3) 0.00152(19) -0.0049(2) -0.01074(18)
    N3 0.0347(8) 0.0374(8) 0.0308(7) -0.0012(6) 0.0006(6) -0.0012(6)
    N2 0.0367(8) 0.0345(7) 0.0360(7) 0.0011(6) 0.0033(6) -0.0012(6)
    N1 0.0497(9) 0.0357(8) 0.0405(8) 0.0048(7) 0.0095(7) 0.0062(6)
    O2 0.0955(14) 0.0476(9) 0.0513(9) 0.0052(9) -0.0246(9) 0.0045(7)
    O1 0.1054(15) 0.0352(8) 0.0589(10) 0.0147(9) 0.0037(9) 0.0054(7)
    C3 0.0266(8) 0.0304(8) 0.0285(7) -0.0028(6) 0.0056(6) -0.0032(6)
    C4 0.0270(8) 0.0348(8) 0.0284(7) -0.0043(6) 0.0051(6) -0.0020(6)
    C2 0.0310(8) 0.0321(8) 0.0276(7) -0.0024(6) 0.0048(6) -0.0014(6)
    C1 0.0342(9) 0.0315(8) 0.0328(8) -0.0001(7) 0.0084(7) 0.0029(6)
    C7 0.0317(8) 0.0314(8) 0.0331(8) -0.0018(6) 0.0047(6) -0.0039(6)
    C5 0.0430(10) 0.0359(9) 0.0330(8) -0.0069(7) 0.0044(7) -0.0093(7)
    C6 0.0463(10) 0.0283(8) 0.0407(9) -0.0028(7) 0.0100(8) -0.0058(7)
    C9 0.0422(10) 0.0559(12) 0.0326(9) -0.0021(9) -0.0055(8) -0.0008(8)
_geom_special_details
;
All e.s.d.'s (except the e.s.d. in the dihedral angle between two l.s. planes)
are estimated using the full covariance matrix. The cell e.s.d.'s are taken
into account individually in the estimation of e.s.d.'s in distances, angles
and torsion angles; correlations between e.s.d.'s in cell parameters are only
used when they are defined by crystal symmetry. An approximate (isotropic)
treatment of cell e.s.d.'s is used for estimating e.s.d.'s involving l.s.
planes.
;
loop_
    _geom_bond_atom_site_label_1
    _geom_bond_atom_site_label_2
    _geom_bond_site_symmetry_2
    _geom_bond_distance
    _geom_bond_publ_flag
    Cl1 C7 . 1.7086(18) ?
    N3 C4 . 1.353(2) ?
    N3 N2 . 1.366(2) ?
    N3 C9 . 1.450(2) ?
    N2 C7 . 1.311(2) ?
    N1 O1 . 1.215(2) ?
    N1 O2 . 1.218(2) ?
    N1 C1 . 1.458(2) ?
    C3 C2 . 1.390(2) ?
    C3 C4 . 1.411(2) ?
    C3 C7 . 1.412(2) ?
    C4 C5 . 1.401(2) ?
    C2 C1 . 1.372(2) ?
    C2 H2 . 0.9300 ?
    C1 C6 . 1.406(3) ?
    C5 C6 . 1.367(3) ?
    C5 H5 . 0.9300 ?
    C6 H6 . 0.9300 ?
    C9 H9A . 0.9600 ?
    C9 H9B . 0.9600 ?
    C9 H9C . 0.9600 ?
loop_
    _geom_angle_atom_site_label_1
    _geom_angle_atom_site_label_2
    _geom_angle_atom_site_label_3
    _geom_angle_site_symmetry_1
    _geom_angle_site_symmetry_3
    _geom_angle
    _geom_angle_publ_flag
    C4 N3 N2 . . 111.95(14) ?
    C4 N3 C9 . . 128.47(16) ?
    N2 N3 C9 . . 119.56(16) ?
    C7 N2 N3 . . 105.10(14) ?
    O1 N1 O2 . . 122.53(18) ?
    O1 N1 C1 . . 118.81(17) ?
    O2 N1 C1 . . 118.66(16) ?
    C2 C3 C4 . . 120.87(15) ?
    C2 C3 C7 . . 135.89(15) ?
    C4 C3 C7 . . 103.23(14) ?
    N3 C4 C5 . . 131.73(16) ?
    N3 C4 C3 . . 106.71(15) ?
    C5 C4 C3 . . 121.56(16) ?
    C1 C2 C3 . . 116.26(15) ?
    C1 C2 H2 . . 121.9 ?
    C3 C2 H2 . . 121.9 ?
    C2 C1 C6 . . 123.60(16) ?
    C2 C1 N1 . . 117.97(16) ?
    C6 C1 N1 . . 118.43(16) ?
    N2 C7 C3 . . 113.01(15) ?
    N2 C7 Cl1 . . 120.27(14) ?
    C3 C7 Cl1 . . 126.72(13) ?
    C6 C5 C4 . . 117.27(16) ?
    C6 C5 H5 . . 121.4 ?
    C4 C5 H5 . . 121.4 ?
    C5 C6 C1 . . 120.43(16) ?
    C5 C6 H6 . . 119.8 ?
    C1 C6 H6 . . 119.8 ?
    N3 C9 H9A . . 109.5 ?
    N3 C9 H9B . . 109.5 ?
    H9A C9 H9B . . 109.5 ?
    N3 C9 H9C . . 109.5 ?
    H9A C9 H9C . . 109.5 ?
    H9B C9 H9C . . 109.5 ?
_shelx_hkl_file
;
  -1   0   0   -0.70    0.30
   1   0   0   -0.10    0.40
   1   0   0   -0.70    0.40
  -1   0   0    0.10    0.50
  -1   0   0   -0.50    0.40
  -1   0   0    0.50    0.40
  -1   0   0   -2.10    0.90
  -2   0   0  362.06   11.70
   2   0   0  382.26    7.60
  -2   0   0  359.36    6.90
   2   0   0  365.16    8.10
  -2   0   0  357.06    7.70
  -2   0   0  363.06   12.50
  -2   0   0  373.06    7.60
  -3   0   0    0.90    1.00
  -3   0   0    0.90    2.20
  -3   0   0    0.90    1.20
   3   0   0   -1.30    0.90
   3   0   0    0.40    0.80
  -3   0   0    0.70    0.70
  -4   0   0    0.20    1.00
  -4   0   0   -2.40    3.00
  -4   0   0    0.80    1.80
   4   0   0    0.70    1.10
  -5   0   0   -4.00    2.30
  -5   0   0    0.20    4.40
  -6   0   0   21.10    8.60
  -6   0   0   31.80    5.60
   0  -1   0    0.00    0.10
   0  -1   0    0.00    0.10
   0  -1   0    0.00    0.10
   0  -1   0    0.00    0.10
   0  -1   0    0.00    0.10
   0   1   0    0.00    0.10
   0   1   0    0.00    0.10
   0   1   0   -0.10    0.10
   0   1   0    0.00    0.10
  -1  -1   0 5362.56   94.79
  -1  -1   0 5299.27  165.78
  -1  -1   0 5372.56  159.68
  -1  -1   0 5543.15  107.19
  -1   1   0 5586.34  103.19
  -1   1   0 5425.46  158.58
   1   1   0 4873.11  106.59
   1   1   0 5606.34  111.79
  -1   1   0 5374.76  164.98
   1   1   0 5674.33  104.69
  -2  -1   0  105.79    4.80
   2  -1   0  107.69    2.60
  -2  -1   0  107.19    4.40
  -2  -1   0  114.09    2.60
  -2  -1   0  109.89    2.90
  -2  -1   0  108.59    2.90
   2  -1   0  111.39    2.90
  -2   1   0  104.89    4.80
  -2   1   0  109.29    2.70
  -2   1   0  109.89    4.30
   2   1   0  107.49    2.80
  -2   1   0  117.69    2.80
   2   1   0  111.09    3.10
   3  -1   0    1.60    0.70
  -3  -1   0    2.10    0.80
  -3  -1   0    3.10    1.40
  -3  -1   0    2.80    2.40
  -3  -1   0   -0.30    0.90
   3  -1   0    1.40    0.90
  -3  -1   0    1.00    0.80
   3   1   0    0.70    0.90
  -3   1   0    4.60    2.50
  -3   1   0    1.70    1.00
  -3   1   0    0.80    1.10
   3   1   0    0.40    0.80
  -3   1   0    2.60    0.80
   4  -1   0   11.10    1.50
  -4  -1   0    9.90    3.80
  -4  -1   0    9.10    2.40
  -4  -1   0   13.80    1.80
  -4   1   0   12.10    4.00
   4   1   0   12.50    1.70
  -4   1   0   10.40    2.30
  -4   1   0   13.40    1.60
  -5  -1   0   -0.90    3.80
  -5  -1   0   -5.70    2.50
  -5   1   0    1.00    4.80
  -6  -1   0    1.50    7.40
  -6  -1   0   10.10    4.40
  -6   1   0   -2.40    6.80
  -6   1   0   10.50    4.30
   0  -2   0    2.30    0.30
   0  -2   0    1.60    0.30
   0  -2   0    1.40    0.40
   0  -2   0    1.40    0.30
   0   2   0    1.70    0.30
   0   2   0    1.30    0.30
  -1  -2   0  913.51   16.10
  -1  -2   0  911.11   27.20
  -1  -2   0  933.31   18.20
  -1  -2   0  932.21   28.10
  -1   2   0  891.41   28.00
  -1   2   0  916.01   17.40
  -1   2   0  951.00   18.30
   1   2   0  886.51   17.80
  -1   2   0  889.91   18.30
   1   2   0  935.21   19.00
   1   2   0  940.61   17.20
  -2  -2   0   23.30    2.40
  -2  -2   0   26.70    1.20
  -2  -2   0   22.60    1.20
   2  -2   0   24.30    1.10
  -2  -2   0   26.30    2.10
   2   2   0   24.70    1.40
   2   2   0   23.70    1.30
  -2   2   0   26.70    1.00
  -2   2   0   21.20    2.20
  -2   2   0   25.60    1.80
  -2   2   0   26.00    1.10
  -3  -2   0  391.06   14.80
   3  -2   0  406.86    9.30
  -3  -2   0  406.66    8.30
  -3  -2   0  422.76    9.20
  -3  -2   0  419.56   14.20
  -3   2   0  426.86   13.70
  -3   2   0  409.66   14.90
   3   2   0  414.26    9.70
  -3   2   0  414.56    8.70
   3   2   0  425.06    9.00
  -3   2   0  396.46    9.00
  -4  -2   0   -0.90    1.90
  -4  -2   0   -1.80    1.10
  -4  -2   0   -0.90    2.30
  -4   2   0    0.40    1.00
   4   2   0   -1.00    1.10
  -4   2   0   -1.70    2.30
  -4   2   0   -0.30    1.60
  -5  -2   0   -5.60    4.60
  -5   2   0   -5.30    4.60
  -6  -2   0  -10.50    6.40
  -6   2   0    8.40    4.40
  -6   2   0  -10.40    6.10
   0  -3   0   -4.40    0.30
   0  -3   0   -4.30    0.60
   0  -3   0   -5.10    0.30
   0   3   0   -3.90    0.40
   0   3   0   -4.90    0.40
   0   3   0   -4.20    0.40
  -1  -3   0  500.85   15.70
  -1  -3   0  495.55   15.30
  -1  -3   0  492.25    9.10
   1   3   0  502.95    9.20
  -1   3   0  494.85    9.80
   1   3   0  507.95   10.80
  -1   3   0  522.25    9.70
   1   3   0  490.85   10.00
  -1   3   0  486.95   15.50
   1   3   0  503.25   10.30
  -2  -3   0  462.95   15.10
  -2  -3   0  470.95    9.00
  -2  -3   0  467.95   15.70
  -2   3   0  492.75    9.70
  -2   3   0  472.05    9.60
   2   3   0  483.15    8.60
   2   3   0  473.75   10.60
  -2   3   0  458.15   15.50
  -2   3   0  461.85   14.50
   2   3   0  476.35    9.90
   2   3   0  455.55    9.80
  -2   3   0  465.75    9.40
  -3  -3   0   46.50    3.60
  -3  -3   0   39.70    2.30
  -3  -3   0   47.20    4.10
  -3  -3   0   44.70    2.00
  -3   3   0   42.30    1.80
   3   3   0   45.40    2.30
  -3   3   0   45.40    3.00
  -3   3   0   45.50    3.90
   3   3   0   46.70    2.10
  -3   3   0   41.50    1.80
  -4  -3   0    0.80    1.30
  -4  -3   0   -1.00    3.10
  -4  -3   0   -2.20    1.90
   4   3   0    1.80    1.30
  -4   3   0    0.60    3.10
  -4   3   0   -0.70    1.50
  -5  -3   0   14.50    4.00
  -5  -3   0   26.70    6.70
  -5   3   0   24.50    6.50
  -5   3   0   28.50    4.70
  -6  -3   0   -1.10    7.20
  -6   3   0    9.00    4.50
  -6   3   0   -4.60    6.70
   0  -4   0   57.99    2.40
   0  -4   0   54.59    1.30
   0  -4   0   56.49    1.40
   0   4   0   53.59    1.50
   0   4   0   51.29    1.50
   0   4   0   52.79    1.70
   1  -4   0  728.23   11.80
  -1  -4   0  693.33   21.40
  -1  -4   0  713.53   21.80
  -1  -4   0  702.13   12.70
  -1   4   0  703.43   13.90
  -1   4   0  744.53   13.70
  -1   4   0  685.33   21.60
   1   4   0  680.23   14.00
  -1   4   0  699.33   16.40
   1   4   0  728.13   15.00
   1   4   0  686.93   14.30
  -2  -4   0   35.10    2.70
  -2  -4   0   28.60    2.60
  -2  -4   0   35.90    1.50
   2   4   0   34.90    0.90
  -2   4   0   33.70    1.20
  -2   4   0   33.70    1.10
  -2   4   0   33.00    1.90
   2   4   0   32.30    1.60
  -2   4   0   35.40    1.30
  -2   4   0   31.40    2.50
   2   4   0   27.60    1.60
  -3  -4   0   12.30    3.10
  -3  -4   0   10.70    1.30
  -3  -4   0    9.90    2.10
  -3  -4   0   11.30    1.60
  -3   4   0   13.40    2.90
  -3   4   0   10.30    1.60
   3   4   0   12.10    1.60
  -3   4   0   10.80    1.10
  -3   4   0   11.30    1.10
   3   4   0   12.30    1.60
  -4  -4   0   32.30    4.60
  -4  -4   0   37.90    2.60
  -4  -4   0   33.10    2.20
  -4  -4   0   29.50    4.30
   4   4   0   31.10    2.40
  -4   4   0   32.80    3.30
  -4   4   0   33.30    4.60
  -5  -4   0   -4.10    2.80
  -5  -4   0    2.90    2.00
  -5  -4   0    2.00    5.00
  -5   4   0    3.90    3.20
   5   4   0    2.10    1.70
  -5   4   0    1.20    4.80
  -6  -4   0    0.60    7.30
  -6   4   0   15.00    5.20
  -6   4   0    0.40    7.10
   0  -5   0   -0.70    0.40
   0  -5   0   -0.50    0.30
   0  -5   0   -0.60    0.60
   0   5   0   -0.40    0.40
   0   5   0   -0.50    0.40
   0   5   0   -0.20    0.50
  -1  -5   0  211.68    7.40
  -1  -5   0  208.78    4.40
   1  -5   0  213.88    3.90
  -1  -5   0  211.78    7.20
  -1   5   0  211.28    4.50
   1   5   0  211.08    5.20
  -1   5   0  233.28    4.70
   1   5   0  211.08    4.90
   1   5   0  206.28    4.90
  -1   5   0  208.68    7.00
  -1   5   0  207.68    5.60
   2  -5   0  108.09    2.20
  -2  -5   0  107.39    5.00
  -2  -5   0  107.89    2.90
  -2  -5   0  106.99    4.90
  -2   5   0  105.89    2.60
  -2   5   0  110.19    4.00
  -2   5   0   99.49    4.60
   2   5   0   99.59    3.20
  -2   5   0  110.39    2.60
   2   5   0  108.89    3.20
  -2   5   0  103.59    3.70
   2   5   0  103.79    3.30
   2   5   0  105.09    2.20
  -3  -5   0   70.49    4.60
  -3  -5   0   74.29    2.80
  -3  -5   0   77.09    4.80
  -3  -5   0   73.49    3.00
   3   5   0   74.19    3.20
  -3   5   0   79.29    3.70
  -3   5   0   75.29    2.30
  -3   5   0   71.99    4.70
   3   5   0   72.29    2.90
  -4  -5   0    8.90    1.50
  -4  -5   0   11.30    4.00
  -4  -5   0   10.60    1.90
  -4  -5   0    6.00    2.70
  -4   5   0   14.40    4.00
  -4   5   0    8.30    2.40
   4   5   0    6.40    1.70
  -5  -5   0   45.40    7.70
  -5  -5   0   42.90    3.50
  -5  -5   0   24.10    4.60
  -5   5   0   43.60    7.40
   5   5   0   35.60    3.00
  -5   5   0   40.90    5.40
  -6  -5   0   -8.10    7.20
  -6   5   0  -13.50    6.10
  -6   5   0   -0.30    3.10
   0  -6   0 4942.51  143.09
   0  -6   0 4803.42   84.49
   0  -6   0 4792.92   80.09
   0   6   0 4761.52   95.69
   0   6   0 4558.84   93.59
   0   6   0 4634.54   93.99
   0   6   0 4749.92  108.19
  -1  -6   0   34.10    2.50
  -1  -6   0   35.00    2.00
  -1  -6   0   35.00    1.30
   1  -6   0   35.80    1.00
  -1   6   0   33.50    1.70
   1   6   0   33.40    1.60
   1   6   0   32.60    1.70
  -1   6   0   32.30    1.70
  -1   6   0   35.60    1.20
   1   6   0   33.30    1.50
  -2  -6   0   40.50    3.20
  -2  -6   0   41.80    1.80
   2  -6   0   39.40    1.20
  -2  -6   0   36.40    2.90
  -2   6   0   38.60    2.70
  -2   6   0   40.20    1.40
   2   6   0   38.80    1.80
   2   6   0   37.40    1.80
  -2   6   0   40.00    1.30
  -2   6   0   39.90    2.40
   2   6   0   40.20    2.20
   2   6   0   39.50    1.10
  -3  -6   0    0.20    1.60
  -3  -6   0    0.50    1.00
   3  -6   0    1.60    0.50
  -3  -6   0    2.80    2.40
  -3   6   0   -0.40    1.80
  -3   6   0    0.80    0.60
  -3   6   0    0.80    0.90
   3   6   0    0.80    1.30
  -3   6   0    2.10    2.20
   3   6   0    0.30    0.90
  -4  -6   0   66.39    3.20
  -4  -6   0   67.69    6.00
  -4  -6   0   58.09    5.50
  -4  -6   0   61.89    3.40
  -4   6   0   68.79    5.80
  -4   6   0   57.79    3.90
   4   6   0   57.49    3.30
  -5  -6   0   -0.40    3.40
  -5  -6   0    9.20    5.50
  -5  -6   0    8.10    2.30
  -5   6   0    5.60    3.80
   5   6   0    7.50    2.20
  -5   6   0    2.80    5.20
  -6  -6   0  -10.10    4.20
  -6  -6   0   -0.70    7.20
  -6   6   0   -8.20    6.30
  -6   6   0    8.00    4.60
   0  -7   0    0.10    0.50
   0   7   0    4.80    0.80
  -1  -7   0   61.19    2.00
   1  -7   0   60.09    1.50
  -1  -7   0   60.79    3.20
  -1  -7   0   57.79    2.70
   1   7   0   57.19    2.20
   1   7   0   59.39    2.30
  -1   7   0   61.99    1.80
   1   7   0   61.49    2.10
  -1   7   0   59.09    2.40
  -1   7   0   57.49    2.30
  -2  -7   0  124.59    5.60
  -2  -7   0  126.29    3.50
  -2  -7   0  124.59    5.90
   2  -7   0  127.39    2.60
  -2   7   0  123.69    5.30
   2   7   0  119.19    3.90
   2   7   0  125.59    2.80
   2   7   0  122.89    3.70
  -2   7   0  126.89    4.50
   2   7   0  124.79    3.80
  -2   7   0  126.99    3.10
  -3  -7   0    2.30    2.30
  -3  -7   0    0.20    1.90
  -3  -7   0    0.40    1.00
  -3   7   0    1.30    2.00
  -3   7   0    0.20    0.80
   3   7   0    2.50    1.30
  -3   7   0    1.90    2.40
  -3   7   0    0.40    0.70
   3   7   0    1.70    1.40
  -4  -7   0    0.40    2.50
  -4  -7   0    1.50    1.40
  -4  -7   0   -2.60    3.00
  -4  -7   0    1.80    1.80
   4   7   0    1.70    1.60
  -4   7   0    1.00    2.10
  -4   7   0    0.50    3.20
  -5  -7   0   -1.80    3.40
  -5  -7   0    7.90    5.90
  -5  -7   0    7.80    2.60
   5   7   0    7.70    2.40
  -5   7   0    0.40    4.90
  -5   7   0    2.90    3.70
  -6   7   0    4.10    4.50
   0  -8   0  787.22   14.10
   0  -8   0  787.62   13.50
   0  -8   0  791.52   23.60
   0   8   0  761.02   15.60
   0   8   0  770.42   17.80
   0   8   0  742.33   15.90
  -1  -8   0  601.04   11.20
  -1  -8   0  597.04   18.50
   1  -8   0  580.14   10.30
  -1  -8   0  598.64   18.80
   1   8   0  574.04   12.40
  -1   8   0  583.74   14.10
  -1   8   0  601.54   12.10
   1   8   0  593.34   13.20
  -1   8   0  577.84   18.00
   1   8   0  578.44   12.60
  -2  -8   0   27.60    1.80
   2  -8   0   28.90    1.10
  -2  -8   0   30.30    3.30
  -2  -8   0   27.60    2.60
   2   8   0   26.10    1.10
   2   8   0   28.00    1.80
   2   8   0   27.80    2.10
  -2   8   0   26.60    2.30
  -2   8   0   27.50    2.40
  -2   8   0   27.10    1.30
   2   8   0   26.00    2.00
  -3  -8   0   70.19    2.90
  -3  -8   0   63.89    5.10
  -3  -8   0   66.49    4.80
  -3   8   0   67.69    4.60
   3   8   0   71.39    3.20
   3   8   0   64.09    3.30
  -3   8   0   66.19    2.20
  -3   8   0   67.89    3.90
  -4  -8   0    5.50    3.00
  -4  -8   0   12.50    2.40
  -4  -8   0   10.80    1.90
  -4  -8   0   12.10    4.20
  -4   8   0    8.90    2.80
  -4   8   0   12.10    4.00
   4   8   0    9.20    2.10
  -5  -8   0   -3.20    5.30
  -5  -8   0   -6.50    3.30
  -5  -8   0    0.00    2.20
  -5  -8   0   -0.10    1.90
   5   8   0    2.00    2.00
  -5   8   0   -6.20    4.60
  -5   8   0   -2.10    3.50
   0  -9   0   -1.10    0.90
   0  -9   0   -0.30    0.60
   0  -9   0   -0.50    0.60
   0   9   0   -0.60    0.70
   0   9   0   -1.40    0.70
   0   9   0    0.20    0.70
   1  -9   0  987.80   17.50
   1  -9   0  975.40   16.80
  -1  -9   0  988.70   18.00
  -1  -9   0  996.40   30.30
  -1  -9   0  997.40   30.20
  -1   9   0  990.50   19.80
   1   9   0  989.40   21.20
  -1   9   0  973.20   22.80
   1   9   0  966.00   19.90
  -1   9   0  980.10   29.50
   1   9   0  942.61   20.30
   2  -9   0  178.48    3.60
  -2  -9   0  178.08    7.20
  -2  -9   0  178.68    4.60
  -2  -9   0  183.78    8.00
  -2   9   0  179.98    6.80
  -2   9   0  178.88    4.30
   2   9   0  181.68    5.10
   2   9   0  179.48    5.00
   2   9   0  167.98    5.30
  -2   9   0  176.58    5.80
   2   9   0  173.08    3.90
  -3  -9   0   47.50    4.20
  -3  -9   0   43.70    2.50
  -3  -9   0   48.20    4.70
  -3   9   0   46.50    3.50
   3   9   0   51.89    3.00
   3   9   0   46.40    3.00
  -3   9   0   50.39    3.90
  -4  -9   0    4.00    2.00
  -4  -9   0    3.10    2.90
  -4  -9   0    2.40    1.60
  -4  -9   0    1.20    3.70
   4   9   0    1.60    1.70
  -4   9   0   -1.60    3.60
  -4   9   0    3.90    3.10
   4   9   0    4.30    2.00
  -5  -9   0   -6.60    5.20
  -5  -9   0    1.10    2.10
  -5  -9   0   -8.00    3.30
  -5  -9   0    1.70    2.40
  -5   9   0   -5.60    4.60
  -5   9   0   -3.80    3.50
   5   9   0    0.80    2.10
   0 -10   0  108.19    2.80
   0 -10   0  112.69    3.00
   0 -10   0  109.79    4.80
   0  10   0  101.59    3.20
   0  10   0  108.39    3.30
   0  10   0  101.89    3.30
  -1 -10   0  289.07    9.70
  -1 -10   0  288.37    6.30
   1 -10   0  284.27    5.60
  -1 -10   0  293.07   10.60
   1 -10   0  291.27    5.80
   1  10   0  278.47    6.90
   1  10   0  289.47    7.50
  -1  10   0  300.77    6.60
   1  10   0  282.17    7.10
  -1  10   0  284.87    6.60
  -1  10   0  284.97    7.70
   2 -10   0  263.17    5.00
  -2 -10   0  254.87   10.40
  -2 -10   0  258.27    6.10
  -2 -10   0  258.27    9.70
  -2  10   0  264.97    9.20
  -2  10   0  258.67    7.70
   2  10   0  259.47    6.80
   2  10   0  255.47    5.50
   2  10   0  258.27    6.70
  -2  10   0  261.67    6.00
   2  10   0  257.07    7.30
  -3 -10   0   47.00    4.30
  -3 -10   0   54.89    5.10
  -3 -10   0   48.50    2.70
   3  10   0   42.40    3.00
  -3  10   0   40.50    4.00
   3  10   0   52.19    3.20
  -3  10   0   47.50    3.70
  -4 -10   0   16.10    3.90
  -4 -10   0   29.30    3.30
  -4 -10   0   22.20    2.60
  -4 -10   0   30.60    5.60
   4  10   0   24.20    2.90
  -4  10   0   23.70    4.20
   4  10   0   23.40    2.90
  -4  10   0   25.30    5.00
  -5 -10   0   -0.10    2.10
  -5 -10   0   -9.00    5.10
  -5 -10   0    1.10    2.40
  -5 -10   0   -8.10    3.30
  -5  10   0    1.00    3.60
   5  10   0    1.10    2.20
   0 -11   0   -2.10    1.10
   0 -11   0   -0.20    0.80
   0 -11   0   -1.80    0.80
   0  11   0   -2.40    0.90
   0  11   0   -1.00    0.90
   0  11   0   -2.00    0.80
   1 -11   0  130.59    3.10
  -1 -11   0  129.69    5.00
  -1 -11   0  130.59    6.30
   1 -11   0  127.29    3.20
  -1 -11   0  127.69    3.70
  -1  11   0  141.29    3.70
  -1  11   0  120.79    4.20
   1  11   0  130.99    4.20
   1  11   0  130.69    4.40
   1  11   0  131.79    4.20
  -1  11   0  127.19    3.70
   2 -11   0    7.30    0.90
  -2 -11   0    6.00    2.30
  -2 -11   0    6.90    1.50
  -2 -11   0    7.50    2.50
   2 -11   0    8.80    0.90
   2  11   0   10.40    1.70
  -2  11   0   11.60    2.30
   2  11   0    8.90    1.70
   2  11   0    6.70    1.80
  -2  11   0    2.90    1.80
  -3 -11   0   28.80    4.30
  -3 -11   0   26.30    2.40
  -3 -11   0   20.20    3.20
  -3  11   0   32.00    3.70
   3  11   0   27.60    2.70
   3  11   0   23.80    2.80
  -3  11   0   24.90    3.80
  -4 -11   0   42.60    6.30
  -4 -11   0   35.80    3.10
  -4 -11   0   37.80    3.50
  -4 -11   0   26.80    4.70
   4  11   0   37.50    3.30
   4  11   0   26.70    3.20
  -4  11   0   39.40    5.00
  -5 -11   0    0.20    2.60
  -5 -11   0   -9.50    5.30
  -5 -11   0   -1.10    2.00
  -5  11   0    0.40    3.60
   5  11   0    2.20    2.30
   0 -12   0  164.18    6.90
   0 -12   0  166.28    4.10
   0  12   0  155.58    4.60
   0  12   0  159.48    4.80
   0  12   0  159.88    4.70
   1 -12   0    7.30    1.10
  -1 -12   0    4.30    2.00
  -1 -12   0    5.30    1.50
   1 -12   0    7.50    1.00
  -1 -12   0    4.70    1.30
   1  12   0    5.30    1.40
  -1  12   0   10.00    1.80
  -1  12   0    6.50    1.30
   1  12   0    9.20    1.60
   1  12   0    7.60    1.60
  -2 -12   0   -1.20    1.90
  -2 -12   0   -2.10    1.90
   2 -12   0    0.20    0.70
  -2 -12   0    1.00    1.20
   2 -12   0    1.20    0.60
   2  12   0    0.50    1.20
  -2  12   0    1.90    1.90
   2  12   0   -0.60    1.40
   2  12   0    1.70    1.30
  -3 -12   0   14.30    3.70
  -3 -12   0    8.60    3.00
  -3 -12   0   10.10    1.90
   3  12   0   12.50    2.40
   3  12   0   13.80    2.40
  -3  12   0   18.40    3.30
  -4 -12   0    2.00    1.90
  -4 -12   0    0.50    3.10
  -4 -12   0    2.70    2.40
  -4 -12   0   -2.60    3.90
   4  12   0    4.40    2.10
  -4  12   0    3.40    3.40
   4  12   0    2.70    2.20
  -5 -12   0    4.30    2.40
  -5 -12   0   -8.70    3.50
  -5 -12   0    1.00    2.70
  -5  12   0   -2.20    4.00
   5  12   0   -3.40    2.10
   0 -13   0    0.20    1.30
   0 -13   0    1.00    1.00
   0  13   0    1.90    1.30
   0  13   0    0.80    1.10
   0  13   0   -0.20    1.20
  -1 -13   0   48.20    2.40
   1 -13   0   51.79    2.00
   1 -13   0   51.39    2.00
  -1 -13   0   46.10    4.20
  -1  13   0   45.90    2.60
   1  13   0   51.19    2.80
  -1  13   0   44.20    2.40
   1  13   0   51.39    2.70
   1  13   0   49.99    2.90
  -1  13   0   51.59    2.50
   2 -13   0    1.60    0.70
  -2 -13   0   -0.80    1.90
  -2 -13   0   -1.30    1.20
   2 -13   0   -0.70    0.70
  -2 -13   0   -3.50    1.80
   2  13   0   -1.90    1.50
  -2  13   0   -0.80    1.80
   2  13   0   -0.60    1.20
  -2  13   0    0.00    1.00
   2  13   0   -2.10    1.50
  -3 -13   0    6.10    3.00
  -3 -13   0    6.80    1.80
  -3 -13   0    5.00    3.20
   3  13   0    9.50    2.30
   3  13   0    7.70    2.20
  -3  13   0   12.80    3.00
  -4 -13   0   -2.40    4.40
  -4 -13   0   -2.30    3.30
  -4 -13   0   -4.30    1.90
  -4 -13   0   -0.30    2.40
   4  13   0   -2.40    2.20
   4  13   0    3.50    2.40
  -4  13   0    1.40    3.50
  -5 -13   0    0.70    2.60
  -5 -13   0   -1.00    2.10
  -5  13   0   -5.30    3.80
   5  13   0   -0.90    2.40
   0 -14   0  215.38    8.60
   0 -14   0  219.58    5.30
   0  14   0  211.98    6.00
   0  14   0  215.78    6.10
   0  14   0  215.88    6.00
  -1 -14   0   19.30    1.90
  -1 -14   0   13.00    2.60
   1 -14   0   19.50    1.50
  -1  14   0   17.50    1.80
   1  14   0   19.70    2.30
   1  14   0   19.50    2.20
  -1  14   0   16.50    1.80
  -1  14   0   18.90    1.90
   1  14   0   20.00    2.40
  -2 -14   0    8.60    2.80
  -2 -14   0   11.20    1.80
   2  14   0   17.60    2.30
  -2  14   0   15.70    2.70
   2  14   0   11.40    2.30
  -2  14   0   10.20    1.50
   2  14   0   12.60    2.20
  -3 -14   0   24.70    2.60
  -3 -14   0   18.00    3.90
  -3 -14   0   20.80    4.20
   3  14   0   25.80    3.10
  -3  14   0   30.50    3.90
   3  14   0   26.10    3.10
  -3  14   0   20.70    2.00
  -4 -14   0    5.00    3.70
  -4 -14   0    9.50    2.90
  -4 -14   0   -1.50    4.60
  -4 -14   0    4.60    2.20
   4  14   0    7.20    2.50
  -4  14   0   11.60    3.70
   4  14   0    4.10    2.60
  -5 -14   0   -2.40    4.20
  -5 -14   0   12.00    2.70
  -5 -14   0    8.30    3.20
  -5  14   0   12.60    4.80
   5  14   0    4.80    2.70
   0 -15   0    0.80    1.00
   0 -15   0   -1.10    1.40
   0  15   0   -1.00    1.40
   0  15   0    0.40    1.00
   0  15   0   -1.20    1.30
   0  15   0   -0.80    1.20
  -1 -15   0   -0.10    1.20
   1 -15   0    1.80    1.00
  -1 -15   0    0.20    1.80
   1  15   0   -0.90    1.60
   1  15   0   -0.10    1.40
  -1  15   0    1.20    1.20
   1  15   0   -0.10    1.50
  -1  15   0    0.40    1.30
  -1  15   0    0.10    1.20
  -2 -15   0   10.90    1.90
  -2 -15   0    8.00    2.90
  -2  15   0   11.80    2.60
   2  15   0    8.00    2.20
  -2  15   0    9.30    1.50
   2  15   0   12.30    2.30
  -3 -15   0    7.20    2.00
  -3 -15   0    4.20    3.20
  -3  15   0    9.90    3.00
   3  15   0    8.00    2.60
   3  15   0    9.10    2.50
  -3  15   0    7.90    1.50
  -4 -15   0    6.50    2.40
  -4 -15   0    4.30    2.70
  -4 -15   0   -0.40    3.50
  -4  15   0    3.70    3.40
   4  15   0    5.70    2.50
   4  15   0    3.60    2.60
   0 -16   0   19.90    3.00
   0 -16   0   20.90    1.90
   0  16   0   20.40    2.30
   0  16   0   22.20    2.40
   0  16   0   26.10    2.60
   1 -16   0    2.10    1.10
  -1 -16   0    2.50    2.10
  -1 -16   0    2.30    1.40
  -1  16   0    3.80    1.60
   1  16   0    2.60    1.80
   1  16   0    0.60    1.70
   1  16   0    1.40    1.70
  -1  16   0    1.70    1.50
  -1  16   0    5.30    1.60
  -2 -16   0   -1.90    2.20
  -2 -16   0   -2.10    1.50
  -2  16   0    0.90    1.40
   2  16   0   -0.90    1.90
   2  16   0   -2.60    1.80
  -2  16   0    0.80    1.30
  -2  16   0    1.40    1.90
  -3 -16   0   13.90    2.50
  -3 -16   0   11.00    3.40
   3  16   0   16.90    2.70
   3  16   0   17.60    3.10
  -3  16   0   14.30    1.80
  -3  16   0   17.10    3.60
  -4 -16   0   18.30    3.00
  -4 -16   0   20.90    3.80
  -4 -16   0   10.80    4.40
   4  16   0   18.00    3.40
   4  16   0   16.20    3.10
  -4  16   0   22.50    4.50
   0 -17   0   -1.00    1.60
   0 -17   0   -1.00    1.20
   0  17   0    0.50    1.60
   0  17   0   -0.50    1.40
   0  17   0   -0.70    1.50
   1 -17   0   42.50    2.20
  -1 -17   0   36.90    2.70
  -1 -17   0   42.80    4.70
  -1  17   0   40.20    2.90
   1  17   0   39.90    3.20
  -1  17   0   41.30    2.90
   1  17   0   40.20    3.10
   1  17   0   35.00    3.00
  -1  17   0   44.10    2.80
  -2 -17   0    1.40    1.70
  -2 -17   0    0.30    2.70
   2  17   0   -0.60    2.10
  -2  17   0    1.60    1.50
   2  17   0    0.30    1.70
  -2  17   0    0.70    1.40
  -3 -17   0    6.70    3.70
  -3 -17   0   12.40    2.50
  -3  17   0   15.50    3.50
   3  17   0   14.10    3.10
  -3  17   0   13.30    1.80
   3  17   0   10.10    2.90
  -4 -17   0    0.90    2.30
  -4 -17   0    4.20    3.10
  -4 -17   0    1.30    3.90
   4  17   0   -0.20    1.90
  -4  17   0    1.10    3.30
   4  17   0    6.20    2.70
   0 -18   0   27.20    2.40
   0 -18   0   32.60    3.60
   0  18   0   32.70    2.80
   0  18   0   30.90    2.90
   0  18   0   33.10    3.00
  -1 -18   0    4.30    1.70
  -1 -18   0    1.40    2.20
   1 -18   0    1.70    1.10
   1  18   0    3.70    2.10
   1  18   0    4.20    2.10
   1  18   0    3.80    1.90
  -1  18   0    2.40    1.70
  -1  18   0    4.00    1.70
  -1  18   0    5.00    1.60
  -2 -18   0   -0.80    2.70
  -2 -18   0   -3.30    1.70
  -2  18   0    0.80    1.60
   2  18   0    1.20    2.40
  -2  18   0   -1.70    1.50
   2  18   0    2.30    2.30
  -3 -18   0    2.10    2.10
  -3 -18   0   -2.00    3.20
   3  18   0    0.00    1.90
  -3  18   0    1.10    1.70
   3  18   0    0.10    2.50
  -3  18   0    0.70    1.40
  -4 -18   0    2.70    2.60
  -4 -18   0   -3.40    3.70
  -4 -18   0    3.50    3.00
   4  18   0    6.40    2.80
   4  18   0    1.90    2.80
   0 -19   0   -2.40    1.10
   0  19   0    1.70    2.10
   0  19   0    1.60    1.80
   0  19   0    1.90    2.00
  -1 -19   0    9.50    3.00
  -1 -19   0   12.50    2.20
  -1  19   0   12.30    2.40
   1  19   0   10.60    2.70
  -1  19   0   13.00    2.40
   1  19   0   14.80    2.60
   1  19   0   11.90    2.60
  -2 -19   0   10.90    3.70
  -2 -19   0   16.40    2.60
   2  19   0   11.90    2.50
   2  19   0   12.40    3.00
  -2  19   0   14.90    2.40
  -2  19   0   14.00    2.20
  -3 -19   0   -0.10    3.40
  -3 -19   0    2.60    2.20
   3  19   0    2.20    2.70
   3  19   0    0.70    3.00
  -3  19   0    2.50    1.80
   0 -20   0    4.70    1.70
   0  20   0    5.50    2.30
   0  20   0    7.40    2.30
   0  20   0    3.60    2.00
  -1 -20   0    0.80    1.80
  -1 -20   0    2.90    2.40
  -1  20   0    0.60    1.90
  -1  20   0    1.90    2.00
   1  20   0    2.00    2.30
   1  20   0    1.40    2.00
   1  20   0   -0.90    2.30
  -2 -20   0   -1.30    1.80
  -2 -20   0    1.60    3.10
  -2  20   0    1.00    1.80
  -2  20   0   -2.20    1.80
   2  20   0    1.10    2.40
   2  20   0    2.60    2.60
  -3 -20   0    2.70    2.50
  -3 -20   0    1.40    3.50
  -3  20   0    9.50    2.20
   3  20   0   11.40    3.30
   3  20   0    6.70    3.00
   0 -21   0   -1.00    1.50
   0  21   0   -0.90    1.90
   0  21   0   -3.80    1.90
   0  21   0   -2.30    2.10
  -1 -21   0    6.80    2.20
  -1 -21   0   10.60    3.00
  -1  21   0   10.40    2.50
   1  21   0    9.80    2.80
  -1  21   0   12.20    2.50
   1  21   0   11.10    2.70
   1  21   0    6.60    2.90
  -2 -21   0    5.40    2.50
  -2 -21   0    7.10    3.60
   2  21   0    9.90    3.20
  -2  21   0   11.00    2.40
  -2  21   0   13.00    2.40
   2  21   0    7.20    2.80
  -3 -21   0   -4.60    2.00
  -3 -21   0   -2.50    3.60
   3  21   0   -0.80    2.80
  -3  21   0    0.90    1.90
   0 -22   0   44.30    3.40
   0  22   0   57.09    4.70
   0  22   0   50.29    4.40
  -1 -22   0   23.60    3.00
  -1 -22   0   23.30    4.10
  -1  22   0   30.90    3.50
   1  22   0   19.10    3.50
   1  22   0   18.00    3.30
  -1  22   0   24.80    3.40
  -2 -22   0    7.50    3.60
  -2 -22   0    9.00    2.70
   2  22   0    9.10    3.30
  -2  22   0   12.60    2.60
  -2  22   0   12.80    2.40
   2  22   0    9.80    3.10
   0  23   0    0.10    2.10
   0  23   0    3.20    2.50
  -1 -23   0   34.60    3.40
   1  23   0   29.70    3.90
  -1  23   0   33.00    3.60
  -1  23   0   35.90    3.90
   1  23   0   44.70    4.80
  -2 -23   0    3.60    3.40
  -2 -23   0   -0.30    2.50
  -2  23   0    4.40    2.30
  -2  23   0    4.60    2.10
   2  23   0    4.10    3.10
   0  24   0    3.50    2.60
   0  24   0    6.60    3.10
  -6   0   1  -11.60    6.30
  -6   0   1   11.70    4.60
  -5   0   1   -2.30    2.50
  -5   0   1    1.60    4.90
   4   0  -1    1.40    1.30
  -4   0   1    1.20    1.30
  -4   0   1    0.30    1.90
  -4   0   1    3.30    3.30
  -3   0   1  120.09    3.50
  -3   0   1  122.89    5.40
   3   0  -1  122.99    3.30
  -3   0   1  113.19    5.80
   3   0  -1  119.79    3.70
  -3   0   1  114.79    3.50
   2   0  -1   -0.20    0.40
   2   0  -1   -0.80    0.50
   2   0  -1   -0.70    0.50
  -2   0   1    0.10    0.40
  -2   0   1   -0.60    0.60
  -2   0   1   -3.10    1.40
  -2   0   1   -0.10    0.70
   1   0  -1   -0.40    0.50
  -1   0   1    0.30    0.50
   1   0  -1    1.40    0.30
  -1   0   1    2.40    0.40
  -1   0   1    0.10    0.50
  -1   0   1    0.60    0.80
   1   0  -1    0.50    0.30
   1   0  -1    0.30    0.40
   0   0   1   -1.40    0.10
   0   0  -1   -1.50    0.10
   0   0  -1   -1.50    0.10
   0   0   1   -1.40    0.10
   0   0  -1   -1.40    0.10
   0   0   1   -1.40    0.10
   0   0   1   -1.50    0.10
   0   0  -1   -1.50    0.10
   0   0   1   -1.50    0.10
   0   0  -1   -1.40    0.10
   0   0   1   -1.50    0.10
   0   0  -1   -1.50    0.10
  -1   0  -1   25.30    0.90
   1   0   1   27.00    0.90
  -1   0  -1   29.20    0.90
  -1   0  -1   29.50    0.80
  -1   0  -1   28.80    0.90
   1   0   1   31.10    1.00
  -1   0  -1   27.50    1.60
   2   0   1   -0.20    0.50
  -2   0  -1   -2.70    1.40
  -2   0  -1   -0.10    0.50
  -2   0  -1    0.50    0.50
   2   0   1   -1.00    0.50
  -2   0  -1    0.20    0.80
  -2   0  -1   -0.10    0.60
  -3   0  -1    5.90    1.50
   3   0   1    6.60    0.90
  -3   0  -1    8.30    1.10
  -3   0  -1    7.70    2.70
  -3   0  -1    6.50    1.00
   3   0   1    6.90    1.10
  -4   0  -1   -0.10    1.10
  -4   0  -1   -4.40    3.00
   4   0   1   -1.10    1.00
  -4   0  -1   -0.40    1.80
  -5   0  -1   50.89    7.70
  -5   0  -1   26.30    4.10
  -6   0  -1    7.90    3.80
  -6   0  -1   -3.80    6.40
  -6  -1   1    9.10    4.30
  -6  -1   1  -12.30    6.30
  -6   1   1  -13.50    6.10
  -6   1   1    4.30    4.10
  -5  -1   1    2.40    5.00
  -5  -1   1   -3.30    2.70
  -5   1   1   -1.50    3.70
  -4  -1   1   62.49    5.60
  -4  -1   1   66.19    3.00
  -4  -1   1   68.29    5.10
   4  -1  -1   66.49    2.90
  -4   1   1   65.49    4.60
  -4   1   1   66.39    5.70
   4   1  -1   67.69    3.00
  -4   1   1   66.39    2.80
  -3  -1   1   30.30    3.00
  -3  -1   1   27.10    1.90
  -3  -1   1   28.50    3.00
   3  -1  -1   26.70    1.70
   3  -1  -1   27.90    1.40
  -3   1   1   27.50    2.90
   3   1  -1   28.40    1.70
  -3   1   1   27.10    1.50
  -3   1   1   26.30    1.70
   3   1  -1   24.90    1.90
  -3   1   1   27.80    2.70
   2  -1  -1   48.60    1.50
  -2  -1   1   47.40    1.70
   2  -1  -1   47.90    1.70
  -2  -1   1   42.20    1.70
  -2  -1   1   47.80    1.60
  -2  -1   1   47.20    2.70
  -2  -1   1   43.10    2.80
  -2   1   1   47.00    1.60
  -2   1   1   46.80    1.60
  -2   1   1   46.50    2.30
   2   1  -1   44.70    1.70
   2   1  -1   49.10    1.30
  -2   1   1   41.20    2.90
   2   1  -1   49.50    1.90
  -1  -1   1 1006.20   19.40
   1  -1  -1 1014.10   19.30
  -1  -1   1 1004.70   31.40
  -1  -1   1  984.40   17.60
   1  -1  -1 1036.10   18.50
  -1  -1   1  983.90   19.90
   1  -1  -1 1016.20   21.00
  -1  -1   1  992.90   30.60
  -1   1   1  986.50   31.30
  -1   1   1 1006.60   19.90
   1   1  -1 1023.60   19.20
   1   1  -1 1043.10   20.80
   1   1  -1 1025.10   19.50
  -1   1   1  992.20   20.60
  -1   1   1 1025.70   30.70
  -1  -1  -1    7.50    0.20
  -1  -1  -1    5.90    0.90
  -1  -1  -1    5.40    0.50
   1  -1   1    7.10    0.40
  -1  -1  -1    8.20    0.60
  -1  -1  -1    8.00    0.60
  -1   1  -1    7.50    0.40
  -1   1  -1    8.20    0.40
  -1   1  -1    6.40    0.30
   1   1   1    7.30    0.70
  -1   1  -1    7.60    0.40
  -1   1  -1    6.30    0.30
   1   1   1    7.30    0.60
  -1   1  -1    5.80    0.80
  -2  -1  -1   18.50    1.80
   2  -1   1   20.70    1.10
  -2  -1  -1   13.10    2.10
  -2  -1  -1   19.80    1.00
  -2  -1  -1   19.50    1.10
   2   1   1   22.90    1.10
  -2   1  -1   13.70    2.00
   2   1   1   20.70    1.20
  -2   1  -1   20.00    0.90
  -2   1  -1   18.20    1.70
  -2   1  -1   19.90    1.00
  -3  -1  -1   66.39    4.60
  -3  -1  -1   69.49    4.10
  -3  -1  -1   63.59    2.40
  -3  -1  -1   69.99    2.50
   3  -1   1   67.89    2.40
  -3  -1  -1   68.99    2.30
  -3   1  -1   63.99    2.30
   3   1   1   67.99    2.30
  -3   1  -1   65.79    4.60
  -3   1  -1   70.69    3.90
   3   1   1   69.09    2.60
  -3   1  -1   66.19    2.30
  -4  -1  -1   12.70    2.50
  -4  -1  -1   15.20    4.20
  -4  -1  -1   21.80    2.00
   4  -1   1   15.40    1.60
  -4   1  -1   14.50    2.40
   4   1   1   15.60    1.80
  -4   1  -1   20.10    4.50
  -4   1  -1   19.20    1.80
  -5  -1  -1   16.00    3.80
  -5  -1  -1   35.30    6.90
  -5   1  -1   34.80    6.90
  -5   1  -1   15.90    3.30
  -6  -1  -1   -2.30    6.40
  -6   1  -1   -3.80    7.00
  -6   1  -1   13.30    4.40
  -6  -2   1   11.10    3.70
  -6  -2   1    1.50    7.40
  -6   2   1    5.00    4.30
  -6   2   1  -14.60    6.50
  -5  -2   1   -6.10    4.30
  -5   2   1    2.60    2.50
  -5   2   1   -4.40    4.80
  -4  -2   1   17.70    4.40
  -4  -2   1   13.80    2.80
  -4  -2   1   21.50    2.30
   4   2  -1   18.80    2.00
  -4   2   1   21.80    4.60
  -4   2   1   14.60    2.30
  -4   2   1   19.30    1.80
   3  -2  -1   87.39    2.50
   3  -2  -1   89.99    2.90
  -3  -2   1   85.79    3.00
  -3  -2   1   88.29    4.70
  -3  -2   1   86.59    2.70
  -3  -2   1   85.49    5.30
   3   2  -1   85.69    2.90
   3   2  -1   87.29    3.20
  -3   2   1   89.89    4.20
  -3   2   1   85.79    5.20
  -3   2   1   84.39    2.70
  -3   2   1   85.09    2.80
   2  -2  -1  364.86    7.30
  -2  -2   1  356.26   12.30
  -2  -2   1  350.56    7.70
  -2  -2   1  349.87    6.90
  -2  -2   1  348.27   11.60
  -2  -2   1  359.66    7.80
   2  -2  -1  361.26    7.90
   2   2  -1  354.56    7.70
  -2   2   1  358.56    7.40
  -2   2   1  348.07    7.50
   2   2  -1  354.76    8.20
   2   2  -1  372.26    7.70
   2   2  -1  358.16    6.80
  -2   2   1  357.86   11.20
  -2   2   1  346.27   12.10
  -1  -2   1 8167.78  244.18
   1  -2  -1 8685.33  159.08
  -1  -2   1 8308.47  145.09
   1   2  -1 8210.98  160.38
   1   2  -1 8530.35  171.58
  -1   2   1 8207.98  188.48
   1   2  -1 8233.18  164.28
   0  -2  -1  474.75    9.20
   0  -2  -1  467.35   14.60
   0  -2   1  491.55   14.00
   0  -2   1  475.05   14.90
   0  -2   1  480.95    8.20
   0  -2  -1  478.15    9.40
   0  -2  -1  483.45    8.00
   0  -2   1  473.95   10.80
   0   2   1  451.95    9.40
   0   2  -1  475.15   10.90
   0   2  -1  485.85    9.70
   0   2  -1  431.56    9.40
   0   2   1  464.05   10.70
   0   2  -1  466.25    9.10
   0   2  -1  477.75   14.30
  -1  -2  -1  273.67    5.20
   1  -2   1  288.37    5.40
  -1  -2  -1  263.07    8.80
  -1  -2  -1  277.17    5.90
  -1   2  -1  289.97    5.40
   1   2   1  275.97    5.80
   1   2   1  276.97    6.20
  -1   2  -1  273.67    5.70
  -1   2  -1  281.07    5.40
  -2  -2  -1   54.39    1.90
   2  -2   1   59.19    1.40
  -2  -2  -1   55.39    3.10
  -2  -2  -1   57.99    1.70
   2  -2   1   55.99    1.70
  -2  -2  -1   55.89    1.10
  -2  -2  -1   50.69    3.30
   2   2   1   56.49    2.00
  -2   2  -1   47.70    3.10
  -2   2  -1   55.79    1.60
  -2   2  -1   55.99    1.60
  -2   2  -1   56.59    2.80
  -2   2  -1   56.69    1.60
   2   2   1   58.49    1.90
   3  -2   1  157.08    4.20
  -3  -2  -1  167.38    4.40
  -3  -2  -1  163.68    3.90
  -3  -2  -1  154.68    7.30
  -3  -2  -1  162.48    6.90
  -3   2  -1  162.48    4.00
  -3   2  -1  157.98    4.10
  -3   2  -1  153.08    7.40
  -3   2  -1  162.08    6.50
   3   2   1  165.18    4.70
   3   2   1  167.58    4.20
  -4  -2  -1   24.20    2.20
  -4  -2  -1   25.80    3.80
  -4  -2  -1   30.40    5.10
  -4   2  -1   23.90    3.10
  -4   2  -1   29.50    4.90
   4   2   1   26.70    2.10
  -5  -2  -1   -3.10    4.70
  -5  -2  -1   -1.40    2.60
  -5   2  -1    0.60    4.90
  -6  -2  -1   15.70    8.50
  -6   2  -1   18.30    4.70
  -6   2  -1    5.00    7.40
  -6  -3   1    8.20    4.20
  -6  -3   1   -6.90    7.30
  -6   3   1   10.40    4.80
  -6   3   1   -5.20    6.80
  -5  -3   1    6.60    2.00
  -5  -3   1    5.30    5.40
   5   3  -1    7.40    2.00
  -5   3   1    9.10    3.60
  -5   3   1    2.30    5.30
  -4  -3   1   15.80    3.10
  -4  -3   1   16.50    4.20
  -4  -3   1   19.10    2.20
  -4   3   1   21.00    4.40
  -4   3   1   13.60    2.20
  -4   3   1   17.50    1.70
   4   3  -1   18.80    2.10
  -3  -3   1    1.70    1.50
  -3  -3   1    1.30    2.40
  -3  -3   1    1.10    0.90
  -3  -3   1   -0.40    1.10
   3   3  -1   -0.80    0.90
   3   3  -1    1.60    1.10
  -3   3   1    2.60    2.30
  -3   3   1   -1.00    0.80
  -3   3   1    1.20    1.00
  -3   3   1    2.40    0.80
  -2  -3   1  355.16    7.00
  -2  -3   1  341.47   11.60
  -2  -3   1  340.67   12.10
  -2  -3   1  348.77    7.70
   2  -3  -1  360.46    7.10
  -2   3   1  342.87   12.00
  -2   3   1  357.86   10.90
  -2   3   1  349.96    7.40
   2   3  -1  352.46    7.60
   2   3  -1  353.26    6.70
  -2   3   1  350.56    7.30
   2   3  -1  353.06    8.20
  -1  -3   1 1281.87   23.00
  -1  -3   1 1335.37   40.40
   1  -3  -1 1328.97   25.40
  -1  -3   1 1332.37   40.80
  -1   3   1 1281.97   26.70
   1   3  -1 1304.57   24.80
  -1   3   1 1297.77   41.60
   1   3  -1 1345.77   26.10
   1   3  -1 1380.46   27.30
   1   3  -1 1335.57   25.50
  -1   3   1 1297.97   30.60
   0  -3  -1  229.18    5.10
   0  -3   1  245.98    7.50
   0  -3   1  250.47    4.50
   0  -3  -1  254.37    7.50
   0  -3  -1  246.98    4.40
   0  -3  -1  240.18    5.00
   0  -3   1  255.87    7.70
   0   3   1  238.98    5.80
   0   3  -1  252.77    5.30
   0   3  -1  256.87    7.60
   0   3  -1  230.88    5.00
   0   3  -1  236.88    5.00
   0   3  -1  248.58    5.60
   0   3   1  244.58    5.10
  -1  -3  -1  714.23   22.10
   1  -3   1  763.42   12.40
  -1  -3  -1  721.93   13.10
   1   3   1  746.73   14.80
  -1   3  -1  747.13   14.20
   1   3   1  712.03   14.50
  -2  -3  -1  423.66    8.10
  -2  -3  -1  438.36   14.40
  -2  -3  -1  416.16    9.20
  -2  -3  -1  415.46   13.80
  -2   3  -1  426.96    8.40
  -2   3  -1  432.16    8.50
   2   3   1  426.76    8.90
  -2   3  -1  428.16   13.40
  -2   3  -1  408.96   14.20
   2   3   1  427.36    9.60
  -2   3  -1  423.36    8.60
  -3  -3  -1   46.40    4.10
  -3  -3  -1   47.10    2.00
  -3  -3  -1   52.99    3.70
  -3  -3  -1   44.10    2.20
  -3   3  -1   45.20    3.00
  -3   3  -1   44.80    1.70
   3   3   1   43.60    2.30
  -3   3  -1   41.30    3.40
   3   3   1   47.70    2.20
  -3   3  -1   43.00    1.70
  -4  -3  -1   17.70    2.10
  -4  -3  -1   13.10    2.80
  -4  -3  -1   15.60    1.70
  -4  -3  -1   15.60    3.70
   4   3   1   14.10    1.90
  -4   3  -1   13.90    2.30
  -4   3  -1   19.10    4.20
  -5  -3  -1   -0.90    4.80
  -5  -3  -1   -2.30    2.80
  -5   3  -1   -2.20    4.70
  -6  -3  -1   -9.00    6.90
  -6   3  -1    1.30    4.00
  -6   3  -1   -8.20    6.60
  -6  -4   1   -9.90    7.00
  -6   4   1  -10.40    6.50
  -6   4   1    2.50    3.30
  -5  -4   1    4.90    5.60
  -5  -4   1    1.30    3.50
  -5  -4   1    8.80    2.20
   5   4  -1    9.30    2.10
  -5   4   1    5.50    5.30
  -5   4   1   10.80    3.90
  -4  -4   1    2.90    2.40
  -4  -4   1   10.70    3.90
  -4  -4   1    7.20    1.90
  -4  -4   1    9.60    1.50
  -4   4   1    9.00    3.80
  -4   4   1    7.60    2.30
   4   4  -1    7.60    1.70
  -3  -4   1   44.20    3.70
  -3  -4   1   42.50    2.30
  -3  -4   1   45.20    4.00
  -3  -4   1   45.80    2.10
   3   4  -1   40.20    2.30
  -3   4   1   43.90    3.80
  -3   4   1   44.20    2.70
   3   4  -1   41.60    2.30
  -3   4   1   39.80    1.80
  -3   4   1   36.80    2.60
  -3   4   1   39.00    1.70
  -2  -4   1  245.28    9.20
  -2  -4   1  246.38    8.90
  -2  -4   1  253.47    5.30
  -2   4   1  246.18    9.00
  -2   4   1  253.87    5.50
   2   4  -1  251.97    4.90
  -2   4   1  256.27    8.00
   2   4  -1  263.57    6.30
  -2   4   1  240.48    6.90
   2   4  -1  240.88    5.80
  -2   4   1  246.58    5.40
   2   4  -1  263.27    5.90
  -1  -4   1    3.50    0.90
  -1  -4   1   -0.20    0.90
   1  -4  -1    1.40    0.40
  -1  -4   1    0.60    0.40
   1  -4  -1    1.50    0.30
  -1   4   1    0.10    0.80
  -1   4   1    2.20    0.90
  -1   4   1    2.00    0.40
   1   4  -1    0.60    0.50
   1   4  -1    0.60    0.60
   1   4  -1   -0.40    0.60
   1   4  -1    1.30    0.40
   0  -4   1    5.70    0.90
   0  -4   1    7.30    0.50
   0  -4   1    6.30    0.60
   0  -4  -1    7.10    0.60
   0  -4  -1    7.10    0.50
   0  -4  -1    8.00    0.60
   0   4  -1    6.80    0.60
   0   4  -1    8.70    0.70
   0   4   1    7.30    0.70
   0   4  -1    7.20    0.60
   0   4   1    6.80    0.60
   0   4  -1    9.10    0.60
   1  -4   1 1002.00   16.80
  -1  -4  -1  991.60   29.70
  -1  -4  -1  986.50   17.70
   1   4   1  960.90   19.50
   1   4   1 1011.70   19.90
  -1   4  -1 1019.00   19.60
  -2  -4  -1  138.19    5.80
  -2  -4  -1  141.99    6.00
  -2  -4  -1  138.89    3.40
   2   4   1  142.69    3.70
  -2   4  -1  144.69    5.20
   2   4   1  142.89    4.00
  -2   4  -1  139.39    3.10
  -2   4  -1  147.19    3.20
  -2   4  -1  138.39    5.80
  -3  -4  -1   15.40    2.90
  -3  -4  -1   12.50    2.20
  -3  -4  -1   11.80    1.30
  -3   4  -1    9.90    1.60
  -3   4  -1   12.30    1.00
  -3   4  -1   14.30    3.10
  -3   4  -1   11.60    1.00
   3   4   1   12.90    1.50
   3   4   1   11.40    1.50
  -4  -4  -1   31.00    2.20
  -4  -4  -1   28.60    2.30
  -4  -4  -1   24.40    3.50
  -4  -4  -1   37.00    4.90
  -4   4  -1   33.00    4.70
   4   4   1   31.00    2.40
  -4   4  -1   31.60    3.30
  -5  -4  -1    1.20    4.80
  -5  -4  -1   -3.50    2.90
  -5   4  -1   -1.90    4.50
  -5   4  -1    2.00    3.30
  -6  -4  -1  -10.10    6.80
  -6   4  -1    5.90    4.50
  -6   4  -1   -9.70    7.00
  -6  -5   1  -15.30    7.20
  -6   5   1    2.60    4.30
  -6   5   1   -5.60    6.60
  -5  -5   1    1.10    1.90
  -5  -5   1    0.20    5.10
  -5  -5   1   -2.50    3.00
   5   5  -1    2.30    1.90
  -5   5   1   -1.30    4.90
  -5   5   1   -0.90    3.10
  -4  -5   1   66.19    3.30
  -4  -5   1   61.49    5.70
  -4  -5   1   61.29    2.90
  -4  -5   1   60.49    5.40
   4   5  -1   65.39    3.40
  -4   5   1   61.79    3.90
  -4   5   1   66.49    5.80
  -3  -5   1   -1.00    1.20
  -3  -5   1    1.90    1.10
  -3  -5   1    2.40    2.50
  -3  -5   1    2.10    1.70
  -3   5   1    0.40    0.70
  -3   5   1    1.20    1.00
  -3   5   1    6.60    2.10
   3   5  -1    0.40    0.90
  -3   5   1    2.00    2.30
   3   5  -1    0.50    1.10
  -3   5   1    0.70    0.80
  -2  -5   1  330.67   11.60
  -2  -5   1  333.67    6.90
  -2  -5   1  339.07   11.80
  -2   5   1  333.87   11.60
   2   5  -1  341.57    6.50
   2   5  -1  339.67    8.20
  -2   5   1  334.17    7.20
  -2   5   1  338.17   10.50
  -2   5   1  340.67    9.10
   2   5  -1  337.37    7.60
   2   5  -1  356.26    7.70
   1  -5  -1  110.29    2.30
  -1  -5   1  110.09    4.20
  -1  -5   1  108.19    2.60
   1  -5  -1  110.49    2.50
  -1  -5   1  110.09    4.50
  -1   5   1  106.09    3.30
   1   5  -1  111.79    3.00
   1   5  -1  107.49    2.90
  -1   5   1  110.99    2.60
   1   5  -1  109.99    3.20
  -1   5   1  107.89    4.00
   0  -5  -1 1162.08   19.40
   0  -5   1 1150.88   35.70
   0  -5   1 1147.59   35.20
   0  -5   1 1184.08   20.20
   0  -5  -1 1155.78   35.20
   0  -5  -1 1180.18   35.10
   0   5  -1 1129.29   22.80
   0   5  -1 1278.77   35.90
   0   5  -1 1087.69   22.30
   0   5   1 1146.09   22.90
   0   5  -1 1163.38   26.20
   0   5   1 1099.89   22.40
   0   5   1 1151.98   26.10
  -1  -5  -1   18.00    1.40
   1  -5   1   18.60    0.60
  -1  -5  -1   16.20    1.00
  -1  -5  -1   17.90    1.70
  -1   5  -1   19.00    0.70
  -1   5  -1   19.60    1.30
   1   5   1   17.10    1.00
   1   5   1   18.00    1.00
   2  -5   1 1030.20   16.90
  -2  -5  -1  989.50   18.40
  -2  -5  -1 1031.30   32.10
  -2  -5  -1  990.50   31.10
   2   5   1 1053.59   20.80
   2   5   1 1011.50   20.40
  -2   5  -1 1011.90   20.00
  -2   5  -1 1057.89   19.70
   2   5   1 1039.10   21.80
  -2   5  -1  990.70   31.80
   2   5   1  996.70   18.40
  -3  -5  -1   33.80    1.90
  -3  -5  -1   34.40    3.50
  -3  -5  -1   32.30    3.60
   3   5   1   32.00    2.00
  -3   5  -1   34.70    2.60
  -3   5  -1   30.90    1.40
   3   5   1   29.30    1.90
  -3   5  -1   30.50    3.40
  -4  -5  -1    9.70    1.60
  -4  -5  -1   12.80    4.00
  -4  -5  -1    8.90    1.90
  -4  -5  -1    7.10    2.80
  -4   5  -1    5.70    1.80
   4   5   1   10.90    1.90
  -4   5  -1   10.80    3.60
  -5  -5  -1    3.30    2.10
  -5  -5  -1    3.60    5.20
  -5  -5  -1   -1.80    3.10
  -5   5  -1    2.40    3.50
   5   5   1    1.50    1.80
  -5   5  -1    1.80    4.80
  -6  -5  -1  -13.10    6.00
  -6   5  -1    7.40    4.40
  -6   5  -1  -12.00    6.10
  -6   6   1   -1.80    4.20
  -5  -6   1   15.40    2.70
  -5  -6   1    4.80    3.60
  -5  -6   1   18.80    6.40
  -5   6   1   11.90    4.20
   5   6  -1   12.70    2.40
  -5   6   1    5.10    5.50
  -4  -6   1   12.10    1.80
  -4  -6   1   12.00    4.20
  -4  -6   1    7.60    2.90
  -4  -6   1   12.80    2.20
   4   6  -1   10.70    2.00
  -4   6   1   12.50    4.30
  -4   6   1   13.70    3.20
  -3  -6   1  157.28    4.90
  -3  -6   1  163.28    7.60
   3  -6  -1  161.78    3.40
  -3  -6   1  158.08    4.40
  -3  -6   1  163.08    7.60
   3   6  -1  163.68    4.90
   3   6  -1  163.08    5.20
  -3   6   1  167.98    6.00
  -3   6   1  162.38    6.00
  -3   6   1  163.58    7.40
  -3   6   1  165.88    4.20
  -2  -6   1    3.60    0.90
  -2  -6   1    4.10    1.60
   2  -6  -1    4.90    0.60
  -2  -6   1    3.20    1.90
  -2   6   1    4.00    0.60
  -2   6   1    4.70    1.70
   2   6  -1    3.10    0.90
   2   6  -1    4.60    0.60
  -2   6   1    3.20    0.70
  -2   6   1    4.00    1.70
   2   6  -1    5.80    1.30
   2   6  -1    4.80    1.20
   1  -6  -1   10.20    0.70
  -1  -6   1    6.80    1.40
  -1  -6   1   10.90    1.60
  -1  -6   1    9.70    0.90
   1  -6  -1    9.00    0.70
  -1   6   1    9.00    0.70
   1   6  -1    9.80    1.20
   1   6  -1    7.50    1.00
   1   6  -1    9.30    1.00
  -1   6   1   10.40    1.40
  -1   6   1    9.40    1.10
   0  -6  -1   16.60    0.90
   0  -6  -1   17.70    0.90
   0  -6   1   16.40    0.90
   0  -6  -1   18.60    0.70
   0  -6  -1   17.60    1.60
   0  -6   1   17.70    1.60
   0  -6  -1   19.50    0.70
   0   6   1   15.50    1.00
   0   6   1   16.30    1.00
   0   6  -1   19.60    0.90
   0   6  -1   16.70    1.00
   0   6  -1   18.80    0.80
   0   6   1   17.50    1.00
   0   6  -1   15.70    1.00
  -1  -6  -1  799.72   24.10
  -1  -6  -1  761.52   14.20
  -1  -6  -1  779.42   23.80
   1  -6   1  788.42   13.10
   1   6   1  770.42   15.70
  -1   6  -1  787.82   15.10
   1   6   1  751.72   15.90
  -1   6  -1  777.82   18.10
  -2  -6  -1    6.30    1.60
  -2  -6  -1    5.80    1.00
  -2  -6  -1    6.20    2.00
   2  -6   1    5.80    0.50
  -2   6  -1    4.80    1.70
   2   6   1    6.10    1.20
  -2   6  -1    5.80    0.60
   2   6   1    4.70    0.40
   2   6   1    6.20    1.10
   2   6   1    4.60    1.20
  -2   6  -1    8.20    1.70
  -2   6  -1    6.20    0.60
  -3  -6  -1   41.30    2.10
  -3  -6  -1   42.10    4.00
  -3  -6  -1   44.00    3.90
  -3   6  -1   43.70    2.90
  -3   6  -1   41.30    1.60
  -3   6  -1   40.30    3.60
   3   6   1   44.60    2.60
  -3   6  -1   41.50    2.70
   3   6   1   42.80    2.50
  -4  -6  -1    5.80    2.00
  -4  -6  -1    4.20    2.50
  -4  -6  -1    3.40    1.40
  -4  -6  -1    6.60    3.70
  -4   6  -1    4.20    2.70
   4   6   1    5.30    1.80
  -4   6  -1    6.70    3.50
  -5  -6  -1   22.20    3.00
  -5  -6  -1   12.20    4.10
  -5  -6  -1   26.40    5.90
  -5   6  -1   27.20    4.80
  -5   6  -1   21.20    6.20
   5   6   1   21.00    2.70
  -6   6  -1   -0.70    4.00
  -6   7   1   -2.40    4.10
  -5  -7   1    0.10    5.50
  -5  -7   1   -6.80    3.10
  -5  -7   1    2.90    2.20
   5   7  -1    1.10    2.00
  -5   7   1   -0.30    3.50
  -5   7   1   -5.20    4.80
  -4  -7   1   82.49    3.50
  -4  -7   1   71.79    6.50
  -4  -7   1   70.59    6.20
  -4  -7   1   76.19    3.80
  -4   7   1   77.69    6.50
   4   7  -1   70.99    3.80
  -4   7   1   83.99    5.10
   4   7  -1   84.99    3.80
   3  -7  -1   30.50    1.20
  -3  -7   1   31.00    3.60
  -3  -7   1   33.70    2.10
  -3  -7   1   29.70    2.00
  -3  -7   1   28.30    3.90
  -3   7   1   32.10    3.60
   3   7  -1   31.90    2.30
  -3   7   1   29.10    2.50
   3   7  -1   30.40    2.10
  -3   7   1   28.70    1.60
  -3   7   1   32.80    2.30
  -2  -7   1  111.89    5.30
   2  -7  -1  109.89    2.50
  -2  -7   1  111.19    3.20
  -2  -7   1  108.59    5.50
  -2   7   1  113.79    2.90
   2   7  -1  104.39    3.40
  -2   7   1  112.59    4.20
   2   7  -1  107.19    3.60
   2   7  -1  109.99    3.50
   2   7  -1  109.39    2.60
  -2   7   1  109.09    4.80
  -1  -7   1   -0.80    1.00
  -1  -7   1    1.80    0.60
  -1  -7   1    0.60    1.10
   1  -7  -1    0.70    0.40
  -1   7   1   -0.20    0.70
  -1   7   1    0.40    0.50
  -1   7   1    1.10    1.00
   1   7  -1    0.30    0.70
   1   7  -1    0.20    0.70
   1   7  -1    0.50    0.80
   0  -7  -1   12.10    0.80
   0  -7  -1   12.30    0.90
   0  -7  -1   13.80    1.40
   0  -7   1   11.20    1.50
   0  -7   1   11.20    0.80
   0   7   1   11.40    1.00
   0   7   1   11.50    0.90
   0   7  -1   11.10    1.00
   0   7   1   10.70    1.00
   0   7  -1   12.00    0.80
   0   7  -1   10.90    0.90
  -1  -7  -1  188.28    6.40
  -1  -7  -1  178.18    4.10
   1  -7   1  182.58    3.60
   1  -7   1  184.58    3.50
  -1  -7  -1  179.98    6.80
  -1   7  -1  172.88    6.00
  -1   7  -1  179.38    5.00
   1   7   1  182.08    4.60
   1   7   1  181.78    4.60
  -2  -7  -1  192.58    7.70
   2  -7   1  193.08    3.50
  -2  -7  -1  189.98    7.80
  -2  -7  -1  193.58    4.60
  -2   7  -1  191.38    5.90
   2   7   1  188.78    5.00
   2   7   1  198.88    5.50
  -2   7  -1  192.28    4.20
   2   7   1  198.38    5.10
  -2   7  -1  186.68    7.20
  -2   7  -1  199.08    4.30
   2   7   1  192.68    3.90
  -3  -7  -1   57.09    4.40
  -3  -7  -1   54.59    4.20
  -3  -7  -1   56.39    2.50
  -3   7  -1   60.19    3.60
  -3   7  -1   59.69    4.20
   3   7   1   60.39    2.80
   3   7   1   60.69    3.00
  -3   7  -1   60.79    3.30
  -3   7  -1   55.49    1.90
  -4  -7  -1    0.00    1.50
  -4  -7  -1   -0.40    2.40
  -4  -7  -1    0.60    3.40
  -4  -7  -1    2.30    1.70
  -4   7  -1    0.70    2.70
   4   7   1    0.00    1.50
  -4   7  -1   -1.90    3.30
  -5  -7  -1    3.60    1.90
  -5  -7  -1    3.10    5.10
  -5  -7  -1   -2.60    3.30
  -5  -7  -1    0.80    2.00
  -5   7  -1   -1.10    4.70
   5   7   1    2.50    1.90
  -5   7  -1    1.00    3.60
  -5  -8   1   -4.90    3.40
  -5  -8   1   -8.70    4.90
  -5  -8   1    0.20    2.50
  -5   8   1   -1.90    3.40
  -5   8   1   -6.50    4.70
   5   8  -1    0.50    2.00
  -4  -8   1   12.20    3.30
  -4  -8   1   17.10    2.60
  -4  -8   1   19.20    4.80
  -4  -8   1   14.40    2.00
  -4   8   1   16.20    4.40
  -4   8   1   18.80    3.80
   4   8  -1   18.80    2.50
   4   8  -1   15.10    2.20
  -3  -8   1  117.69    3.80
   3  -8  -1  119.29    2.70
  -3  -8   1  119.19    6.70
  -3  -8   1  120.09    6.50
   3   8  -1  113.69    4.30
   3   8  -1  125.69    4.30
  -3   8   1  119.29    6.00
  -3   8   1  122.29    5.20
   2  -8  -1  142.09    3.00
  -2  -8   1  139.19    6.40
  -2  -8   1  133.39    3.80
  -2  -8   1  144.69    6.20
   2   8  -1  139.79    4.20
   2   8  -1  149.09    4.60
  -2   8   1  150.08    5.90
  -2   8   1  142.99    3.60
   2   8  -1  140.49    3.30
  -2   8   1  143.39    5.00
   2   8  -1  137.59    4.10
  -1  -8   1  496.25   15.50
  -1  -8   1  498.05   15.90
   1  -8  -1  469.15    8.60
  -1  -8   1  483.35    9.40
  -1   8   1  505.45   10.20
   1   8  -1  456.25   11.00
  -1   8   1  470.95   11.90
   1   8  -1  486.95   10.40
   1   8  -1  487.95   10.60
  -1   8   1  487.75   14.90
   0  -8  -1   12.40    1.00
   0  -8   1   11.60    0.90
   0  -8  -1   11.60    1.00
   0  -8   1   10.70    1.60
   0  -8  -1   11.50    1.60
   0   8  -1   11.40    0.90
   0   8   1   11.10    1.10
   0   8   1   11.40    1.10
   0   8  -1   10.60    1.10
   0   8  -1   10.20    1.10
   0   8   1   10.60    1.00
  -1  -8  -1   93.49    4.50
  -1  -8  -1   93.59    3.80
   1  -8   1   96.59    2.20
   1  -8   1   94.69    2.10
  -1  -8  -1   94.79    2.70
  -1   8  -1   88.29    3.40
  -1   8  -1   90.89    3.10
  -1   8  -1   93.49    2.60
   1   8   1   97.09    3.00
  -1   8  -1   90.29    2.40
   1   8   1   93.29    2.90
  -2  -8  -1  100.39    5.30
   2  -8   1   99.19    2.00
  -2  -8  -1   93.39    2.90
  -2  -8  -1   93.59    4.70
  -2   8  -1   94.79    4.40
   2   8   1   94.89    2.30
  -2   8  -1   98.79    2.50
   2   8   1   96.89    3.20
   2   8   1   97.39    3.40
   2   8   1   96.29    3.60
  -2   8  -1   97.09    3.90
  -3  -8  -1   31.60    3.60
  -3  -8  -1   35.60    4.10
  -3  -8  -1   34.10    2.20
  -3   8  -1   36.00    2.60
   3   8   1   32.90    2.50
  -3   8  -1   34.10    3.60
  -3   8  -1   34.10    3.00
  -3   8  -1   32.20    1.50
   3   8   1   36.30    2.50
  -4  -8  -1    7.70    1.80
  -4  -8  -1   10.90    2.30
  -4  -8  -1   10.30    4.20
  -4  -8  -1    4.70    2.80
  -4   8  -1   11.40    4.20
  -4   8  -1   11.90    3.40
   4   8   1   12.50    2.20
  -5  -8  -1    1.30    5.40
  -5  -8  -1   -3.30    3.40
  -5  -8  -1    5.30    2.30
  -5  -8  -1    1.00    1.80
  -5   8  -1   -4.70    4.50
  -5   8  -1    9.00    4.20
   5   8   1    1.50    2.00
  -5  -9   1    9.20    2.80
  -5  -9   1   13.80    2.60
  -5  -9   1   -0.10    3.90
  -5  -9   1    8.90    6.30
   5   9  -1   10.50    2.60
  -5   9   1    1.60    5.30
  -5   9   1   10.60    4.40
  -4  -9   1    0.10    2.70
  -4  -9   1    2.60    2.00
  -4  -9   1    3.40    1.70
  -4  -9   1   -1.70    3.70
   4   9  -1    2.50    1.90
  -4   9   1    2.50    3.10
  -4   9   1   -0.10    3.70
   4   9  -1    2.70    1.90
  -3  -9   1    4.60    1.40
  -3  -9   1    0.10    2.10
  -3  -9   1    0.20    2.30
   3   9  -1    2.40    1.60
  -3   9   1    1.90    2.30
   3   9  -1    2.00    1.60
  -3   9   1    0.50    2.20
  -2  -9   1    3.50    1.90
   2  -9  -1    2.90    0.70
  -2  -9   1    2.20    1.10
  -2  -9   1    2.20    1.90
  -2   9   1    4.20    1.80
   2   9  -1    2.90    0.70
   2   9  -1    4.40    1.50
  -2   9   1    2.20    1.70
   2   9  -1    2.90    1.10
  -2   9   1    3.00    0.80
   2   9  -1    3.60    1.10
  -1  -9   1  408.26    8.20
   1  -9  -1  412.46    7.50
  -1  -9   1  412.26   13.80
  -1  -9   1  406.36   13.20
   1   9  -1  396.16    9.60
  -1   9   1  422.46    8.90
   1   9  -1  399.56    9.20
   1   9  -1  391.76    9.00
  -1   9   1  415.86   12.40
  -1   9   1  403.76   10.30
   0  -9   1    6.50    1.50
   0  -9  -1    6.70    1.30
   0  -9  -1    7.50    0.90
   0  -9  -1    8.90    1.00
   0  -9   1    7.00    0.90
   0   9   1    7.90    1.10
   0   9   1    8.40    1.10
   0   9   1   11.10    1.30
   0   9  -1    9.30    1.10
   0   9  -1    9.50    1.10
   0   9  -1    7.00    1.00
  -1  -9  -1   -0.30    0.90
  -1  -9  -1   -1.00    1.00
   1  -9   1    1.20    0.60
  -1  -9  -1    1.60    1.40
   1  -9   1    0.90    0.50
  -1   9  -1    0.60    0.60
   1   9   1   -0.10    0.70
   1   9   1    2.30    1.00
  -1   9  -1    1.70    0.70
  -1   9  -1    0.00    0.70
  -1   9  -1    0.90    1.00
  -2  -9  -1   99.69    5.10
  -2  -9  -1  111.19    5.80
   2  -9   1  104.19    2.30
   2  -9   1  102.69    2.20
  -2  -9  -1   99.09    3.30
   2   9   1  104.99    3.90
  -2   9  -1  103.49    4.10
   2   9   1   97.79    3.40
   2   9   1   99.99    3.60
  -2   9  -1  102.59    4.60
  -2   9  -1  103.89    2.80
  -3  -9  -1    8.00    2.80
  -3  -9  -1    9.60    1.60
  -3  -9  -1    6.10    2.40
  -3   9  -1    9.30    2.60
   3   9   1   12.90    1.90
  -3   9  -1    7.80    2.70
  -3   9  -1    8.90    1.00
   3   9   1    7.30    1.50
  -4  -9  -1    1.80    2.80
  -4  -9  -1    4.70    2.10
  -4  -9  -1    2.20    1.60
  -4  -9  -1    2.10    3.60
   4   9   1    2.50    1.80
  -4   9  -1    3.10    3.50
  -4   9  -1    3.30    3.10
  -5  -9  -1    9.50    2.20
  -5  -9  -1    6.50    6.10
  -5  -9  -1   13.60    2.80
  -5  -9  -1   -0.20    3.80
  -5   9  -1   12.10    4.20
  -5   9  -1    4.30    5.30
   5   9   1    6.80    2.40
  -5 -10   1    2.90    2.80
  -5 -10   1  -10.70    4.80
  -5 -10   1   -5.40    3.60
  -5 -10   1   -1.60    2.00
   5  10  -1    2.00    2.30
  -5  10   1   -4.00    3.60
  -4 -10   1    0.70    3.00
  -4 -10   1    5.30    4.20
  -4 -10   1    4.40    1.90
  -4 -10   1    4.10    2.30
  -4  10   1    3.10    3.30
   4  10  -1    6.20    2.20
   4  10  -1    5.30    2.00
  -4  10   1    0.60    3.40
  -3 -10   1  134.89    4.40
  -3 -10   1  138.89    7.20
  -3 -10   1  144.49    7.80
   3  10  -1  142.69    5.00
  -3  10   1  136.59    6.80
   3  10  -1  141.19    5.30
  -3  10   1  138.39    5.80
  -2 -10   1  139.89    6.30
  -2 -10   1  137.49    7.00
  -2 -10   1  136.29    4.00
   2 -10  -1  139.79    3.10
   2  10  -1  139.49    4.40
   2  10  -1  142.09    4.50
  -2  10   1  137.19    5.60
  -2  10   1  139.49    3.70
   2  10  -1  133.69    3.40
  -2  10   1  135.49    5.00
   2  10  -1  139.59    4.80
  -1 -10   1   23.80    3.00
   1 -10  -1   21.30    1.20
  -1 -10   1   20.10    1.60
  -1 -10   1   18.50    1.90
   1 -10  -1   20.70    1.30
  -1  10   1   21.10    1.80
  -1  10   1   21.30    1.40
   1  10  -1   21.60    1.70
   1  10  -1   18.50    1.60
   1  10  -1   20.70    1.80
   0 -10  -1    1.10    0.70
   0 -10   1    2.00    0.70
   0 -10  -1    1.10    0.80
   0 -10   1    2.00    1.20
   0 -10  -1    2.40    1.10
   0  10   1    1.60    0.90
   0  10   1    1.10    0.90
   0  10   1    3.20    1.10
   0  10  -1    1.70    0.80
   0  10  -1    1.60    0.90
   0  10  -1    1.60    0.90
  -1 -10  -1  280.07    9.10
  -1 -10  -1  270.67    6.00
   1 -10   1  272.57    5.20
  -1 -10  -1  270.97   10.00
   1 -10   1  274.47    5.50
   1  10   1  268.77    6.70
  -1  10  -1  256.77    7.10
  -1  10  -1  258.57    8.30
  -1  10  -1  270.47    6.20
  -1  10  -1  268.57    6.20
   1  10   1  271.57    6.70
   2 -10   1    2.00    0.60
  -2 -10  -1    3.00    1.20
  -2 -10  -1    4.00    1.90
   2 -10   1    2.90    0.60
  -2 -10  -1    3.20    2.00
   2  10   1    2.90    1.50
  -2  10  -1    1.40    1.60
  -2  10  -1    2.40    0.70
   2  10   1    3.60    1.40
   2  10   1    2.50    1.10
  -2  10  -1    4.00    1.80
  -3 -10  -1   26.90    3.60
  -3 -10  -1   29.50    2.30
  -3 -10  -1   29.30    4.20
   3  10   1   32.90    2.70
  -3  10  -1   31.50    3.70
  -3  10  -1   27.20    3.50
   3  10   1   28.10    2.70
  -4 -10  -1   15.70    2.60
  -4 -10  -1    7.60    3.40
  -4 -10  -1    9.50    2.00
  -4 -10  -1   15.10    4.60
  -4  10  -1   11.00    4.30
  -4  10  -1   14.20    3.70
   4  10   1   12.30    2.40
  -5 -10  -1   -8.40    5.20
  -5 -10  -1   -2.40    2.00
  -5 -10  -1    0.10    2.30
  -5  10  -1   -0.70    2.80
   5  10   1    2.60    2.20
  -5 -11   1   11.50    3.20
  -5 -11   1    2.50    4.20
  -5 -11   1   -1.90    5.80
  -5 -11   1    7.10    2.50
  -5  11   1   12.90    4.60
   5  11  -1    8.00    2.80
  -4 -11   1   82.29    7.60
  -4 -11   1   80.79    7.40
  -4 -11   1   83.09    4.60
  -4 -11   1   82.39    4.00
  -4  11   1   79.69    5.40
   4  11  -1   73.89    4.40
   4  11  -1   80.49    4.30
  -3 -11   1   49.80    5.20
  -3 -11   1   48.40    4.70
  -3 -11   1   42.90    2.80
   3  11  -1   50.89    3.40
  -3  11   1   43.20    4.20
  -3  11   1   52.29    3.90
   3  11  -1   43.30    3.30
  -2 -11   1   11.10    2.30
  -2 -11   1   16.90    3.00
   2 -11  -1   18.10    1.20
  -2 -11   1   16.80    1.80
  -2  11   1   20.80    2.70
   2  11  -1   17.80    1.90
   2  11  -1   16.00    1.80
  -2  11   1   14.20    2.30
   2  11  -1   17.50    2.20
   2  11  -1   15.50    1.30
   1 -11  -1    2.70    0.80
  -1 -11   1    2.10    1.00
  -1 -11   1    0.60    1.20
   1 -11  -1    2.10    0.80
  -1 -11   1    0.50    1.60
   1  11  -1    2.00    1.20
   1  11  -1    1.60    1.30
  -1  11   1    2.80    1.40
  -1  11   1    0.80    0.90
   1  11  -1    1.10    1.20
   0 -11  -1  604.74   11.50
   0 -11  -1  610.84   19.10
   0 -11   1  604.54   19.20
   0 -11  -1  592.84   11.00
   0 -11   1  611.04   11.40
   0  11  -1  585.44   12.70
   0  11  -1  575.44   13.40
   0  11   1  595.24   13.00
   0  11   1  588.54   12.80
   0  11  -1  599.14   12.90
   0  11  -1  590.94   14.10
   0  11   1  599.84   14.40
  -1 -11  -1    3.00    1.30
   1 -11   1    1.70    0.70
   1 -11   1    2.70    0.80
  -1 -11  -1    2.40    1.60
  -1 -11  -1    2.00    1.00
   1  11   1    2.60    1.20
  -1  11  -1    2.60    1.40
  -1  11  -1    2.50    0.90
  -1  11  -1    1.90    0.80
   1  11   1    1.50    1.20
  -2 -11  -1  793.32   26.00
  -2 -11  -1  812.92   25.60
   2 -11   1  787.72   14.20
  -2 -11  -1  769.72   15.40
   2 -11   1  794.82   13.60
   2  11   1  773.12   17.00
   2  11   1  803.72   17.20
  -2  11  -1  804.62   19.60
  -2  11  -1  795.72   16.30
  -2  11  -1  793.22   24.80
   2  11   1  781.72   18.20
  -3 -11  -1   34.90    3.90
  -3 -11  -1   31.10    3.90
  -3 -11  -1   34.70    2.60
  -3  11  -1   33.30    3.40
   3  11   1   38.90    3.10
   3  11   1   35.60    3.00
  -3  11  -1   32.40    3.80
  -4 -11  -1    0.90    1.80
  -4 -11  -1   -2.80    3.50
  -4 -11  -1   -0.40    2.20
  -4 -11  -1    0.40    3.00
   4  11   1    0.40    2.00
  -4  11  -1   -1.70    2.80
  -5 -11  -1   -7.10    5.10
  -5 -11  -1    5.90    2.90
  -5 -11  -1    6.90    2.20
  -5 -11  -1   -7.80    3.70
  -5  11  -1    8.30    4.10
   5  11   1    1.70    2.40
  -5 -12   1   -3.50    3.70
  -5 -12   1    2.30    2.80
  -5 -12   1   -9.20    5.20
  -5 -12   1    4.70    2.30
   5  12  -1    3.40    2.40
  -5  12   1   10.10    4.40
  -4 -12   1    9.30    2.70
  -4 -12   1    8.90    2.20
  -4 -12   1    6.90    3.40
  -4 -12   1    4.60    4.40
  -4  12   1   11.40    3.70
   4  12  -1   11.00    2.70
   4  12  -1   12.30    2.60
  -3 -12   1   10.10    1.90
  -3 -12   1   12.70    3.80
  -3 -12   1    9.10    3.10
   3  12  -1   11.90    2.40
  -3  12   1   15.00    3.10
   3  12  -1   11.40    2.30
  -2 -12   1   69.79    5.40
   2 -12  -1   74.69    2.20
  -2 -12   1   70.49    4.40
  -2 -12   1   71.79    3.00
   2 -12  -1   69.69    2.20
   2  12  -1   72.89    3.60
  -2  12   1   68.19    3.60
   2  12  -1   70.09    3.40
   2  12  -1   78.19    3.40
   2  12  -1   71.79    2.50
  -1 -12   1  112.69    6.10
   1 -12  -1  120.49    3.10
   1 -12  -1  111.19    3.10
  -1 -12   1  114.59    3.50
  -1 -12   1  104.49    4.40
  -1  12   1  114.89    3.70
   1  12  -1  111.59    4.10
  -1  12   1  107.89    4.00
   1  12  -1  118.79    4.00
   1  12  -1  120.19    4.00
   0 -12  -1  387.86    7.60
   0 -12   1  372.66   13.00
   0 -12   1  385.76    7.80
   0 -12  -1  377.96   13.00
   0 -12  -1  383.36    7.90
   0  12   1  371.86    8.80
   0  12  -1  381.56    9.40
   0  12  -1  380.66    9.20
   0  12  -1  386.26    8.90
   0  12  -1  356.26    8.70
   0  12   1  371.66    8.90
   0  12   1  375.76    9.70
  -1 -12  -1  599.64   12.10
   1 -12   1  616.24   11.50
  -1 -12  -1  630.74   20.40
  -1 -12  -1  619.54   19.10
   1  12   1  615.74   14.30
  -1  12  -1  606.54   12.90
  -1  12  -1  603.64   14.80
   1  12   1  602.74   13.50
   1  12   1  618.54   13.70
  -1  12  -1  586.04   13.10
  -2 -12  -1    5.90    1.40
  -2 -12  -1    3.70    2.00
   2 -12   1    3.30    0.70
  -2 -12  -1    5.60    2.30
   2  12   1    3.60    1.70
   2  12   1    6.40    1.60
  -2  12  -1    3.80    1.80
   2  12   1    5.70    1.70
  -2  12  -1    4.50    1.00
  -3 -12  -1   64.29    5.90
  -3 -12  -1   69.19    3.30
  -3 -12  -1   63.79    5.10
   3  12   1   65.49    3.80
   3  12   1   68.29    3.80
  -3  12  -1   70.39    4.50
  -4 -12  -1   13.10    4.20
  -4 -12  -1   25.60    5.90
  -4 -12  -1   25.30    3.40
  -4 -12  -1   23.50    2.80
   4  12   1   21.80    3.10
  -4  12  -1   31.40    4.70
  -5 -12  -1   -0.10    2.50
  -5 -12  -1   -2.90    1.90
   5  12   1    0.70    2.30
  -5  12  -1   -0.60    3.60
  -5 -13   1   -0.20    2.20
  -5 -13   1    6.60    3.00
  -5 -13   1   -4.80    4.10
  -5  13   1   -0.50    3.60
   5  13  -1    1.10    2.50
  -4 -13   1   -1.80    3.10
  -4 -13   1   -4.20    4.20
  -4 -13   1    3.90    2.50
  -4 -13   1   -1.10    1.90
  -4  13   1    2.90    3.30
   4  13  -1   -0.70    2.20
   4  13  -1    2.10    2.10
  -3 -13   1   -2.00    2.90
  -3 -13   1   -0.60    2.40
  -3 -13   1   -0.50    1.50
   3  13  -1    0.50    1.40
  -3  13   1    0.80    2.40
   3  13  -1   -1.00    1.90
  -2 -13   1    0.20    2.00
   2 -13  -1    0.20    0.80
  -2 -13   1   -0.40    1.20
   2 -13  -1   -0.10    0.70
   2  13  -1    0.80    1.60
   2  13  -1    0.30    1.30
  -2  13   1   -1.70    1.70
   2  13  -1    0.40    1.00
   2  13  -1   -0.50    1.50
  -1 -13   1  254.67    6.10
   1 -13  -1  257.87    5.70
  -1 -13   1  250.37   10.30
   1 -13  -1  258.67    5.50
  -1  13   1  247.58    7.30
   1  13  -1  248.68    6.80
  -1  13   1  253.57    6.50
   1  13  -1  255.67    6.80
   1  13  -1  255.77    7.20
  -1  13   1  252.77    6.50
   0 -13  -1  183.38    4.50
   0 -13   1  183.98    4.60
   0 -13  -1  186.98    4.70
   0 -13   1  184.28    7.80
   0 -13  -1  179.68    7.50
   0  13  -1  186.48    5.20
   0  13  -1  189.58    5.50
   0  13   1  181.08    5.30
   0  13  -1  186.18    5.30
   0  13   1  183.18    5.50
   0  13   1  189.38    5.40
   0  13  -1  191.68    5.30
  -1 -13  -1    6.70    1.40
   1 -13   1    7.90    1.00
  -1 -13  -1    6.20    2.10
  -1  13  -1   10.80    1.70
  -1  13  -1    7.70    1.30
   1  13   1    7.70    1.60
   1  13   1    6.80    1.60
  -1  13  -1    7.80    1.30
   1  13   1    8.40    1.60
  -2 -13  -1    3.60    2.30
  -2 -13  -1    2.40    2.10
  -2 -13  -1    5.00    1.50
   2  13   1    4.10    1.40
  -2  13  -1    5.20    1.20
   2  13   1    4.80    1.50
  -2  13  -1    6.40    2.00
   2  13   1    3.90    1.70
  -3 -13  -1   70.89    6.40
  -3 -13  -1   76.09    3.60
  -3 -13  -1   70.89    5.20
  -3  13  -1   75.69    4.50
   3  13   1   71.99    4.10
   3  13   1   74.69    4.10
  -3  13  -1   75.99    2.70
  -4 -13  -1    1.90    4.50
  -4 -13  -1   -2.20    3.10
  -4 -13  -1    4.30    2.10
  -4 -13  -1    5.20    2.10
  -4  13  -1    3.70    3.40
   4  13   1    5.00    2.50
   4  13   1    6.00    2.30
  -5 -13  -1    3.80    3.00
  -5 -13  -1  -10.10    4.10
  -5 -13  -1    0.40    2.00
   5  13   1   -1.10    2.20
  -5  13  -1    3.10    4.30
  -5 -14   1   -9.90    5.30
  -5 -14   1   -3.80    3.90
  -5 -14   1    1.40    2.40
  -5 -14   1    4.30    3.20
   5  14  -1   -3.50    2.30
  -5  14   1   -2.20    3.30
  -4 -14   1   -7.00    4.50
  -4 -14   1    1.70    3.50
  -4 -14   1    1.00    2.60
  -4 -14   1    2.90    2.10
   4  14  -1    4.60    2.10
   4  14  -1    3.90    2.50
  -4  14   1    6.90    3.70
  -3 -14   1   -1.40    2.70
  -3 -14   1    1.60    2.80
  -3 -14   1    2.30    1.80
  -3  14   1    1.20    2.40
   3  14  -1   -1.00    2.00
   3  14  -1    0.30    1.90
   2 -14  -1   40.90    1.80
   2 -14  -1   45.90    1.90
  -2 -14   1   42.10    4.90
  -2 -14   1   42.80    2.70
   2  14  -1   44.30    3.20
   2  14  -1   39.90    3.10
  -2  14   1   43.30    3.10
  -2  14   1   44.30    2.40
   2  14  -1   40.60    2.20
   2  14  -1   48.30    3.00
  -1 -14   1   23.20    1.90
   1 -14  -1   19.60    1.70
   1 -14  -1   24.20    1.70
  -1 -14   1   18.60    2.90
   1  14  -1   26.40    2.30
  -1  14   1   21.60    2.00
  -1  14   1   21.70    1.90
  -1  14   1   23.00    2.00
   1  14  -1   18.40    1.90
   1  14  -1   22.60    2.30
   0 -14   1  112.39    3.50
   0 -14   1  110.69    5.70
   0 -14  -1  110.49    5.60
   0 -14  -1  114.09    3.60
   0  14  -1  101.99    3.80
   0  14   1  110.19    3.90
   0  14  -1  106.29    3.90
   0  14  -1  113.29    4.10
   0  14  -1  110.39    3.60
   0  14   1  113.49    3.90
   0  14   1  113.59    4.00
  -1 -14  -1    2.90    2.10
   1 -14   1    5.00    1.00
  -1 -14  -1    6.50    1.40
   1  14   1    2.60    1.50
   1  14   1    5.30    1.60
   1  14   1    6.20    1.60
  -1  14  -1    7.60    1.60
  -1  14  -1    7.10    1.40
  -1  14  -1    6.10    1.30
  -1  14  -1    6.10    1.30
  -2 -14  -1  142.49    4.50
  -2 -14  -1  134.59    7.80
   2  14   1  142.09    5.40
   2  14   1  137.69    5.10
  -2  14  -1  138.49    4.20
  -2  14  -1  140.99    5.20
  -3 -14  -1    5.90    1.90
  -3 -14  -1    5.40    3.40
  -3 -14  -1    5.80    2.70
   3  14   1    7.70    2.30
   3  14   1    9.40    2.40
  -3  14  -1    7.10    1.30
  -3  14  -1    8.80    2.90
  -4 -14  -1    5.80    2.40
  -4 -14  -1    7.40    4.10
  -4 -14  -1    4.20    4.40
   4  14   1   10.00    2.70
  -4  14  -1   12.50    3.70
   4  14   1    8.30    2.70
  -5 -14  -1   -9.60    3.90
  -5 -14  -1    2.40    2.20
  -5 -14  -1    3.00    2.80
  -5  14  -1    0.20    4.00
  -4 -15   1    6.70    3.00
  -4 -15   1    6.30    2.40
  -4 -15   1    6.30    3.80
  -4  15   1   11.40    3.80
   4  15  -1    5.90    2.60
   4  15  -1    4.10    2.10
  -3 -15   1   -1.40    1.70
  -3 -15   1    0.30    2.90
   3  15  -1    0.20    2.20
  -3  15   1    1.90    2.70
   3  15  -1    3.10    2.40
  -3  15   1    0.10    1.20
  -2 -15   1   -0.30    2.30
  -2 -15   1   -0.20    1.40
   2  15  -1    2.20    1.90
   2  15  -1    0.80    1.10
  -2  15   1    1.50    1.20
  -2  15   1    0.90    2.10
   2  15  -1    0.50    1.70
   2  15  -1    1.70    1.60
   1 -15  -1   19.10    1.70
  -1 -15   1   19.70    2.00
   1 -15  -1   20.20    1.80
  -1 -15   1   19.50    3.10
  -1  15   1   22.30    2.20
  -1  15   1   20.20    2.10
   1  15  -1   22.60    2.40
   1  15  -1   22.40    2.50
   1  15  -1   20.50    2.30
  -1  15   1   19.80    2.10
   0 -15  -1   55.29    4.10
   0 -15   1   51.79    4.00
   0 -15  -1   53.09    2.50
   0 -15   1   52.59    2.40
   0  15  -1   49.20    2.70
   0  15   1   52.99    2.60
   0  15   1   51.59    2.90
   0  15   1   52.59    2.90
   0  15  -1   54.19    2.90
   0  15  -1   50.59    2.80
   1 -15   1   -0.40    0.80
  -1 -15  -1   -0.30    1.90
  -1 -15  -1   -0.40    1.20
  -1  15  -1   -2.10    1.10
   1  15   1   -1.70    1.10
  -1  15  -1   -0.50    1.20
  -1  15  -1    0.50    1.30
  -1  15  -1    0.10    1.30
   1  15   1    0.10    1.50
   1  15   1   -1.60    1.50
  -2 -15  -1    5.40    2.80
  -2 -15  -1   10.70    1.90
  -2  15  -1   14.30    2.50
   2  15   1    8.00    2.20
  -2  15  -1    8.10    1.40
   2  15   1    9.00    2.30
  -3 -15  -1   25.80    2.80
  -3 -15  -1   23.20    4.40
   3  15   1   24.50    2.90
   3  15   1   28.50    3.30
  -3  15  -1   27.50    2.00
  -3  15  -1   31.50    3.50
  -4 -15  -1   -3.20    3.30
  -4 -15  -1    2.10    2.20
   4  15   1    2.50    2.50
   4  15   1    4.30    2.50
  -4  15  -1    2.40    3.30
  -4 -16   1    2.50    2.90
  -4 -16   1    4.30    2.40
  -4 -16   1    2.80    4.00
  -4  16   1    6.60    3.80
   4  16  -1    4.40    2.60
   4  16  -1    0.10    2.40
  -3 -16   1   44.10    3.70
  -3 -16   1   34.30    5.20
  -3  16   1   42.10    2.80
   3  16  -1   48.00    4.20
   3  16  -1   41.20    3.80
  -3  16   1   41.50    3.90
  -2 -16   1    2.40    2.50
  -2 -16   1    3.60    1.60
   2  16  -1    4.20    2.00
  -2  16   1    1.70    1.90
   2  16  -1    1.00    2.00
   2  16  -1    2.10    1.30
  -2  16   1    3.80    1.60
  -1 -16   1    0.50    1.90
  -1 -16   1   -0.20    1.30
   1 -16  -1    0.20    1.00
  -1  16   1   -0.90    1.30
   1  16  -1    1.10    1.60
  -1  16   1    0.20    1.30
  -1  16   1   -0.60    1.30
   1  16  -1   -0.90    1.50
   1  16  -1    0.60    1.70
   0 -16  -1   34.70    2.30
   0 -16   1   34.70    2.10
   0 -16  -1   32.70    3.40
   0 -16   1   35.80    3.60
   0  16  -1   33.90    2.50
   0  16  -1   31.30    2.50
   0  16   1   33.00    2.50
   0  16   1   33.60    2.80
   0  16  -1   30.80    2.60
   0  16   1   35.80    2.20
  -1 -16  -1  200.88    5.60
  -1 -16  -1  195.28    9.30
   1 -16   1  203.98    5.00
  -1  16  -1  206.98    6.00
   1  16   1  211.18    6.50
  -1  16  -1  215.48    6.00
  -1  16  -1  208.78    6.00
   1  16   1  210.38    6.40
   1  16   1  184.28    6.40
  -2 -16  -1    1.90    1.60
  -2 -16  -1    2.50    2.70
  -2  16  -1    4.10    2.00
   2  16   1    2.60    1.70
  -2  16  -1    2.50    1.40
   2  16   1    3.20    2.10
  -2  16  -1    2.30    1.40
  -3 -16  -1    2.90    3.40
  -3 -16  -1    3.80    2.10
   3  16   1    4.50    2.50
  -3  16  -1    8.50    3.10
  -3  16  -1    5.40    1.40
   3  16   1    1.60    2.30
  -4 -16  -1   -3.20    3.60
  -4 -16  -1    1.00    2.20
  -4 -16  -1    6.30    3.00
  -4  16  -1    1.90    3.40
   4  16   1    2.80    2.70
  -4 -17   1   18.40    3.10
  -4 -17   1   11.80    4.60
  -4 -17   1   25.90    4.10
  -4  17   1   22.70    4.60
   4  17  -1   16.20    3.50
   4  17  -1   18.20    3.40
  -3 -17   1   -1.60    3.10
  -3 -17   1    0.70    2.00
  -3  17   1    1.80    2.90
   3  17  -1   -0.60    1.70
   3  17  -1    2.50    2.50
  -3  17   1    2.60    1.50
  -2 -17   1   26.70    2.70
  -2 -17   1   19.40    3.90
   2  17  -1   24.80    3.20
  -2  17   1   21.50    2.40
  -2  17   1   23.60    2.70
  -2  17   1   26.40    2.50
   2  17  -1   26.70    3.30
   1 -17  -1   17.10    1.70
  -1 -17   1   18.80    2.20
  -1 -17   1   12.90    2.90
   1  17  -1   18.90    2.70
  -1  17   1   19.20    2.30
  -1  17   1   18.80    2.30
  -1  17   1   19.20    2.20
   1  17  -1   20.80    2.70
   1  17  -1   20.80    2.60
   0 -17  -1   91.89    3.50
   0 -17   1   96.89    3.40
   0 -17  -1   94.99    5.60
   0  17   1   93.79    4.10
   0  17   1  103.99    4.20
   0  17  -1  102.59    4.20
   0  17  -1   96.59    4.10
   0  17  -1  103.29    4.40
   0  17   1   90.99    4.10
  -1 -17  -1   15.00    2.00
   1 -17   1   14.10    1.60
  -1 -17  -1   13.00    2.90
  -1  17  -1   16.90    2.10
  -1  17  -1   15.70    2.10
   1  17   1   15.80    2.30
   1  17   1   16.00    2.60
  -1  17  -1   15.80    2.10
   1  17   1   17.90    2.50
  -2 -17  -1   49.30    3.30
  -2 -17  -1   46.30    5.70
   2  17   1   51.59    4.00
  -2  17  -1   49.20    2.90
  -2  17  -1   43.50    2.80
   2  17   1   46.10    3.70
  -3 -17  -1    2.00    3.60
  -3 -17  -1    1.90    2.00
   3  17   1    4.20    2.40
   3  17   1    4.80    2.60
  -4 -17  -1    1.90    2.90
  -4 -17  -1   -0.60    3.70
  -4 -17  -1    3.00    2.60
   4  17   1    2.00    2.70
  -4 -18   1   -3.70    2.20
  -4 -18   1   -0.70    3.70
  -4 -18   1    0.30    3.00
   4  18  -1    2.10    2.70
   4  18  -1    1.80    2.80
  -3 -18   1    0.30    3.30
  -3 -18   1    4.40    2.20
   3  18  -1    2.20    2.90
  -3  18   1    5.70    1.70
   3  18  -1    3.00    2.70
  -2 -18   1   -1.30    2.60
  -2 -18   1    0.80    1.80
  -2  18   1   -0.10    1.60
  -2  18   1   -0.90    1.50
   2  18  -1   -0.50    1.60
   2  18  -1   -0.10    2.20
  -1 -18   1    1.00    1.50
   1 -18  -1   -0.20    1.00
  -1 -18   1   -0.20    2.30
   1  18  -1   -1.60    1.80
   1  18  -1   -0.80    1.80
   1  18  -1   -3.20    1.80
  -1  18   1   -0.60    1.60
  -1  18   1   -1.00    1.50
  -1  18   1   -0.10    1.50
   0 -18   1    5.80    1.50
   0 -18  -1    6.50    1.50
   0 -18  -1    7.00    2.10
   0  18   1   11.40    2.20
   0  18   1    6.90    2.10
   0  18   1    8.70    2.20
   0  18  -1   11.80    2.30
   0  18  -1    8.70    2.30
   0  18  -1    6.80    1.90
   1 -18   1   28.60    2.10
  -1 -18  -1   25.00    3.80
  -1 -18  -1   29.50    2.60
  -1  18  -1   29.60    2.70
  -1  18  -1   35.90    3.00
   1  18   1   29.20    3.00
   1  18   1   29.60    2.90
   1  18   1   36.60    3.40
  -2 -18  -1    2.30    1.80
  -2 -18  -1   -1.20    2.80
  -2  18  -1    0.70    1.60
   2  18   1   -0.80    2.20
   2  18   1    2.10    2.20
  -2  18  -1    0.40    1.50
  -3 -18  -1   -3.20    3.10
  -3 -18  -1    0.50    2.00
  -3  18  -1    0.80    1.60
   3  18   1   -2.00    2.30
   3  18   1    3.60    2.70
  -4 -18  -1   -1.30    4.00
  -4 -18  -1   -2.00    2.30
  -4 -18  -1    2.50    3.10
   4  18   1   -0.50    2.50
  -3 -19   1   -1.50    3.20
  -3 -19   1    2.20    2.20
  -3  19   1    1.30    1.80
  -3  19   1    4.40    1.60
   3  19  -1   -1.10    1.80
   3  19  -1    2.60    2.80
  -2 -19   1   -1.20    2.80
  -2 -19   1   -1.80    1.90
   2  19  -1   -2.00    2.10
   2  19  -1    0.60    2.50
  -2  19   1    2.70    1.80
  -2  19   1    0.60    1.80
  -1 -19   1   20.10    3.60
  -1 -19   1   27.00    2.70
   1 -19  -1   28.10    2.20
   1  19  -1   35.40    3.50
  -1  19   1   26.60    2.50
  -1  19   1   30.30    3.10
   1  19  -1   31.50    3.40
  -1  19   1   29.80    3.00
   1  19  -1   26.90    3.20
   0 -19  -1   11.60    1.80
   0 -19  -1   10.50    2.30
   0 -19   1   11.50    1.90
   0  19   1   11.60    2.40
   0  19  -1   14.50    2.60
   0  19   1    8.70    2.20
   0  19  -1   10.60    2.20
   0  19   1   12.30    2.40
   0  19  -1   12.20    2.40
  -1 -19  -1    1.00    1.70
  -1 -19  -1   -2.00    2.30
   1  19   1   -0.50    2.00
  -1  19  -1   -0.50    1.60
  -1  19  -1   -2.00    1.50
   1  19   1   -2.50    1.90
   1  19   1   -0.90    1.70
  -2 -19  -1    1.20    3.00
  -2 -19  -1   -1.10    1.90
  -2  19  -1    2.70    1.80
   2  19   1    0.20    2.30
   2  19   1    1.50    2.50
  -2  19  -1    1.60    1.70
  -3 -19  -1   12.80    4.40
  -3 -19  -1   17.70    3.00
   3  19   1   24.00    3.80
   3  19   1   15.30    3.20
  -3  19  -1   14.20    2.30
  -3 -20   1   -0.60    3.30
  -3 -20   1   -1.00    2.50
  -3  20   1    2.30    1.90
   3  20  -1    3.50    2.80
   3  20  -1    0.70    2.70
  -2 -20   1   14.20    4.00
  -2 -20   1   15.40    2.70
   2  20  -1   18.70    3.50
  -2  20   1   15.70    2.60
  -2  20   1   16.60    2.50
   2  20  -1   14.30    3.20
  -1 -20   1    1.60    2.40
  -1 -20   1    0.80    1.70
   1  20  -1    2.30    2.10
  -1  20   1    2.00    1.90
   1  20  -1   -0.50    2.30
  -1  20   1    1.50    2.00
   1  20  -1    5.90    2.40
   0 -20   1   -0.40    1.30
   0 -20  -1   -0.50    1.40
   0  20   1   -1.50    2.00
   0  20  -1    0.10    2.00
   0  20   1   -1.30    1.90
   0  20   1    1.40    1.90
   0  20  -1   -1.40    1.90
   0  20  -1   -0.50    1.70
  -1 -20  -1    6.60    2.00
  -1 -20  -1    3.90    2.80
   1  20   1    7.20    2.50
   1  20   1    6.90    2.40
   1  20   1    8.30    2.70
  -1  20  -1    5.40    2.20
  -1  20  -1    5.60    2.20
  -2 -20  -1   14.00    2.70
  -2 -20  -1   10.30    3.80
  -2  20  -1   13.20    2.30
   2  20   1   17.20    3.30
   2  20   1   13.50    3.10
  -2  20  -1   17.60    2.50
  -3 -20  -1    1.30    2.30
  -3 -20  -1    0.30    3.70
   3  20   1    2.50    2.80
  -3  20  -1    1.90    1.90
   3  20   1    2.70    2.80
  -3 -21   1   -0.60    2.30
  -3 -21   1   -2.30    3.40
  -3  21   1    0.60    1.90
   3  21  -1    0.10    2.90
  -2 -21   1    8.80    3.70
  -2 -21   1    6.90    2.30
  -2  21   1    8.10    2.20
  -2  21   1    6.20    2.30
   2  21  -1    9.80    2.90
   2  21  -1    6.10    3.30
  -1 -21   1    3.40    2.80
  -1 -21   1   -2.00    1.70
   1  21  -1   -0.70    2.30
  -1  21   1    1.20    2.10
   1  21  -1    3.80    2.70
  -1  21   1   -0.70    2.00
   1  21  -1    4.30    2.30
   0 -21  -1   45.70    3.30
   0 -21   1   43.60    3.00
   0  21   1   49.99    4.00
   0  21  -1   48.90    4.00
   0  21  -1   53.29    4.30
   0  21   1   49.30    4.50
   0  21  -1   41.70    3.50
   0  21   1   40.30    3.50
  -1 -21  -1   17.70    2.60
  -1 -21  -1   18.00    3.70
   1  21   1   23.60    3.60
  -1  21  -1   21.80    2.90
   1  21   1   20.80    3.30
  -1  21  -1   22.50    3.10
  -2 -21  -1   10.40    2.60
  -2 -21  -1    7.30    3.90
   2  21   1   11.80    3.00
  -2  21  -1    8.40    2.20
  -2  21  -1   10.60    2.40
   2  21   1    8.50    3.10
  -3 -21  -1    3.00    2.50
  -3 -21  -1    2.20    3.70
  -3  21  -1    2.90    2.00
   3  21   1    5.50    3.30
  -2 -22   1    5.10    3.30
  -2 -22   1    7.20    2.40
  -2  22   1    6.30    2.30
  -2  22   1    7.00    2.30
   2  22  -1    6.80    3.10
   2  22  -1    7.20    3.00
  -1 -22   1    1.00    1.80
  -1 -22   1    6.00    2.70
  -1  22   1    1.30    2.40
  -1  22   1    0.30    2.30
   1  22  -1   -0.60    2.60
   1  22  -1    1.30    2.40
   0 -22   1    2.70    1.90
   0 -22  -1    4.10    2.00
   0  22  -1    7.70    2.90
   0  22  -1    5.20    2.50
   0  22   1    6.00    2.70
   0  22  -1    5.00    2.60
   0  22   1    7.80    2.70
   0  22   1    5.60    2.40
  -1 -22  -1   87.99    4.60
  -1 -22  -1   83.59    7.00
  -1  22  -1   80.79    4.60
  -1  22  -1   83.79    4.90
   1  22   1   88.29    5.40
   1  22   1   74.19    4.90
  -2 -22  -1    5.50    2.50
  -2 -22  -1    4.80    3.70
   2  22   1    3.70    2.90
  -2  22  -1    8.70    2.20
  -2  22  -1    3.40    2.10
   2  22   1    1.00    2.60
  -2 -23   1    1.60    2.20
  -2 -23   1    5.10    3.10
  -2  23   1    3.50    2.30
  -2  23   1    4.90    2.40
   2  23  -1   -0.60    2.90
  -1 -23   1    5.50    2.30
  -1  23   1    8.20    2.60
  -1  23   1    9.80    2.90
   1  23  -1    8.20    3.10
   1  23  -1    5.20    2.60
   0 -23  -1    9.70    2.20
   0  23  -1   10.60    3.10
   0  23   1   11.50    2.90
   0  23  -1    9.10    2.80
   0  23   1    4.90    2.30
   0  23   1   11.70    3.00
  -1 -23  -1    1.50    2.00
  -1  23  -1    1.30    2.40
   1  23   1    0.90    2.40
  -1  23  -1    1.70    2.30
   1  23   1    3.10    2.90
   0  24  -1    1.40    2.40
   0  24  -1    4.40    2.60
   0  24   1    2.50    2.30
   0  24   1    4.90    3.00
  -6   0   2   -2.60    7.20
  -6   0   2   12.60    4.60
  -5   0   2    2.80    3.10
  -5   0   2   -7.40    4.30
  -4   0   2   18.20    2.10
   4   0  -2   18.70    1.90
  -4   0   2   13.90    2.50
  -4   0   2   18.60    4.30
  -3   0   2    0.10    1.30
   3   0  -2    0.20    0.80
  -3   0   2   -0.90    1.00
  -3   0   2    3.30    2.40
   3   0  -2   -1.30    0.90
   2   0  -2   49.20    1.60
   2   0  -2   50.69    1.80
   2   0  -2   50.29    1.90
  -2   0   2   48.10    1.80
  -2   0   2   50.69    2.60
  -2   0   2   46.80    2.90
  -2   0   2   49.40    1.70
   1   0  -2    0.80    0.50
  -1   0   2    3.70    1.30
   1   0  -2   -0.50    0.60
   1   0  -2    0.40    0.40
  -1   0   2   -0.90    0.60
   1   0  -2   -0.10    0.30
   0   0   2  946.81   31.00
   0   0  -2 1007.70   18.70
   0   0  -2  963.90   20.00
   0   0   2 1019.70   19.60
   0   0   2  993.30   22.40
   0   0  -2  990.40   19.50
  -1   0  -2    0.30    0.30
  -1   0  -2   -0.10    0.20
  -1   0  -2    0.30    0.30
   1   0   2   -0.60    0.20
  -1   0  -2   -0.30    0.40
  -1   0  -2    0.00    0.20
   2   0   2  870.21   18.00
  -2   0  -2  852.51   26.30
  -2   0  -2  841.22   17.30
   2   0   2  891.41   16.80
  -2   0  -2  863.71   15.30
  -3   0  -2   -0.60    2.30
   3   0   2   -0.80    0.60
  -3   0  -2    1.00    0.70
  -3   0  -2   -0.20    0.90
  -3   0  -2   -0.70    0.70
  -3   0  -2    0.70    1.20
   3   0   2    1.10    0.80
  -4   0  -2   -1.10    1.60
   4   0   2   -1.40    1.00
  -4   0  -2   -2.20    1.00
  -4   0  -2   -2.90    2.20
  -5   0  -2    8.90    5.20
  -5   0  -2    1.90    2.80
  -6   0  -2   -4.00    6.60
  -6  -1   2   -6.60    7.00
  -6  -1   2    8.20    4.40
  -6   1   2    2.20    3.80
  -5  -1   2    8.50    3.10
  -5  -1   2   16.10    6.00
  -5   1   2   18.60    6.10
  -5   1   2   20.90    4.30
  -4  -1   2   56.29    5.50
  -4  -1   2   52.89    4.40
   4  -1  -2   58.39    2.90
  -4  -1   2   59.29    3.00
  -4   1   2   54.49    2.70
  -4   1   2   59.59    4.40
  -4   1   2   57.19    5.40
   4   1  -2   54.99    3.00
  -3  -1   2   36.50    3.00
  -3  -1   2   32.10    3.60
   3  -1  -2   30.00    1.70
   3  -1  -2   30.40    1.80
  -3  -1   2   28.90    1.90
  -3   1   2   33.30    2.80
  -3   1   2   29.40    1.90
  -3   1   2   30.70    1.70
   3   1  -2   32.50    2.00
  -3   1   2   30.80    3.50
   3   1  -2   31.70    1.70
   2  -1  -2   43.90    1.50
  -2  -1   2   40.30    1.60
   2  -1  -2   40.70    1.50
  -2  -1   2   44.30    2.60
  -2  -1   2   38.20    1.80
  -2  -1   2   44.10    1.60
   2  -1  -2   42.60    1.70
  -2  -1   2   40.40    2.70
   2   1  -2   43.50    1.90
  -2   1   2   44.70    1.60
  -2   1   2   40.00    2.70
   2   1  -2   41.90    1.60
  -2   1   2   40.70    2.30
  -2   1   2   44.70    1.70
   2   1  -2   44.40    1.40
   2   1  -2   41.10    1.70
  -1  -1   2 3088.49   96.09
  -1  -1   2 3033.90   91.99
  -1  -1   2 3074.19   60.39
   1  -1  -2 3110.89   64.09
  -1  -1   2 2968.30   54.79
   1  -1  -2 3075.69   57.09
   1  -1  -2 3152.08   60.29
   1   1  -2 3109.59   64.69
  -1   1   2 3019.70   61.49
   1   1  -2 3025.50   61.49
  -1   1   2 3003.60   89.99
  -1   1   2 2933.51   95.49
   1   1  -2 3101.79   60.59
  -1   1   2 3050.99   59.99
  -1   1   2 3035.90   71.29
   1   1  -2 3151.28   57.09
   0  -1   2  924.81   18.00
   0  -1  -2  906.21   17.40
   0  -1   2  910.21   21.10
   0  -1  -2  939.51   17.70
   0  -1   2  920.71   28.90
   0  -1  -2  916.31   15.80
   0  -1  -2  895.91   18.60
   0   1  -2  954.00   19.60
   0   1  -2  926.21   21.00
   0   1  -2  867.41   18.60
   0   1   2  930.91   21.40
   0   1  -2  883.41   16.70
   0   1  -2  908.31   18.10
  -1  -1  -2 1008.10   17.80
  -1  -1  -2 1032.10   17.00
   1  -1   2 1056.59   19.70
  -1  -1  -2 1007.30   20.30
  -1  -1  -2  995.90   30.10
  -1  -1  -2 1034.50   18.90
   1  -1   2 1017.60   21.30
  -1  -1  -2  995.20   20.30
  -1   1  -2 1028.20   17.80
   1   1   2 1016.60   19.60
  -1   1  -2 1029.00   19.70
  -2  -1  -2   59.69    1.90
  -2  -1  -2   60.29    3.20
  -2  -1  -2   65.09    1.80
   2  -1   2   52.09    1.50
   2  -1   2   63.79    1.80
   2   1   2   65.99    1.90
  -2   1  -2   63.19    1.70
  -2   1  -2   61.99    1.70
   2   1   2   63.59    2.00
  -2   1  -2   62.29    1.60
  -2   1  -2   59.39    3.10
  -2   1  -2   71.79    2.00
  -3  -1  -2  115.29    3.40
  -3  -1  -2  113.59    6.10
  -3  -1  -2  116.29    5.50
  -3  -1  -2  112.29    3.30
  -3  -1  -2  113.09    3.00
   3  -1   2  113.09    3.20
  -3   1  -2  113.99    3.10
   3   1   2  117.39    3.10
  -3   1  -2  111.09    3.20
  -3   1  -2  105.89    5.90
  -3   1  -2  113.29    5.30
   3   1   2  114.29    3.50
  -4  -1  -2   17.00    4.30
  -4  -1  -2   17.10    1.80
  -4  -1  -2   11.90    2.60
   4   1   2   15.10    1.70
  -4   1  -2   14.40    2.70
  -4   1  -2   19.40    4.40
  -5  -1  -2    5.90    5.20
  -5  -1  -2   -1.40    2.50
  -5   1  -2   -1.30    2.50
  -5   1  -2    4.70    5.00
  -6  -1  -2   -5.90    6.50
  -6   1  -2   -3.20    6.50
  -6  -2   2   -7.60    6.70
  -6  -2   2    5.60    4.30
  -6   2   2    3.50    4.10
  -6   2   2  -12.20    6.50
  -5  -2   2   -3.00    2.90
  -5  -2   2    4.20    2.00
  -5  -2   2    0.50    4.00
   5   2  -2    2.80    1.70
  -5   2   2   -4.40    4.90
  -5   2   2    6.00    3.40
  -4  -2   2   27.70    2.30
  -4  -2   2   23.70    4.20
  -4  -2   2   20.90    3.20
  -4   2   2   24.00    2.00
  -4   2   2   31.20    5.10
   4   2  -2   25.30    2.40
  -4   2   2   24.20    3.20
  -3  -2   2   22.30    2.80
  -3  -2   2   20.60    1.70
   3  -2  -2   23.10    1.30
  -3  -2   2   22.10    3.30
   3   2  -2   23.10    1.80
  -3   2   2   21.20    3.20
  -3   2   2   24.00    1.50
  -3   2   2   22.70    2.30
   3   2  -2   22.20    1.80
   3   2  -2   23.60    1.10
  -3   2   2   20.40    1.60
  -2  -2   2    4.40    0.80
  -2  -2   2    4.20    1.90
  -2  -2   2    4.70    1.20
   2  -2  -2    6.20    0.70
  -2  -2   2    2.20    0.90
  -2   2   2    5.90    0.70
  -2   2   2    3.60    1.80
   2   2  -2    2.30    0.90
  -2   2   2    3.70    0.80
   2   2  -2    5.60    0.60
   2   2  -2    3.80    0.80
  -2   2   2    5.80    0.90
   1  -2  -2  265.67    5.40
   1  -2  -2  267.57    5.40
   1  -2  -2  266.97    7.70
  -1  -2   2  250.07    5.50
   1  -2  -2  254.37    5.20
  -1  -2   2  253.87    8.30
  -1  -2   2  265.27    8.70
  -1  -2   2  251.07    5.00
  -1   2   2  253.07    5.30
  -1   2   2  255.97    6.50
  -1   2   2  263.37    7.70
  -1   2   2  261.47    5.40
   1   2  -2  249.78    5.50
  -1   2   2  249.18    8.50
   1   2  -2  263.67    5.00
   1   2  -2  253.17    5.60
   1   2  -2  264.57    5.90
   0  -2  -2 1947.41   33.40
   0  -2  -2 1959.80   57.69
   0  -2   2 1967.90   59.59
   0  -2   2 2022.80   37.70
   0  -2  -2 1864.91   38.70
   0  -2  -2 1965.50   38.20
   0  -2  -2 1928.61   36.30
   0   2   2 1923.11   44.90
   0   2  -2 1866.91   37.40
   0   2  -2 1762.42   38.30
   0   2  -2 2024.70   40.50
  -1  -2  -2   14.40    1.30
  -1  -2  -2   15.50    0.80
  -1  -2  -2   15.20    0.70
  -1  -2  -2   16.90    0.70
  -1  -2  -2   15.60    0.80
   1   2   2   14.70    0.70
  -1   2  -2   15.30    0.40
  -1   2  -2   16.80    0.40
   1   2   2   15.90    0.80
  -2  -2  -2  194.08    4.10
  -2  -2  -2  192.58    7.30
   2  -2   2  195.58    4.40
  -2  -2  -2  199.58    4.70
  -2   2  -2  198.08    4.20
   2   2   2  196.78    4.50
  -2   2  -2  194.48    4.20
   2   2   2  199.08    4.90
  -2   2  -2  200.98    4.20
  -2   2  -2  193.88    7.00
  -3  -2  -2  147.59    4.10
  -3  -2  -2  142.19    6.90
  -3  -2  -2  147.99    3.70
  -3  -2  -2  157.58    6.70
   3  -2   2  148.39    3.90
  -3   2  -2  149.69    7.20
   3   2   2  152.28    3.90
   3   2   2  149.59    4.30
  -3   2  -2  155.68    6.40
  -3   2  -2  146.89    3.80
  -3   2  -2  155.08    3.70
  -4  -2  -2   26.50    2.10
  -4  -2  -2   23.50    3.40
  -4  -2  -2   27.00    1.90
  -4  -2  -2   26.70    4.80
  -4   2  -2   30.30    4.90
   4   2   2   27.30    2.20
  -4   2  -2   26.10    3.30
  -5  -2  -2   -1.00    2.70
  -5  -2  -2    4.10    5.20
  -5   2  -2    5.50    5.10
  -6  -2  -2   -7.30    6.50
  -6   2  -2    5.10    3.20
  -6   2  -2  -10.40    5.80
  -6  -3   2  -13.80    6.00
  -6  -3   2    3.30    3.90
  -6   3   2    0.90    4.00
  -5  -3   2    3.60    2.10
  -5  -3   2   -2.10    2.80
  -5  -3   2    0.30    5.20
  -5   3   2   -3.20    5.00
   5   3  -2    3.70    2.00
  -5   3   2    3.20    3.30
  -4  -3   2    2.40    2.40
  -4  -3   2    3.70    1.60
  -4  -3   2    5.00    3.60
  -4   3   2    3.00    1.70
  -4   3   2    4.10    1.30
   4   3  -2    3.60    1.50
  -4   3   2    1.50    3.40
  -4   3   2    5.60    2.60
   3  -3  -2   16.30    1.20
  -3  -3   2   18.50    2.80
  -3  -3   2   19.20    1.60
  -3  -3   2   19.50    3.10
  -3  -3   2   17.00    1.80
   3   3  -2   15.10    1.60
  -3   3   2   18.50    2.70
  -3   3   2   16.60    1.50
  -3   3   2   15.80    1.30
  -3   3   2   17.20    2.10
  -3   3   2   19.30    3.40
   3   3  -2   14.90    1.00
   3   3  -2   16.60    1.80
   2  -3  -2   43.00    1.40
  -2  -3   2   37.90    2.70
  -2  -3   2   35.60    1.90
  -2  -3   2   40.70    2.80
  -2  -3   2   40.40    1.60
  -2   3   2   40.90    1.50
  -2   3   2   34.00    2.70
  -2   3   2   39.60    2.10
   2   3  -2   36.10    1.70
  -2   3   2   39.00    1.90
   2   3  -2   31.90    1.80
   2   3  -2   40.50    1.20
  -2   3   2   42.30    1.50
   2   3  -2   39.70    1.90
   1  -3  -2  221.68    4.60
  -1  -3   2  215.48    7.40
  -1  -3   2  218.08    7.50
  -1  -3   2  216.78    4.40
   1  -3  -2  224.48    4.60
   1   3  -2  219.88    4.40
  -1   3   2  223.98    4.70
   1   3  -2  221.68    4.90
  -1   3   2  213.48    5.70
   1   3  -2  211.38    4.80
  -1   3   2  214.28    7.30
   1   3  -2  220.68    5.20
   0  -3  -2 3839.72   76.39
   0  -3  -2 3948.10   66.29
   0  -3   2 4010.60   68.49
   0  -3  -2 3996.40   77.89
   0  -3   2 4116.19  116.79
   0  -3  -2 3876.11   71.99
   0  -3   2 3892.41  118.29
   0  -3  -2 3997.40  115.19
   0   3  -2 3632.64   76.99
   0   3   2 3763.62   88.99
   0   3  -2 3967.20   80.89
   0   3  -2 3780.72   75.59
  -1  -3  -2  653.23   12.90
  -1  -3  -2  613.84   11.20
  -1  -3  -2  608.84   18.90
  -1  -3  -2  617.44   12.60
  -1  -3  -2  619.14   10.80
  -1   3  -2  591.24   11.90
   1   3   2  622.04   12.40
   1   3   2  653.73   11.70
  -2  -3  -2  239.08    8.70
  -2  -3  -2  239.38    5.00
  -2  -3  -2  237.88    5.60
  -2   3  -2  248.68    8.30
  -2   3  -2  239.38    4.90
  -2   3  -2  237.58    5.00
   2   3   2  245.38    5.90
   2   3   2  239.38    5.40
  -2   3  -2  240.98    4.90
  -3  -3  -2   46.10    2.10
  -3  -3  -2   44.50    4.10
  -3  -3  -2   47.50    3.70
   3   3   2   46.90    2.30
  -3   3  -2   46.80    1.70
  -3   3  -2   47.90    1.60
  -3   3  -2   45.50    3.90
  -3   3  -2   47.80    3.30
   3   3   2   43.50    2.10
  -4  -3  -2   36.90    2.20
  -4  -3  -2   36.30    4.90
  -4  -3  -2   37.20    4.50
  -4  -3  -2   41.50    2.50
  -4   3  -2   43.30    4.90
  -4   3  -2   36.60    3.60
   4   3   2   38.10    2.50
  -5  -3  -2   13.50    3.80
  -5  -3  -2   27.80    6.40
  -5   3  -2   23.30    6.20
  -6  -3  -2   -9.20    6.10
  -6   3  -2    1.80    3.90
  -6   3  -2  -12.60    6.60
  -6  -4   2    4.00    3.90
  -6  -4   2  -15.00    7.00
  -6   4   2    0.20    4.20
  -5  -4   2   -2.10    2.80
  -5  -4   2    1.00    1.90
  -5  -4   2   -4.20    4.90
   5   4  -2    0.40    1.70
  -5   4   2    0.10    3.20
  -5   4   2   -3.40    4.80
  -4  -4   2   -0.10    3.20
  -4  -4   2    0.70    1.50
  -4  -4   2   -4.00    2.20
  -4   4   2   -0.70    3.20
  -4   4   2   -0.40    1.00
   4   4  -2   -1.30    1.30
  -4   4   2    1.90    1.90
  -3  -4   2   43.40    2.50
  -3  -4   2   52.59    4.00
  -3  -4   2   49.00    4.20
  -3  -4   2   54.19    2.40
  -3   4   2   48.50    3.30
   3   4  -2   49.50    1.50
   3   4  -2   42.20    2.50
  -3   4   2   48.90    4.00
  -3   4   2   48.80    2.00
   3   4  -2   48.60    2.60
  -3   4   2   52.59    2.80
  -3   4   2   49.40    2.10
  -2  -4   2  233.38    5.10
  -2  -4   2  240.18    8.70
  -2  -4   2  236.28    8.90
  -2  -4   2  225.28    5.70
   2  -4  -2  243.88    5.20
   2   4  -2  241.98    6.10
  -2   4   2  232.68    8.70
  -2   4   2  245.58    5.40
   2   4  -2  245.18    5.70
  -2   4   2  244.58    7.50
  -2   4   2  232.38    6.80
  -2   4   2  237.58    5.30
   2   4  -2  232.68    5.70
   2   4  -2  242.48    4.80
   1  -4  -2  338.87    6.80
   1  -4  -2  338.47    5.90
  -1  -4   2  339.07   10.90
  -1  -4   2  327.97   10.80
  -1  -4   2  330.37    6.40
  -1   4   2  339.27    9.60
  -1   4   2  329.17   10.70
   1   4  -2  327.67    7.00
  -1   4   2  324.07    8.30
   1   4  -2  331.77    7.20
  -1   4   2  330.37    6.90
   1   4  -2  332.57    7.60
   1   4  -2  327.47    6.50
   0  -4  -2  576.54   17.00
   0  -4   2  579.14   17.40
   0  -4   2  588.34   17.30
   0  -4  -2  570.54    9.90
   0  -4   2  575.44   10.10
   0  -4  -2  580.74   11.60
   0  -4  -2  572.64   11.40
   0   4  -2  546.15   11.40
   0   4  -2  582.44   13.40
   0   4  -2  586.34   12.00
   0   4   2  563.14   13.20
   0   4  -2  541.05   11.20
  -1  -4  -2    5.30    0.70
  -1  -4  -2    3.50    0.90
  -1  -4  -2    4.40    0.70
   1  -4   2    4.60    0.20
   1  -4   2    4.70    0.30
  -1  -4  -2    4.50    0.60
   1   4   2    5.60    0.70
   1   4   2    4.30    0.70
  -1   4  -2    4.30    0.30
  -1   4  -2    4.40    0.30
  -2  -4  -2   57.49    3.50
  -2  -4  -2   57.09    1.90
  -2  -4  -2   58.99    3.50
   2   4   2   59.69    2.10
  -2   4  -2   56.39    1.30
   2   4   2   60.29    2.30
  -2   4  -2   59.49    1.50
  -3  -4  -2   96.19    3.00
  -3  -4  -2   99.19    5.70
  -3  -4  -2  100.29    5.40
   3   4   2   97.69    3.50
  -3   4  -2   93.89    5.40
  -3   4  -2   93.29    2.60
  -3   4  -2   95.79    2.40
   3   4   2   96.79    3.20
  -3   4  -2   98.19    4.70
  -4  -4  -2   26.40    2.10
  -4  -4  -2   28.10    4.90
  -4  -4  -2   25.40    2.40
  -4  -4  -2   21.80    3.40
  -4   4  -2   26.30    3.40
   4   4   2   24.80    2.20
  -4   4  -2   29.10    4.40
  -5  -4  -2   -2.40    4.80
  -5  -4  -2   -1.50    3.00
  -5   4  -2   -1.30    4.60
  -6  -4  -2   -6.80    6.90
  -6   4  -2  -10.00    6.30
  -6   4  -2    1.00    4.00
  -6  -5   2  -14.70    6.60
  -6  -5   2   10.50    4.30
  -6   5   2  -12.40    6.40
  -6   5   2    4.90    4.50
  -5  -5   2   -6.60    3.20
  -5  -5   2    2.30    5.20
  -5  -5   2    1.30    2.10
  -5   5   2   -0.30    5.10
   5   5  -2    0.50    2.00
  -5   5   2    5.90    3.70
  -4  -5   2    1.20    1.60
  -4  -5   2   -0.20    2.50
  -4  -5   2    2.70    3.60
  -4  -5   2    1.10    1.30
  -4   5   2    0.00    2.40
  -4   5   2   -0.50    3.30
   4   5  -2    0.30    1.60
  -3  -5   2  258.07    6.90
  -3  -5   2  270.77    6.20
  -3  -5   2  272.17   10.50
  -3  -5   2  276.67   11.00
   3   5  -2  261.47    5.40
  -3   5   2  266.17    8.40
  -3   5   2  269.77    6.20
   3   5  -2  270.97    6.80
  -3   5   2  276.87    9.00
  -3   5   2  263.87    6.30
  -3   5   2  281.87   10.90
   3   5  -2  279.47    7.40
  -2  -5   2   20.20    2.50
  -2  -5   2   24.30    2.60
   2  -5  -2   22.80    1.00
  -2  -5   2   22.80    1.40
   2   5  -2   24.10    1.00
   2   5  -2   25.50    1.80
  -2   5   2   23.20    1.30
  -2   5   2   24.20    2.10
  -2   5   2   19.10    2.20
  -2   5   2   24.30    1.20
   2   5  -2   23.60    1.50
   2   5  -2   21.10    1.70
   1  -5  -2  661.23   11.40
   1  -5  -2  661.13   13.10
  -1  -5   2  678.93   20.90
  -1  -5   2  670.83   12.20
  -1  -5   2  653.53   20.50
   1   5  -2  655.43   14.30
  -1   5   2  663.13   15.70
   1   5  -2  658.33   13.70
   1   5  -2  666.03   13.40
   1   5  -2  666.13   12.50
  -1   5   2  675.03   20.60
  -1   5   2  681.23   13.50
   0  -5   2 1575.24   48.00
   0  -5  -2 1613.44   48.60
   0  -5  -2 1575.44   31.00
   0  -5  -2 1638.54   27.00
   0  -5   2 1610.94   49.40
   0  -5  -2 1549.74   31.50
   0  -5   2 1573.94   28.10
   0   5  -2 1535.25   32.00
   0   5  -2 1591.94   31.50
   0   5  -2 1590.34   33.50
   0   5  -2 1615.94   36.10
   0   5   2 1553.44   36.70
  -1  -5  -2  782.92   14.30
   1  -5   2  796.72   13.70
  -1  -5  -2  792.42   13.80
  -1  -5  -2  789.52   24.10
  -1   5  -2  811.62   15.20
   1   5   2  798.32   16.20
   1   5   2  774.92   15.80
  -2  -5  -2   -1.10    1.60
   2  -5   2    0.80    0.20
  -2  -5  -2    0.70    0.80
  -2  -5  -2    1.40    1.30
   2   5   2    0.10    0.80
  -2   5  -2    1.00    0.40
   2   5   2    2.10    1.00
  -2   5  -2    0.60    0.20
  -3  -5  -2  264.37    5.90
  -3  -5  -2  242.48   10.20
  -3  -5  -2  251.07   10.10
   3   5   2  247.38    6.20
  -3   5  -2  257.17    5.60
   3   5   2  258.57    6.80
  -3   5  -2  257.67   10.20
  -3   5  -2  263.87    9.30
  -4  -5  -2    1.30    1.30
  -4  -5  -2    2.20    3.20
  -4  -5  -2    0.70    2.30
  -4  -5  -2   -0.20    1.60
  -4   5  -2    1.40    1.60
   4   5   2    1.90    1.40
  -4   5  -2    1.70    3.10
  -5  -5  -2   18.10    6.10
  -5   5  -2   20.10    5.80
  -5   5  -2   18.20    3.80
  -6   5  -2    2.80    4.30
  -6  -6   2   12.50    4.20
  -6  -6   2  -10.20    7.10
  -6   6   2  -13.70    6.30
  -6   6   2    5.90    4.50
  -5  -6   2    3.30    2.40
  -5  -6   2   -3.00    5.20
  -5  -6   2   -3.50    3.10
  -5   6   2    0.10    3.40
   5   6  -2    2.90    2.00
  -5   6   2   -2.30    5.10
  -4  -6   2   35.60    2.90
  -4  -6   2   33.40    2.60
  -4  -6   2   24.10    4.00
  -4  -6   2   35.00    5.10
  -4   6   2   30.90    4.80
  -4   6   2   31.10    3.70
   4   6  -2   36.00    3.00
   4   6  -2   30.60    2.80
  -3  -6   2    2.30    1.90
  -3  -6   2   -0.50    1.40
  -3  -6   2    2.20    1.10
  -3  -6   2    3.10    2.60
  -3   6   2    1.80    1.60
  -3   6   2    4.40    2.40
  -3   6   2    1.10    0.80
   3   6  -2    1.50    1.00
   3   6  -2    2.10    1.50
  -2  -6   2  209.58    5.00
  -2  -6   2  220.48    8.50
  -2  -6   2  227.48    8.60
   2  -6  -2  217.58    4.30
   2  -6  -2  230.68    4.90
  -2   6   2  227.88    6.90
  -2   6   2  230.58    5.20
  -2   6   2  220.58    6.60
   2   6  -2  222.88    5.60
  -2   6   2  219.88    8.20
   2   6  -2  224.08    4.60
   2   6  -2  214.18    5.60
   2   6  -2  224.88    6.00
  -1  -6   2    6.80    1.50
  -1  -6   2    6.20    0.90
  -1  -6   2    4.80    1.30
   1  -6  -2    5.60    0.60
   1  -6  -2    5.70    0.70
   1   6  -2    5.90    0.90
  -1   6   2    7.00    1.20
  -1   6   2    7.60    1.30
   1   6  -2    5.20    1.00
   1   6  -2    4.20    0.90
  -1   6   2    6.90    0.70
   0  -6  -2  273.17    5.60
   0  -6   2  252.37    4.90
   0  -6  -2  248.08    4.80
   0  -6  -2  252.37    8.10
   0  -6  -2  248.78    5.50
   0  -6   2  253.27    8.40
   0   6  -2  235.08    5.50
   0   6   2  245.98    5.60
   0   6  -2  253.87    5.80
   0   6  -2  237.48    5.40
   0   6   2  246.98    6.40
   0   6  -2  248.88    5.90
  -1  -6  -2   27.90    2.20
   1  -6   2   27.70    0.80
  -1  -6  -2   26.80    1.30
  -1  -6  -2   27.20    1.30
  -1   6  -2   26.80    0.90
   1   6   2   27.30    1.50
  -1   6  -2   26.70    1.40
   1   6   2   25.60    1.40
   2  -6   2  506.45    8.40
  -2  -6  -2  492.25    9.80
  -2  -6  -2  484.65   16.60
  -2  -6  -2  503.55   16.90
  -2   6  -2  486.65   16.60
  -2   6  -2  505.75   10.00
  -2   6  -2  534.15   10.00
   2   6   2  513.25   11.70
   2   6   2  527.25   11.00
   2   6   2  510.95   10.90
  -3  -6  -2    2.50    1.00
  -3  -6  -2    1.20    1.80
  -3  -6  -2    1.80    1.80
  -3   6  -2    1.60    1.10
   3   6   2    0.80    1.20
  -3   6  -2    1.20    0.60
  -3   6  -2    1.30    2.30
   3   6   2    1.40    1.20
  -4  -6  -2    8.90    1.90
  -4  -6  -2    8.70    2.80
  -4  -6  -2   11.00    4.10
  -4  -6  -2   12.70    1.70
  -4   6  -2   12.00    3.90
   4   6   2    8.00    1.80
  -5  -6  -2    2.50    2.10
  -5  -6  -2    3.80    5.40
  -5  -6  -2   -6.00    3.30
  -5  -6  -2   -0.10    1.60
   5   6   2    0.90    1.80
  -5   6  -2   -0.70    4.70
  -5   6  -2   -0.50    3.40
  -6   6  -2   -0.90    3.90
  -6   7   2   -1.30    4.00
  -5  -7   2    3.90    2.50
  -5  -7   2    1.30    5.60
  -5  -7   2   -6.40    3.10
  -5   7   2    0.10    3.70
  -5   7   2   -5.80    4.80
   5   7  -2    2.00    2.10
  -4  -7   2   15.70    4.60
  -4  -7   2   13.90    1.90
  -4  -7   2   11.10    3.20
  -4  -7   2   16.20    2.50
   4   7  -2   15.40    2.30
   4   7  -2   16.20    2.40
  -4   7   2   16.90    4.30
  -4   7   2   14.80    3.50
  -3  -7   2  137.49    4.10
  -3  -7   2  129.29    4.50
  -3  -7   2  142.19    7.10
   3  -7  -2  133.49    3.10
  -3  -7   2  132.59    7.00
  -3   7   2  135.69    6.60
   3   7  -2  136.69    4.40
   3   7  -2  139.09    4.80
  -3   7   2  143.59    5.50
   2  -7  -2    0.30    0.50
  -2  -7   2    2.10    1.60
  -2  -7   2   -0.30    1.90
  -2  -7   2    2.50    1.00
   2  -7  -2    1.10    0.60
   2   7  -2    1.00    1.20
   2   7  -2   -0.20    0.90
  -2   7   2    0.40    0.40
  -2   7   2    0.40    1.60
   2   7  -2    0.30    0.80
  -2   7   2    0.70    0.60
   2   7  -2    0.50    0.60
  -2   7   2    1.60    1.60
  -1  -7   2    2.10    0.70
   1  -7  -2    1.50    0.60
   1  -7  -2    2.20    0.60
  -1  -7   2    1.00    0.90
  -1  -7   2    1.50    1.20
   1   7  -2    0.80    0.70
   1   7  -2    1.20    0.80
  -1   7   2    2.10    0.60
  -1   7   2    2.60    1.10
   1   7  -2    1.00    0.70
  -1   7   2    1.50    0.80
   0  -7   2    9.90    0.80
   0  -7   2    7.70    1.20
   0  -7  -2   10.00    0.90
   0  -7  -2   12.20    1.40
   0   7  -2   10.10    1.00
   0   7   2   10.50    1.00
   0   7  -2    9.50    0.90
   0   7   2   11.40    1.10
   0   7   2    9.50    1.00
   0   7  -2    9.30    0.90
   0   7  -2    9.30    0.70
  -1  -7  -2 1013.00   30.50
  -1  -7  -2  987.10   17.50
  -1  -7  -2  978.20   18.20
   1  -7   2 1020.30   17.50
  -1   7  -2 1013.20   23.10
  -1   7  -2 1007.20   19.50
   1   7   2  989.90   20.10
   1   7   2  991.30   20.50
  -1   7  -2 1044.40   19.50
   2  -7   2   65.09    1.30
  -2  -7  -2   65.89    4.10
  -2  -7  -2   67.09    2.40
  -2  -7  -2   59.49    3.70
  -2   7  -2   62.59    1.60
   2   7   2   60.89    1.50
  -2   7  -2   61.09    3.00
   2   7   2   63.09    2.60
  -2   7  -2   60.39    3.50
  -2   7  -2   66.59    1.70
   2   7   2   63.89    2.60
   2   7   2   64.99    2.40
  -3  -7  -2   70.09    5.00
  -3  -7  -2   67.29    4.80
  -3  -7  -2   70.49    2.80
  -3   7  -2   69.39    3.80
   3   7   2   70.99    3.00
  -3   7  -2   68.29    2.00
  -3   7  -2   73.79    3.80
  -3   7  -2   70.69    4.50
   3   7   2   67.29    3.20
  -4  -7  -2   24.10    2.70
  -4  -7  -2   14.70    3.30
  -4  -7  -2   20.60    2.10
  -4  -7  -2   24.50    5.00
  -4   7  -2   22.60    3.80
   4   7   2   21.10    2.50
  -4   7  -2   28.90    4.90
  -5  -7  -2    1.40    1.70
  -5  -7  -2    5.00    2.20
  -5  -7  -2   -2.70    5.30
  -5  -7  -2   -5.90    3.60
  -5   7  -2    2.00    4.90
   5   7   2    2.10    1.90
  -5   7  -2    0.20    3.50
  -5  -8   2   -4.40    5.00
  -5  -8   2   -2.30    2.20
  -5  -8   2   -5.60    3.20
  -5   8   2   -3.00    3.50
   5   8  -2   -2.40    1.90
  -4  -8   2    2.60    1.90
  -4  -8   2   -0.10    2.50
  -4  -8   2    0.00    1.60
  -4  -8   2   -2.10    3.60
  -4   8   2   -1.10    3.70
   4   8  -2   -0.70    1.70
  -4   8   2    0.30    2.80
   4   8  -2    1.50    1.70
  -3  -8   2   13.90    1.70
  -3  -8   2   13.40    2.80
  -3  -8   2   20.50    3.80
  -3  -8   2   16.30    2.10
   3  -8  -2   17.80    1.20
   3   8  -2   15.20    2.10
   3   8  -2   23.30    2.30
  -3   8   2   20.50    3.50
  -3   8   2   19.30    3.00
   2  -8  -2   16.00    1.00
  -2  -8   2   14.70    2.40
  -2  -8   2   17.50    2.80
  -2  -8   2   13.20    1.50
   2  -8  -2   14.80    1.00
   2   8  -2   14.40    1.70
   2   8  -2   14.50    1.80
  -2   8   2   14.80    1.20
   2   8  -2   13.60    1.10
  -2   8   2   15.40    1.00
  -2   8   2   15.70    1.70
   2   8  -2   14.90    1.60
  -2   8   2   15.10    2.10
  -1  -8   2   37.40    1.70
  -1  -8   2   42.90    3.10
   1  -8  -2   39.40    1.40
  -1  -8   2   37.10    2.40
   1  -8  -2   41.40    1.60
   1   8  -2   39.40    1.80
  -1   8   2   39.40    1.80
  -1   8   2   42.30    1.60
   1   8  -2   37.70    2.00
  -1   8   2   40.50    2.10
   1   8  -2   37.20    1.80
   0  -8  -2    0.50    0.60
   0  -8   2   -0.60    0.90
   0  -8  -2    1.00    0.40
   0  -8  -2    0.10    0.60
   0  -8  -2    0.20    0.80
   0  -8   2    0.90    0.50
   0   8   2    1.70    1.00
   0   8  -2    0.40    0.50
   0   8   2    0.20    0.60
   0   8  -2    0.20    0.70
   0   8  -2    0.20    0.70
   0   8   2    0.20    0.70
   0   8  -2    0.10    0.60
  -1  -8  -2  261.67    9.30
  -1  -8  -2  259.57    8.80
   1  -8   2  261.57    5.00
  -1  -8  -2  271.97    5.70
  -1  -8  -2  254.47    5.40
  -1   8  -2  260.27    5.70
   1   8   2  253.27    6.20
   1   8   2  254.37    6.20
  -1   8  -2  265.37    6.80
  -2  -8  -2  126.19    3.60
  -2  -8  -2  125.49    5.70
  -2  -8  -2  130.09    6.20
   2  -8   2  129.49    2.50
  -2   8  -2  131.69    3.00
   2   8   2  132.89    3.90
   2   8   2  125.39    4.00
  -2   8  -2  123.39    5.40
  -2   8  -2  122.29    4.50
  -2   8  -2  122.29    3.00
   2   8   2  131.39    4.30
  -3  -8  -2   67.29    4.80
  -3  -8  -2   65.89    5.10
  -3  -8  -2   65.09    2.80
  -3   8  -2   73.99    3.80
  -3   8  -2   66.69    2.10
   3   8   2   77.79    3.20
   3   8   2   69.49    3.40
  -3   8  -2   74.49    4.60
  -3   8  -2   67.79    3.90
  -4  -8  -2    7.50    4.00
  -4  -8  -2    4.70    2.80
  -4  -8  -2   12.20    2.30
  -4  -8  -2    6.70    1.70
   4   8   2    6.20    1.80
  -4   8  -2    6.20    2.50
  -4   8  -2   10.80    3.80
  -5  -8  -2    5.80    5.50
  -5  -8  -2   -1.50    3.70
  -5  -8  -2    8.20    2.00
  -5  -8  -2    9.20    2.50
   5   8   2    5.80    2.10
  -5   8  -2    2.00    4.80
  -5   8  -2   12.20    4.10
  -5  -9   2    1.40    2.40
  -5  -9   2   -5.20    3.50
  -5  -9   2  -10.50    5.40
   5   9  -2   -0.80    2.10
  -5   9   2   -0.70    2.80
  -4  -9   2   34.60    2.80
  -4  -9   2   31.90    3.30
  -4  -9   2   33.70    5.80
  -4  -9   2   23.70    4.20
  -4   9   2   38.90    5.50
   4   9  -2   32.40    3.20
  -4   9   2   35.50    4.70
   4   9  -2   35.20    3.40
  -3  -9   2    1.80    1.30
  -3  -9   2    1.00    2.20
  -3  -9   2    3.10    1.60
  -3  -9   2    0.10    2.40
   3  -9  -2    2.00    0.80
  -3   9   2    2.10    2.60
   3   9  -2    1.60    1.50
   3   9  -2    3.40    1.80
  -3   9   2    3.50    2.30
  -2  -9   2   11.70    2.80
   2  -9  -2    9.90    1.00
  -2  -9   2    7.60    2.20
  -2  -9   2   10.30    1.30
  -2   9   2   10.40    2.20
  -2   9   2   10.20    2.20
   2   9  -2   11.00    1.00
  -2   9   2   10.40    1.10
   2   9  -2    9.10    1.70
   2   9  -2   10.30    1.50
   2   9  -2    8.90    1.70
  -1  -9   2   17.80    2.70
   1  -9  -2   16.00    1.10
  -1  -9   2   16.80    1.40
  -1  -9   2   11.90    1.70
  -1   9   2   16.30    1.60
   1   9  -2   16.20    1.60
   1   9  -2   16.10    1.70
   1   9  -2   14.90    1.50
  -1   9   2   12.90    0.90
  -1   9   2   16.70    1.10
   0  -9  -2  960.90   16.90
   0  -9   2  985.60   29.60
   0  -9  -2  997.50   29.30
   0  -9   2  974.90   17.40
   0  -9  -2  994.00   17.70
   0   9  -2  934.81   19.30
   0   9   2  961.10   22.50
   0   9  -2  996.40   20.60
   0   9   2  936.41   19.90
   0   9   2  935.51   19.50
   0   9  -2  970.80   19.80
   0   9  -2  980.40   22.00
  -1  -9  -2    4.20    1.00
  -1  -9  -2    6.30    1.40
   1  -9   2    6.00    0.70
  -1  -9  -2    5.50    1.50
  -1  -9  -2    7.70    1.10
   1   9   2    5.90    1.20
   1   9   2    6.20    1.30
  -1   9  -2    8.50    1.40
   1   9   2    6.80    1.20
  -1   9  -2    6.30    0.90
  -2  -9  -2  183.88    7.90
   2  -9   2  179.48    3.50
  -2  -9  -2  180.88    7.40
  -2  -9  -2  177.08    4.70
   2   9   2  179.18    5.10
  -2   9  -2  176.58    6.90
   2   9   2  173.78    5.00
   2   9   2  186.58    5.50
  -2   9  -2  181.28    5.90
  -2   9  -2  181.68    4.10
  -3  -9  -2    7.80    2.40
  -3  -9  -2   15.90    3.50
  -3  -9  -2   11.20    1.60
  -3   9  -2   15.50    2.80
  -3   9  -2   11.00    1.00
   3   9   2   13.60    1.90
   3   9   2   13.40    1.80
  -3   9  -2   14.20    2.10
  -3   9  -2   13.40    2.80
  -4  -9  -2   52.39    6.00
  -4  -9  -2   51.99    3.50
  -4  -9  -2   54.29    3.10
  -4  -9  -2   53.99    5.90
  -4   9  -2   51.49    4.50
  -4   9  -2   55.59    5.70
   4   9   2   49.50    3.40
  -5  -9  -2    0.00    2.00
  -5  -9  -2   -4.60    5.00
  -5  -9  -2   -1.00    1.80
  -5   9  -2   -0.50    3.50
   5   9   2   -0.80    1.90
  -5   9  -2   -8.70    4.20
  -5 -10   2    2.50    2.70
  -5 -10   2   -6.20    3.40
  -5 -10   2   -1.90    2.00
  -5  10   2   -0.70    3.80
   5  10  -2    1.80    2.40
  -4 -10   2    5.80    4.70
  -4 -10   2    3.40    3.10
  -4 -10   2    6.20    2.50
  -4 -10   2    5.90    1.90
  -4  10   2    7.10    3.40
   4  10  -2    4.20    1.80
  -4  10   2    1.70    3.50
   4  10  -2    4.60    2.10
  -3 -10   2  107.29    6.40
  -3 -10   2  109.59    6.80
  -3 -10   2  109.49    3.90
   3  10  -2  114.19    4.40
   3  10  -2   95.99    4.20
  -3  10   2  109.79    5.10
  -3  10   2  104.99    5.90
   2 -10  -2  139.89    3.20
  -2 -10   2  135.99    4.00
  -2 -10   2  138.69    7.00
  -2 -10   2  134.69    6.40
   2  10  -2  141.69    4.50
   2  10  -2  134.59    4.60
  -2  10   2  134.49    5.60
  -2  10   2  138.09    5.10
   2  10  -2  140.79    4.40
   2  10  -2  134.09    3.50
  -1 -10   2   89.79    4.00
  -1 -10   2   93.29    2.80
  -1 -10   2   97.89    5.20
   1 -10  -2   96.59    2.60
   1  10  -2   92.59    3.50
   1  10  -2   98.09    3.30
  -1  10   2  101.89    3.00
   1  10  -2   97.39    3.30
  -1  10   2   97.19    3.60
   0 -10   2    0.60    1.10
   0 -10  -2    0.20    0.80
   0 -10   2    0.60    0.70
   0 -10  -2    1.70    0.80
   0 -10  -2    1.70    1.00
   0  10  -2    1.90    0.90
   0  10  -2    0.70    0.70
   0  10  -2    0.60    0.90
   0  10   2    0.40    1.00
   0  10  -2    0.10    0.80
   0  10   2   -0.40    0.90
   0  10   2    0.40    0.90
   1 -10   2   45.40    1.50
  -1 -10  -2   48.10    2.10
  -1 -10  -2   46.80    2.00
  -1 -10  -2   47.90    2.50
  -1 -10  -2   45.00    3.50
   1  10   2   48.60    2.30
   1  10   2   43.00    2.20
   1  10   2   42.50    2.30
  -1  10  -2   44.50    1.70
  -1  10  -2   46.50    2.20
  -1  10  -2   46.00    1.90
  -1  10  -2   43.60    2.00
  -2 -10  -2  119.69    6.30
  -2 -10  -2  114.69    5.50
  -2 -10  -2  119.59    3.70
   2 -10   2  117.59    2.50
  -2  10  -2  116.49    5.00
  -2  10  -2  114.69    4.40
  -2  10  -2  119.49    3.10
   2  10   2  108.69    4.10
   2  10   2  122.79    3.90
  -2  10  -2  113.09    3.10
   2  10   2  126.59    4.10
  -3 -10  -2  100.29    6.00
  -3 -10  -2  105.79    6.60
  -3 -10  -2  103.99    3.80
  -3  10  -2  112.49    5.00
   3  10   2  110.09    4.20
   3  10   2  102.39    4.40
  -3  10  -2  105.89    5.70
  -3  10  -2  100.29    3.00
  -4 -10  -2    1.50    1.70
  -4 -10  -2    1.80    4.00
  -4 -10  -2    0.40    2.90
  -4  10  -2    3.60    3.10
  -4  10  -2    1.60    3.20
   4  10   2    5.50    2.10
  -5 -10  -2   -6.70    3.50
  -5 -10  -2    3.00    2.40
  -5 -10  -2   -0.10    1.90
  -5 -10  -2  -10.10    4.60
  -5  10  -2    5.30    3.90
   5  10   2    0.40    2.10
  -5 -11   2   -0.20    2.40
  -5 -11   2    3.10    2.80
  -5 -11   2   -4.10    3.60
  -5  11   2    2.10    4.00
   5  11  -2   -1.10    2.20
  -4 -11   2   -1.60    4.00
  -4 -11   2    3.10    1.90
  -4 -11   2    2.00    2.30
  -4 -11   2    3.20    3.20
  -4  11   2    0.20    3.10
   4  11  -2    0.70    2.10
   4  11  -2    0.80    2.00
  -3 -11   2  192.08    9.70
  -3 -11   2  199.48    9.40
  -3 -11   2  197.28    5.70
  -3  11   2  207.88    8.80
  -3  11   2  208.78    7.50
   3  11  -2  212.08    6.40
   3  11  -2  200.28    6.80
  -2 -11   2    0.50    2.00
   2 -11  -2    4.20    0.80
  -2 -11   2    2.10    2.00
  -2 -11   2    3.20    1.30
   2  11  -2    3.00    1.30
   2  11  -2    3.50    0.90
   2  11  -2    3.50    1.40
   2  11  -2    2.80    1.50
  -2  11   2   -0.20    1.50
  -2  11   2    3.40    1.80
  -1 -11   2   54.59    2.10
  -1 -11   2   51.99    4.10
   1 -11  -2   54.49    2.00
  -1 -11   2   51.89    2.80
   1  11  -2   56.69    2.70
   1  11  -2   52.39    2.50
  -1  11   2   52.49    2.70
   1  11  -2   55.89    2.80
   0 -11  -2  182.58    4.40
   0 -11   2  184.48    4.20
   0 -11   2  181.58    7.40
   0 -11  -2  181.18    7.00
   0 -11  -2  188.98    4.30
   0  11   2  176.68    4.90
   0  11   2  175.18    4.90
   0  11  -2  170.78    4.80
   0  11  -2  173.88    5.00
   0  11  -2  177.78    4.80
   0  11   2  180.08    5.40
   0  11  -2  178.98    4.80
   1 -11   2    8.50    0.90
  -1 -11  -2   10.20    1.30
  -1 -11  -2   12.00    1.70
  -1 -11  -2    8.40    2.00
  -1 -11  -2    8.70    1.30
   1  11   2   11.10    1.70
   1  11   2    7.60    1.50
  -1  11  -2    7.80    1.00
  -1  11  -2    7.90    1.10
  -1  11  -2   11.70    1.60
  -1  11  -2    8.40    1.20
   1  11   2    7.10    1.40
  -1  11  -2   11.60    1.30
  -2 -11  -2  139.19    6.30
  -2 -11  -2  146.49    4.30
  -2 -11  -2  143.09    7.20
  -2  11  -2  136.89    5.70
   2  11   2  132.19    4.80
   2  11   2  145.69    4.70
  -2  11  -2  139.79    3.70
  -2  11  -2  144.89    5.20
   2  11   2  140.99    4.50
  -2  11  -2  142.49    3.70
  -3 -11  -2  172.38    8.10
  -3 -11  -2  170.88    5.10
  -3 -11  -2  158.78    8.30
   3  11   2  159.28    5.90
   3  11   2  169.58    5.60
  -3  11  -2  171.38    6.50
  -3  11  -2  175.58    7.60
  -4 -11  -2   12.70    4.60
  -4 -11  -2    3.80    3.50
  -4 -11  -2   13.90    2.30
  -4  11  -2   19.00    4.00
   4  11   2   13.80    2.60
  -5 -11  -2   -5.20    6.00
  -5 -11  -2    5.00    2.30
  -5 -11  -2   -5.70    4.10
  -5 -11  -2    9.60    2.90
  -5  11  -2    8.50    4.20
   5  11   2    7.60    2.50
  -5 -12   2  -11.00    5.30
  -5 -12   2   -1.80    2.20
  -5 -12   2   -3.20    3.80
  -5 -12   2    2.20    3.00
  -5  12   2    2.10    4.00
   5  12  -2    2.80    2.50
  -4 -12   2   54.69    4.20
  -4 -12   2   48.70    6.60
  -4 -12   2   54.09    3.70
  -4 -12   2   42.70    6.20
   4  12  -2   43.60    3.40
  -4  12   2   58.59    5.10
   4  12  -2   60.19    4.30
  -3 -12   2    7.90    2.90
  -3 -12   2    9.40    3.70
  -3 -12   2    9.20    1.90
   3  12  -2   10.20    2.20
   3  12  -2    6.60    2.10
  -3  12   2   14.00    3.10
   2 -12  -2  189.08    4.20
  -2 -12   2  186.88    8.90
  -2 -12   2  193.18    7.90
  -2 -12   2  185.68    5.10
  -2  12   2  185.48    6.40
   2  12  -2  190.18    4.70
   2  12  -2  196.78    5.70
   2  12  -2  189.28    5.80
   2  12  -2  179.58    6.00
  -1 -12   2  232.18    8.30
   1 -12  -2  249.18    5.20
  -1 -12   2  249.18    9.90
   1 -12  -2  249.78    5.50
  -1 -12   2  248.68    5.80
   1  12  -2  239.68    6.80
  -1  12   2  239.48    6.20
  -1  12   2  245.98    7.10
   1  12  -2  243.38    6.50
   1  12  -2  241.28    6.50
   0 -12  -2    0.20    1.30
   0 -12  -2    2.00    1.00
   0 -12  -2    1.50    1.00
   0 -12   2   -0.90    1.30
   0 -12   2    0.20    0.90
   0  12  -2    1.10    1.10
   0  12   2    0.60    1.10
   0  12  -2    0.60    1.00
   0  12   2   -0.10    1.10
   0  12   2   -0.90    1.10
   0  12  -2    0.50    0.80
   0  12  -2    0.10    1.00
   1 -12   2  195.48    4.20
  -1 -12  -2  180.48    4.80
  -1 -12  -2  191.38    8.20
  -1  12  -2  191.78    5.00
  -1  12  -2  185.78    4.90
  -1  12  -2  182.58    4.90
   1  12   2  182.38    5.40
   1  12   2  190.98    5.50
  -1  12  -2  185.88    5.50
  -2 -12  -2   69.69    3.00
  -2 -12  -2   69.59    5.30
   2  12   2   71.69    3.40
   2  12   2   74.29    3.20
  -2  12  -2   71.59    2.50
  -2  12  -2   72.39    3.50
   2  12   2   66.69    3.50
  -3 -12  -2    4.30    1.60
  -3 -12  -2    5.50    2.70
  -3 -12  -2    2.70    2.60
  -3  12  -2    4.30    0.90
  -3  12  -2    4.00    2.50
   3  12   2    4.60    1.90
   3  12   2    5.70    2.00
  -4 -12  -2   -2.80    4.10
  -4 -12  -2   -0.50    1.70
  -4 -12  -2   -6.00    2.80
  -4  12  -2   -2.60    2.90
   4  12   2    1.90    2.00
  -5 -12  -2   11.30    3.20
  -5 -12  -2   -2.40    5.90
  -5 -12  -2    7.60    2.40
   5  12   2    8.90    2.70
  -5  12  -2    9.80    4.30
  -5 -13   2    9.90    2.90
  -5 -13   2   12.60    3.60
  -5 -13   2    5.80    4.40
  -5  13   2   16.80    4.80
   5  13  -2   13.60    3.20
  -4 -13   2   -4.60    4.00
  -4 -13   2    0.70    3.30
  -4 -13   2    2.40    2.20
  -4 -13   2   -0.40    2.60
   4  13  -2    3.40    2.30
   4  13  -2    1.10    2.40
  -4  13   2    2.60    3.30
  -3 -13   2   32.10    4.90
  -3 -13   2   33.60    5.10
  -3 -13   2   35.20    2.90
   3  13  -2   30.40    2.70
  -3  13   2   31.90    3.50
   3  13  -2   36.50    3.40
   2 -13  -2   57.69    2.10
  -2 -13   2   61.79    2.90
  -2 -13   2   57.79    5.20
  -2 -13   2   54.69    3.90
   2  13  -2   61.09    3.10
  -2  13   2   56.19    3.40
   2  13  -2   54.79    3.30
   2  13  -2   53.39    3.00
   2  13  -2   58.79    2.50
  -1 -13   2  157.78    7.50
   1 -13  -2  159.08    4.00
   1 -13  -2  157.08    3.90
  -1 -13   2  153.58    4.30
   1  13  -2  163.78    5.30
   1  13  -2  149.29    4.70
   1  13  -2  156.48    4.90
  -1  13   2  148.59    4.60
  -1  13   2  160.08    5.30
   0 -13  -2  139.29    3.80
   0 -13  -2  141.89    6.20
   0 -13   2  138.29    6.40
   0 -13   2  139.09    3.70
   0 -13  -2  138.19    3.90
   0  13  -2  142.49    4.10
   0  13  -2  142.99    4.50
   0  13  -2  136.69    4.30
   0  13   2  137.59    4.40
   0  13   2  136.79    4.40
   0  13  -2  135.49    4.30
   0  13   2  136.19    4.60
   1 -13   2   97.99    2.70
  -1 -13  -2  100.29    5.70
  -1 -13  -2   93.09    3.20
  -1  13  -2  101.49    3.50
  -1  13  -2   99.19    3.30
   1  13   2   98.39    3.70
  -1  13  -2   92.69    3.20
  -1  13  -2   91.89    3.20
   1  13   2   94.89    3.80
  -2 -13  -2    0.40    2.10
  -2 -13  -2    0.70    1.30
  -2 -13  -2   -0.60    1.80
  -2  13  -2    1.60    0.90
   2  13   2    0.00    1.50
  -2  13  -2    2.00    1.80
   2  13   2    0.90    1.30
  -3 -13  -2    4.90    1.70
  -3 -13  -2    3.50    2.90
  -3 -13  -2    1.30    2.50
  -3  13  -2    6.30    2.60
  -3  13  -2    7.60    1.10
   3  13   2    8.00    2.20
   3  13   2    5.00    2.10
  -4 -13  -2    3.40    2.00
  -4 -13  -2   -1.10    3.40
  -4 -13  -2    0.90    3.90
   4  13   2    6.20    2.50
  -4  13  -2    7.40    3.60
  -5 -13  -2   -1.90    2.00
  -5 -13  -2    0.10    2.90
  -5  13  -2    4.90    4.30
   5  13   2   -1.00    2.10
  -5 -14   2   -1.80    3.90
  -5 -14   2   -2.30    2.30
  -5 -14   2    0.80    2.90
   5  14  -2   -1.00    2.50
  -5  14   2    1.20    3.70
  -4 -14   2   -0.50    3.40
  -4 -14   2    1.40    2.60
  -4 -14   2    0.60    2.00
   4  14  -2   -1.00    2.30
  -4  14   2    3.60    3.40
   4  14  -2    0.90    2.60
  -3 -14   2    5.70    1.90
  -3 -14   2    8.80    3.60
  -3 -14   2    9.80    3.40
   3  14  -2    9.10    2.50
  -3  14   2    8.20    3.00
   3  14  -2    9.60    2.10
  -2 -14   2    4.60    1.50
   2 -14  -2    7.00    1.10
  -2 -14   2    2.50    1.90
   2 -14  -2    4.30    1.10
   2  14  -2    5.80    1.90
   2  14  -2    4.80    1.60
   2  14  -2    4.00    1.20
  -2  14   2    6.20    2.20
   2  14  -2    3.40    1.80
   1 -14  -2  315.47    7.00
   1 -14  -2  337.67    6.90
  -1 -14   2  335.37    7.50
  -1 -14   2  324.07   12.60
  -1  14   2  332.87    8.10
  -1  14   2  327.47    8.20
   1  14  -2  317.87    8.30
   1  14  -2  326.97    8.40
  -1  14   2  317.97    9.00
   1  14  -2  322.17    8.80
   0 -14  -2   26.80    1.80
   0 -14   2   25.00    1.80
   0 -14  -2   26.10    1.90
   0 -14  -2   28.40    2.90
   0 -14   2   29.70    3.20
   0  14  -2   28.50    2.20
   0  14  -2   25.80    2.10
   0  14  -2   29.30    2.20
   0  14   2   26.50    2.20
   0  14   2   25.60    1.90
   0  14   2   27.20    2.30
  -1 -14  -2   86.39    3.10
  -1 -14  -2   87.59    5.50
   1 -14   2   90.79    2.70
  -1  14  -2   92.09    3.30
  -1  14  -2   89.89    3.30
  -1  14  -2   88.59    3.30
   1  14   2   89.79    3.80
  -1  14  -2   90.29    3.30
   1  14   2   90.79    3.80
  -2 -14  -2    0.70    2.30
  -2 -14  -2    0.30    1.30
   2  14   2    1.50    1.80
  -2  14  -2    0.00    1.60
  -2  14  -2    1.60    1.10
   2  14   2    2.00    1.80
  -3 -14  -2    1.20    1.80
  -3 -14  -2   -2.50    2.70
  -3 -14  -2   -3.60    2.80
   3  14   2    2.10    1.60
  -3  14  -2    0.70    1.00
  -3  14  -2    0.90    2.30
   3  14   2    3.40    2.10
  -4 -14  -2    3.00    2.10
  -4 -14  -2   -3.90    3.20
  -4 -14  -2   -5.70    3.70
   4  14   2    3.90    2.40
  -4  14  -2    6.00    3.60
  -5 -14  -2    4.20    3.00
  -5 -14  -2    2.30    2.40
  -5  14  -2    1.40    3.90
  -4 -15   2    9.80    3.20
  -4 -15   2    7.20    2.50
  -4 -15   2    1.60    3.60
   4  15  -2    5.60    2.80
   4  15  -2    7.40    2.70
  -4  15   2   11.90    3.90
  -3 -15   2   12.30    2.30
  -3 -15   2   13.50    3.70
  -3  15   2   19.30    3.70
   3  15  -2   13.70    2.70
   3  15  -2   16.90    2.90
   2 -15  -2   82.59    2.80
  -2 -15   2   81.69    3.60
  -2 -15   2   83.09    6.40
   2 -15  -2   80.19    2.70
   2  15  -2   80.09    3.20
  -2  15   2   80.09    4.10
   2  15  -2   85.09    4.20
   2  15  -2   89.19    4.20
   2  15  -2   82.49    4.30
  -2  15   2   89.99    3.60
   1 -15  -2    1.30    1.10
   1 -15  -2    2.20    1.10
  -1 -15   2    0.70    1.90
  -1 -15   2    0.70    1.20
   1  15  -2    4.60    1.70
  -1  15   2    4.10    1.40
  -1  15   2    4.40    1.60
   1  15  -2    2.10    1.60
  -1  15   2    2.70    1.40
   1  15  -2    1.60    1.60
   0 -15  -2   41.70    3.50
   0 -15   2   44.90    3.80
   0 -15  -2   45.10    2.50
   0 -15   2   39.20    2.10
   0 -15  -2   41.60    2.30
   0  15   2   43.20    2.70
   0  15  -2   41.60    2.60
   0  15  -2   44.70    2.60
   0  15  -2   46.60    2.70
   0  15   2   45.30    2.70
   0  15   2   44.80    2.60
   1 -15   2   13.90    1.30
  -1 -15  -2   12.70    1.80
  -1 -15  -2   13.40    2.80
   1  15   2   12.40    2.00
   1  15   2   15.50    2.20
  -1  15  -2   16.40    1.80
  -1  15  -2   13.80    1.80
  -1  15  -2   15.70    1.80
   1  15   2   16.40    2.50
  -2 -15  -2    3.80    2.70
  -2 -15  -2    3.80    1.60
   2  15   2    2.70    2.00
  -2  15  -2    4.70    1.30
  -2  15  -2    9.50    2.20
  -2  15  -2    5.80    1.30
   2  15   2    4.80    2.10
  -3 -15  -2    1.60    2.50
  -3 -15  -2    3.00    1.90
   3  15   2    2.20    2.30
  -3  15  -2    5.60    2.90
   3  15   2    5.30    2.40
  -4 -15  -2   -3.70    3.50
  -4 -15  -2    2.30    2.10
  -4  15  -2    4.10    3.40
   4  15   2    4.60    2.50
  -4 -16   2   -2.80    3.30
  -4 -16   2    4.50    3.00
  -4 -16   2    1.10    2.20
   4  16  -2    4.50    2.80
   4  16  -2    3.80    2.80
  -4  16   2    3.80    3.40
  -3 -16   2   -0.60    1.90
  -3 -16   2    1.20    3.10
  -3  16   2    4.20    1.60
  -3  16   2    5.20    2.90
   3  16  -2    3.90    2.60
   3  16  -2    0.70    2.30
  -2 -16   2  127.29    7.90
  -2 -16   2  125.09    4.60
  -2  16   2  125.69    5.30
  -2  16   2  126.99    4.50
   2  16  -2  129.39    5.50
   2  16  -2  120.79    5.00
   2  16  -2  140.89    5.40
   2  16  -2  129.39    4.20
  -1 -16   2   32.70    2.40
   1 -16  -2   33.30    2.20
   1 -16  -2   27.70    2.10
  -1 -16   2   31.90    4.40
   1  16  -2   37.50    3.00
  -1  16   2   33.10    2.60
   1  16  -2   30.80    2.50
  -1  16   2   29.10    2.40
   1  16  -2   33.70    2.80
  -1  16   2   32.30    2.70
   0 -16  -2    2.80    1.30
   0 -16   2    1.30    1.10
   0 -16  -2    1.10    1.60
   0  16  -2    0.40    1.40
   0  16  -2   -0.80    1.30
   0  16   2    1.00    1.50
   0  16   2    3.40    1.60
   0  16  -2    0.70    1.40
   0  16   2    3.50    1.50
  -1 -16  -2    7.10    1.70
  -1 -16  -2    3.90    2.30
   1 -16   2    8.20    1.30
   1  16   2    6.30    1.90
  -1  16  -2    7.80    1.50
  -1  16  -2    8.60    1.70
   1  16   2    6.90    1.80
  -1  16  -2    7.70    1.70
   1  16   2    9.30    2.20
  -2 -16  -2   77.09    3.70
  -2 -16  -2   75.19    6.40
  -2  16  -2   76.49    3.10
   2  16   2   68.89    3.80
   2  16   2   79.99    4.40
  -2  16  -2   74.99    3.30
  -3 -16  -2    4.70    2.10
  -3 -16  -2    3.20    3.50
   3  16   2    3.70    1.90
   3  16   2    8.20    2.70
  -4 -16  -2    8.40    4.30
  -4 -16  -2   22.30    3.10
   4  16   2   14.00    3.10
  -4 -17   2   -0.50    3.60
  -4 -17   2    4.60    3.30
  -4 -17   2    0.50    2.50
   4  17  -2    1.70    2.70
  -4  17   2    3.00    3.40
   4  17  -2    2.70    2.90
  -3 -17   2    8.50    3.80
  -3 -17   2   13.80    2.70
  -3  17   2   17.40    3.60
   3  17  -2   12.00    3.00
  -3  17   2   18.30    2.20
   3  17  -2   18.70    3.30
  -2 -17   2   -0.30    2.60
  -2 -17   2    1.90    1.70
  -2  17   2    2.10    1.50
  -2  17   2    1.50    1.60
  -2  17   2    0.10    1.80
   2  17  -2    0.40    2.10
   2  17  -2    0.40    2.10
   2  17  -2    0.20    1.30
  -1 -17   2    5.80    2.50
   1 -17  -2    8.60    1.60
   1 -17  -2   10.60    1.60
  -1 -17   2    8.40    1.80
  -1  17   2    8.20    1.90
  -1  17   2    9.00    1.90
  -1  17   2   16.30    2.40
   1  17  -2    8.60    2.20
   1  17  -2    8.00    2.20
   1  17  -2   11.60    2.30
   0 -17  -2    2.60    1.80
   0 -17  -2    4.30    1.50
   0 -17   2    3.70    1.20
   0  17   2    4.10    1.70
   0  17   2    4.80    1.70
   0  17  -2    1.60    1.60
   0  17  -2    2.70    1.80
   0  17   2    4.50    1.80
   0  17  -2    3.60    1.60
  -1 -17  -2   42.70    2.80
  -1 -17  -2   41.40    4.60
   1 -17   2   37.20    2.10
  -1  17  -2   42.70    2.80
   1  17   2   39.50    3.10
  -1  17  -2   43.00    2.90
   1  17   2   44.90    3.40
   1  17   2   38.70    2.80
  -2 -17  -2    2.50    1.80
  -2 -17  -2    2.20    2.80
  -2  17  -2    5.10    1.50
   2  17   2    3.50    2.20
  -2  17  -2    4.90    1.60
   2  17   2    5.20    2.00
  -3 -17  -2   49.99    3.80
  -3 -17  -2   38.00    5.70
  -3  17  -2   43.50    2.80
   3  17   2   41.50    4.00
   3  17   2   50.09    4.30
  -4 -17  -2    2.60    2.30
   4  17   2    1.80    2.70
  -4 -18   2   -1.50    3.60
  -4 -18   2    0.50    2.30
  -4 -18   2   -0.30    3.10
  -4  18   2   -1.00    3.20
   4  18  -2    2.60    2.90
   4  18  -2    3.40    2.30
  -3 -18   2    3.00    3.50
  -3 -18   2    4.40    2.30
   3  18  -2    2.60    2.50
  -3  18   2    2.10    2.60
   3  18  -2    1.00    2.70
  -3  18   2    3.90    1.80
  -2 -18   2   12.80    2.30
  -2 -18   2    7.00    3.30
  -2  18   2    9.50    2.00
   2  18  -2   11.00    2.80
   2  18  -2   11.00    2.60
  -2  18   2   14.10    2.80
  -2  18   2   14.40    2.30
  -1 -18   2    6.20    2.60
   1 -18  -2    7.10    1.50
  -1 -18   2    8.70    1.80
   1  18  -2    9.90    2.30
  -1  18   2    9.40    2.20
  -1  18   2   11.10    2.30
   1  18  -2    8.00    2.30
   1  18  -2   11.20    2.40
   0 -18   2   33.90    2.30
   0 -18  -2   34.00    3.90
   0 -18  -2   36.20    2.50
   0  18  -2   38.00    3.00
   0  18   2   37.40    3.10
   0  18   2   35.00    3.10
   0  18   2   34.80    3.20
   0  18  -2   36.20    2.90
   0  18  -2   40.50    3.30
  -1 -18  -2    0.30    1.50
  -1 -18  -2   -0.50    2.10
   1  18   2    0.90    1.80
   1  18   2    0.00    2.00
  -1  18  -2    0.00    1.60
  -1  18  -2    0.20    1.50
   1  18   2   -0.50    1.90
  -2 -18  -2   22.70    4.30
  -2 -18  -2   31.80    3.10
  -2  18  -2   27.10    2.50
   2  18   2   28.70    3.60
  -2  18  -2   26.10    2.60
   2  18   2   31.20    3.70
  -3 -18  -2   16.50    2.80
  -3 -18  -2    9.90    4.10
   3  18   2   11.80    2.60
   3  18   2   14.00    3.20
  -3  18  -2   13.20    2.00
  -4 -18  -2    2.90    2.40
  -4 -18  -2   -0.50    4.00
  -4  18  -2    3.00    1.80
   4  18   2    2.70    2.80
  -3 -19   2    0.80    2.60
  -3 -19   2   -0.20    2.10
  -3 -19   2   -0.50    3.20
   3  19  -2    1.60    2.60
   3  19  -2   -2.80    2.50
  -3  19   2    1.00    1.90
  -3  19   2    1.30    1.60
  -2 -19   2    0.80    2.90
  -2 -19   2    5.40    2.00
  -2  19   2    1.60    1.80
  -2  19   2    3.50    1.90
   2  19  -2    3.60    2.60
   2  19  -2    1.40    2.40
   1 -19  -2    9.30    1.60
  -1 -19   2    8.40    1.90
  -1 -19   2    7.00    2.70
   1  19  -2   11.60    2.40
  -1  19   2    8.70    2.30
   1  19  -2   15.30    2.80
  -1  19   2    8.40    2.30
   1  19  -2    8.30    2.40
   0 -19  -2    3.10    1.90
   0 -19  -2    4.30    1.70
   0 -19   2    1.30    1.30
   0  19  -2    7.70    2.10
   0  19   2    5.70    2.30
   0  19  -2    6.80    2.30
   0  19   2   10.40    2.40
   0  19   2    4.30    2.00
   0  19  -2    6.00    2.00
  -1 -19  -2   12.60    2.20
  -1 -19  -2   13.00    3.20
  -1  19  -2   15.30    2.50
   1  19   2   15.50    2.90
   1  19   2   16.20    2.70
  -1  19  -2   15.00    2.40
   1  19   2   16.40    2.90
  -2 -19  -2   -1.40    1.80
  -2 -19  -2   -1.10    3.20
   2  19   2    1.00    2.40
  -2  19  -2    1.50    1.70
  -2  19  -2    1.30    1.60
   2  19   2   -0.20    2.50
  -3 -19  -2    1.00    3.80
  -3 -19  -2   -0.80    2.30
   3  19   2    3.90    2.80
   3  19   2   -1.80    2.50
  -3  19  -2    2.40    1.70
  -3 -20   2   -2.10    3.20
  -3 -20   2    2.60    3.00
  -3 -20   2    0.90    2.40
  -3  20   2    5.10    2.20
   3  20  -2    1.40    2.70
   3  20  -2    0.90    2.70
  -3  20   2    4.50    1.80
  -2 -20   2   -2.20    3.00
  -2 -20   2   -2.60    1.90
   2  20  -2   -2.00    2.30
  -2  20   2    1.00    1.90
  -2  20   2   -1.10    1.90
   2  20  -2   -3.30    2.40
  -1 -20   2   14.20    2.30
  -1 -20   2   12.50    3.30
   1 -20  -2   15.00    1.90
   1  20  -2   14.60    2.80
  -1  20   2   17.00    2.40
  -1  20   2   16.00    2.70
  -1  20   2   19.90    2.90
   1  20  -2   17.10    3.10
   1  20  -2   16.50    2.90
   0 -20   2   11.90    1.90
   0 -20  -2   16.30    2.20
   0  20   2   14.20    2.60
   0  20  -2   11.50    2.30
   0  20  -2   12.60    2.50
   0  20   2   15.60    2.80
   0  20   2   13.60    2.60
   0  20  -2   13.60    2.60
  -1 -20  -2   17.00    2.50
  -1 -20  -2   10.60    3.10
   1  20   2   18.60    3.20
   1  20   2   17.80    3.00
  -1  20  -2   14.80    2.60
  -1  20  -2   16.10    2.50
  -2 -20  -2    0.60    2.20
  -2 -20  -2   -2.70    2.80
  -2  20  -2    2.70    1.70
  -2  20  -2   -0.40    1.60
   2  20   2    1.30    2.60
   2  20   2    0.20    2.50
  -3 -20  -2   -0.90    3.60
  -3 -20  -2   -1.20    2.30
  -3  20  -2    1.30    1.80
   3  20   2    3.90    2.80
   3  20   2   -0.20    2.70
  -3 -21   2    1.40    2.30
  -3 -21   2   -1.10    2.80
  -3 -21   2    2.10    3.60
   3  21  -2    5.50    3.20
  -3  21   2    6.00    2.20
  -3  21   2    8.30    2.10
  -2 -21   2    0.50    2.00
  -2 -21   2    1.40    3.10
  -2  21   2    2.00    2.00
   2  21  -2    1.00    2.50
   2  21  -2    0.40    2.90
  -2  21   2    2.00    2.10
  -1 -21   2   28.70    2.90
  -1 -21   2   42.20    5.50
   1  21  -2   40.80    4.20
   1  21  -2   38.10    4.10
  -1  21   2   33.90    3.50
  -1  21   2   37.40    3.70
   1  21  -2   27.40    3.60
   0 -21   2    1.80    1.70
   0 -21  -2    3.40    2.00
   0  21  -2    6.90    2.40
   0  21   2    5.00    2.60
   0  21  -2    6.50    2.50
   0  21  -2    1.60    2.20
   0  21   2    2.20    2.20
   0  21   2    2.90    2.40
  -1 -21  -2   14.80    2.50
  -1 -21  -2   12.10    3.20
  -1  21  -2   18.10    2.80
  -1  21  -2   22.00    3.00
   1  21   2   19.20    3.10
   1  21   2   20.70    3.40
  -2 -21  -2   -3.10    2.10
  -2 -21  -2   -5.30    2.70
  -2  21  -2    3.20    1.80
   2  21   2   -0.40    2.40
  -2  21  -2   -1.20    1.80
   2  21   2    1.40    2.50
  -3 -21  -2   -0.90    2.50
  -3 -21  -2   -4.20    3.40
   3  21   2    5.00    3.10
  -3  21  -2    3.00    1.90
  -2 -22   2   69.39    4.40
  -2 -22   2   92.39    8.20
  -2  22   2   76.49    4.40
   2  22  -2   64.79    4.90
  -2  22   2   79.29    4.60
   2  22  -2   79.59    5.50
  -1 -22   2   -0.90    1.80
   1  22  -2   -0.50    2.40
   1  22  -2    0.30    2.60
  -1  22   2    0.00    2.10
   1  22  -2   -0.70    2.40
  -1  22   2    3.90    2.40
   0 -22  -2    6.50    2.20
   0  22   2   11.20    3.00
   0  22   2    5.20    2.50
   0  22  -2    9.60    2.90
   0  22   2    9.50    2.70
   0  22  -2   11.10    3.00
  -1 -22  -2    3.10    2.10
   1  22   2    6.60    3.20
  -1  22  -2   -0.50    2.10
   1  22   2   -0.60    2.40
  -1  22  -2    0.10    2.20
  -2 -22  -2   -1.10    2.30
  -2 -22  -2    0.10    3.20
  -2  22  -2    1.00    2.00
  -2  22  -2    0.40    1.80
   2  22   2    1.30    2.70
   2  22   2    2.20    3.10
  -2 -23   2    5.40    2.30
   2  23  -2    5.40    3.50
  -2  23   2    9.40    2.60
  -2  23   2    8.30    2.60
  -1 -23   2    0.80    2.00
  -1  23   2    4.90    2.40
   1  23  -2    6.20    2.90
  -1  23   2    0.90    2.50
   1  23  -2    3.20    2.40
   0 -23  -2   -1.00    1.60
   0  23   2    3.80    2.40
   0  23   2   -2.10    1.90
   0  23  -2    1.40    2.40
   0  23   2    1.30    2.40
   0  23  -2    0.40    2.40
  -1 -23  -2    0.00    2.00
   1  23   2   -2.50    2.70
  -1  23  -2   -1.20    2.10
  -1  23  -2   -0.10    2.20
   1  23   2   -0.70    2.40
   0  24   2   16.40    3.10
   0  24  -2    8.50    2.70
   0  24   2    9.90    3.10
   0  24  -2   10.60    2.90
  -6   0   3    2.80    4.20
  -5   0   3    4.00    4.40
  -5   0   3    7.00    2.90
  -4   0   3   -0.20    1.30
  -4   0   3   -2.10    1.70
   4   0  -3    0.10    1.30
  -4   0   3   -2.00    3.30
   3   0  -3  121.99    3.90
   3   0  -3  123.39    3.50
  -3   0   3  118.79    6.30
  -3   0   3  121.89    5.50
   3   0  -3  119.89    3.10
  -3   0   3  119.79    3.70
  -2   0   3   -0.70    0.90
  -2   0   3    1.50    0.70
   2   0  -3    4.50    0.80
  -2   0   3    4.90    1.60
   2   0  -3    2.40    0.80
   0   0  -3   -2.90    0.30
   0   0  -3   -2.30    0.30
   0   0  -3   -2.40    0.30
   0   0   3   -2.30    0.50
   0   0   3   -2.60    0.30
   0   0   3   -3.30    0.60
  -1   0  -3    5.00    0.40
  -1   0  -3    4.70    0.40
  -1   0  -3    4.90    0.50
  -1   0  -3    5.10    0.50
  -1   0  -3    5.40    0.40
  -1   0  -3    4.70    0.40
  -1   0  -3    5.30    0.40
   2   0   3   -0.20    0.50
   2   0   3   -0.20    0.30
  -2   0  -3    0.40    0.50
  -2   0  -3   -0.10    0.40
  -2   0  -3    0.60    0.50
  -2   0  -3    0.40    0.90
   3   0   3   10.40    1.20
  -3   0  -3   10.20    1.00
  -3   0  -3   10.50    1.20
  -3   0  -3    9.40    2.90
  -3   0  -3   10.70    1.10
  -3   0  -3    9.90    1.80
  -4   0  -3    2.10    2.10
  -4   0  -3    2.00    3.10
  -5   0  -3   90.19    8.20
  -5   0  -3   79.79    7.00
  -6   0  -3   -6.80    6.00
  -6  -1   3    1.50    4.20
  -6  -1   3  -11.70    7.10
  -6   1   3    2.70    4.40
  -6   1   3  -15.30    6.60
  -5  -1   3   -2.40    4.00
  -5  -1   3    0.20    1.90
  -5  -1   3   -0.60    2.40
  -5   1   3   -5.50    4.80
   5   1  -3    2.10    1.60
  -5   1   3    2.40    3.20
  -4  -1   3   16.90    4.40
  -4  -1   3   15.90    2.00
  -4  -1   3    9.00    2.40
  -4   1   3   15.20    3.10
  -4   1   3   16.30    2.00
  -4   1   3    8.20    2.20
   4   1  -3   13.80    1.90
  -4   1   3   14.70    4.30
  -3  -1   3    0.90    1.50
  -3  -1   3    0.40    1.10
   3  -1  -3    0.40    1.00
  -3  -1   3    1.70    2.00
   3  -1  -3   -0.20    0.90
  -3   1   3    0.30    1.90
   3   1  -3    0.50    0.70
  -3   1   3    0.50    1.20
   3   1  -3    0.90    1.00
  -3   1   3   -0.40    1.10
   3   1  -3    0.10    1.00
   2  -1  -3 3054.19   62.79
   2  -1  -3 3071.09   55.19
   2  -1  -3 3085.69   58.79
  -2  -1   3 2999.60   91.79
  -2  -1   3 2979.10   59.59
  -2  -1   3 2950.00   96.09
   2   1  -3 2925.21   58.29
  -2   1   3 3102.09   69.99
  -2   1   3 2999.90   58.59
   2   1  -3 2966.90   62.99
   2   1  -3 3079.59   56.89
  -2   1   3 2907.91   93.59
  -2   1   3 3109.29   90.89
  -2   1   3 3049.09   60.99
   1  -1  -3 8371.36  186.18
   1  -1  -3 9796.62  182.48
   1  -1  -3 9806.42  173.68
  -1  -1   3 9497.75  181.58
   1   1  -3 9999.00  195.58
   1   1  -3 9441.86  182.98
   1   1  -3 9368.46  186.48
  -1   1   3 9644.94  186.78
   0  -1   3  926.81   27.60
   0  -1  -3  931.91   17.80
   0  -1  -3  935.61   18.40
   0  -1   3  915.61   20.80
   0  -1  -3  912.51   15.40
   0  -1   3  944.51   18.20
   0  -1  -3  931.11   17.30
   0   1   3  923.01   21.20
   0   1  -3  860.11   16.60
   0   1  -3  900.11   18.70
   0   1  -3  883.41   18.00
   0   1   3  837.02   27.90
  -1  -1  -3 1100.69   20.60
  -1  -1  -3 1139.59   19.00
  -1  -1  -3 1136.69   21.50
  -1  -1  -3 1091.29   22.50
  -1  -1  -3 1083.59   22.00
  -1  -1  -3 1114.59   19.50
  -1  -1  -3 1082.09   33.10
  -1   1  -3 1107.49   21.80
  -1   1  -3 1121.19   18.80
  -1   1  -3 1129.59   19.60
  -1   1  -3 1206.28   22.10
   1   1   3 1108.89   21.50
  -2  -1  -3  355.36    6.60
   2  -1   3  356.66    7.50
  -2  -1  -3  331.57    7.40
  -2  -1  -3  332.47   11.60
  -2  -1  -3  355.76    7.50
  -2  -1  -3  346.07    6.50
  -2   1  -3  343.77    7.20
   2   1   3  369.56    7.20
  -2   1  -3  339.27   11.50
   2   1   3  349.77    7.80
  -2   1  -3  353.86    7.10
  -2   1  -3  348.27    6.40
  -2   1  -3  354.56    7.20
  -2   1  -3  341.37    7.20
  -3  -1  -3   -3.00    2.20
  -3  -1  -3    1.60    0.90
  -3  -1  -3    0.00    0.70
   3  -1   3    1.00    0.70
  -3  -1  -3    0.40    0.70
  -3  -1  -3    1.50    1.50
  -3   1  -3    1.20    0.80
  -3   1  -3    0.50    0.70
  -3   1  -3    1.20    1.30
   3   1   3    0.40    0.90
  -3   1  -3    0.10    2.30
  -4  -1  -3   11.50    2.60
  -4  -1  -3   19.40    1.90
  -4  -1  -3   16.90    3.70
  -4   1  -3   13.10    2.50
   4   1   3   13.30    1.60
  -4   1  -3   20.20    4.30
  -5  -1  -3    9.70    3.20
  -5  -1  -3   24.00    6.10
  -5   1  -3   10.70    3.30
  -5   1  -3   18.20    5.80
  -6  -1  -3  -12.70    5.80
  -6   1  -3   -6.10    6.00
  -6  -2   3    6.70    4.10
  -6   2   3  -13.80    6.40
  -6   2   3    1.10    4.30
  -5  -2   3   -2.90    2.80
  -5  -2   3    1.10    5.30
  -5  -2   3    7.20    3.00
  -5  -2   3    1.70    1.80
  -5   2   3    8.40    3.60
  -5   2   3   -0.70    5.30
   5   2  -3    3.30    1.80
  -4  -2   3   35.10    2.50
  -4  -2   3   34.60    5.40
  -4  -2   3   29.50    3.80
  -4   2   3   32.20    5.10
  -4   2   3   28.80    2.80
   4   2  -3   28.80    2.40
  -4   2   3   24.60    3.20
  -4   2   3   33.00    2.30
   3  -2  -3   11.80    1.20
  -3  -2   3   10.30    1.50
  -3  -2   3   11.00    2.80
  -3  -2   3    8.70    1.90
  -3   2   3   12.30    3.20
  -3   2   3    9.10    1.50
   3   2  -3   11.30    1.60
   3   2  -3    7.00    1.30
  -3   2   3    9.20    1.30
  -3   2   3   12.70    2.10
   3   2  -3   10.00    0.90
   2  -2  -3  272.37    5.80
  -2  -2   3  266.67    6.30
   2  -2  -3  273.57    6.00
  -2  -2   3  273.87    9.40
  -2  -2   3  282.37   10.10
  -2  -2   3  269.37    5.60
   2   2  -3  272.97    5.60
   2   2  -3  273.67    6.20
   2   2  -3  277.77    6.70
  -2   2   3  267.97    9.90
  -2   2   3  268.97    7.40
  -2   2   3  273.17    8.70
  -2   2   3  280.77    6.20
   2   2  -3  278.97    6.20
  -2   2   3  272.87    6.10
  -1  -2   3  195.58    4.00
  -1  -2   3  196.68    7.10
   1  -2  -3  208.18    4.30
   1  -2  -3  201.88    4.40
  -1  -2   3  201.98    6.70
  -1  -2   3  192.08    4.40
   1  -2  -3  217.48    6.10
   1   2  -3  203.68    4.50
  -1   2   3  205.58    5.30
   1   2  -3  198.88    4.50
  -1   2   3  194.28    7.00
   1   2  -3  203.68    4.10
  -1   2   3  195.08    4.40
   1   2  -3  196.08    4.80
  -1   2   3  196.18    4.40
   0  -2   3 3243.48   98.09
   0  -2  -3 3188.18   63.99
   0  -2  -3 3268.77   62.69
   0  -2   3 3266.57   61.79
   0  -2  -3 3210.68   59.29
   0  -2  -3 3152.68   54.39
   0   2   3 3134.99   73.29
   0   2  -3 3346.77   66.59
   0   2  -3 3040.20   63.29
   0   2  -3 3119.49   59.49
   0   2  -3 3027.30   61.79
  -1  -2  -3   74.19    1.50
  -1  -2  -3   74.79    1.80
  -1  -2  -3   68.69    3.10
  -1  -2  -3   73.79    2.00
  -1  -2  -3   73.19    1.80
  -1  -2  -3   74.79    2.00
  -1  -2  -3   73.39    2.00
  -1   2  -3   73.09    1.50
   1   2   3   76.99    2.00
   1   2   3   73.69    1.90
  -1   2  -3   73.79    1.40
  -1   2  -3   74.99    1.50
  -2  -2  -3  855.71   17.50
  -2  -2  -3  848.52   26.40
  -2  -2  -3  872.31   15.50
  -2  -2  -3  849.12   17.40
   2  -2   3  869.81   17.60
  -2   2  -3  856.61   26.20
  -2   2  -3  883.81   16.70
  -2   2  -3  895.91   16.50
  -2   2  -3  821.12   17.10
   2   2   3  870.51   17.00
  -2   2  -3  821.92   17.30
   2   2   3  883.01   18.20
  -3  -2  -3   36.30    1.80
  -3  -2  -3   36.20    3.80
   3  -2   3   39.20    1.50
  -3  -2  -3   39.60    3.40
   3   2   3   39.90    2.00
  -3   2  -3   40.60    3.20
  -3   2  -3   38.80    1.50
  -3   2  -3   36.30    1.60
  -3   2  -3   36.20    3.70
   3   2   3   40.30    1.80
  -4  -2  -3   20.50    1.90
  -4  -2  -3   22.50    4.60
  -4  -2  -3   16.30    3.00
  -4  -2  -3   20.80    1.70
  -4   2  -3   21.80    4.40
  -4   2  -3   16.20    2.70
   4   2   3   22.60    2.00
  -5  -2  -3   24.10    6.20
  -5  -2  -3   12.00    3.50
  -5   2  -3   14.20    3.30
  -5   2  -3   23.00    6.00
  -6  -2  -3  -10.60    6.20
  -6   2  -3    3.20    3.20
  -6   2  -3   -8.70    6.00
  -6  -3   3   -8.90    7.00
  -6  -3   3    9.70    4.50
  -6   3   3   -7.40    7.10
  -6   3   3    3.50    4.40
  -5  -3   3   -0.60    2.10
  -5  -3   3   -2.00    5.20
   5   3  -3    0.20    1.70
  -5   3   3    6.00    3.60
  -5   3   3   -1.90    5.10
  -4  -3   3   46.60    5.30
  -4  -3   3   54.89    3.10
  -4  -3   3   49.20    4.90
   4   3  -3   46.30    2.90
  -4   3   3   49.99    5.40
  -4   3   3   45.40    2.30
  -4   3   3   42.80    3.80
  -3  -3   3   42.00    2.40
  -3  -3   3   43.90    4.20
  -3  -3   3   43.70    2.10
   3  -3  -3   41.60    1.80
  -3  -3   3   44.60    3.70
   3   3  -3   43.90    2.50
  -3   3   3   40.50    2.10
   3   3  -3   37.90    2.20
  -3   3   3   40.10    3.90
  -3   3   3   42.50    2.80
  -3   3   3   38.00    2.70
   3   3  -3   42.00    1.50
  -2  -3   3    2.50    1.20
   2  -3  -3   -1.80    0.70
   2  -3  -3    1.20    0.60
  -2  -3   3    1.40    0.80
  -2  -3   3   -1.40    0.80
  -2   3   3    1.50    0.60
  -2   3   3    0.40    1.60
   2   3  -3    1.10    0.70
   2   3  -3    2.10    0.50
  -2   3   3    4.20    1.40
   2   3  -3   -1.60    0.90
  -2   3   3    2.20    0.70
  -2   3   3    1.80    0.60
  -1  -3   3  374.06   12.20
   1  -3  -3  379.16    7.60
  -1  -3   3  360.86    7.00
  -1  -3   3  372.36   11.80
   1  -3  -3  371.16    7.40
  -1  -3   3  363.96    7.70
   1   3  -3  367.76    7.20
  -1   3   3  374.86   12.00
  -1   3   3  374.16    9.10
  -1   3   3  366.36    7.70
   1   3  -3  376.06    7.80
   1   3  -3  364.06    8.30
   1   3  -3  382.86    7.90
  -1   3   3  359.16    7.60
   0  -3  -3  139.19    3.20
   0  -3   3  139.89    4.80
   0  -3  -3  138.19    2.80
   0  -3  -3  140.49    3.00
   0  -3   3  146.69    3.10
   0  -3  -3  140.99    3.20
   0  -3  -3  141.79    4.60
   0  -3   3  143.39    2.80
   0   3  -3  133.99    3.10
   0   3   3  138.09    3.80
   0   3  -3  139.39    3.20
   0   3  -3  146.09    3.30
   0   3  -3  135.39    3.00
  -1  -3  -3 1887.51   57.59
  -1  -3  -3 1835.02   32.20
  -1  -3  -3 1917.61   34.00
  -1  -3  -3 2018.30   38.00
  -1  -3  -3 1879.41   38.70
   1   3   3 1918.91   37.90
  -2  -3  -3  153.88    3.90
  -2  -3  -3  151.28    3.50
  -2  -3  -3  144.59    6.00
   2   3   3  150.88    3.70
  -2   3  -3  146.49    3.00
  -2   3  -3  150.18    3.00
  -2   3  -3  144.59    3.20
   2   3   3  151.98    4.00
  -2   3  -3  144.19    3.00
  -3  -3  -3    0.90    1.50
  -3  -3  -3   -1.10    2.30
  -3  -3  -3    1.70    0.80
  -3   3  -3    1.60    0.60
   3   3   3    0.50    0.90
  -3   3  -3   -0.10    0.60
  -3   3  -3    0.20    1.20
   3   3   3    0.60    1.00
  -3   3  -3   -1.10    2.10
  -4  -3  -3   43.30    4.80
  -4  -3  -3   47.70    5.30
  -4  -3  -3   41.90    2.40
  -4  -3  -3   47.40    2.30
   4   3   3   45.10    2.50
  -4   3  -3   49.90    5.20
  -4   3  -3   43.80    4.20
  -5  -3  -3   59.59    7.30
  -5  -3  -3   49.90    6.20
  -5   3  -3   58.99    7.10
  -6  -3  -3   -9.10    6.30
  -6   3  -3   -7.20    6.20
  -6   3  -3    3.40    3.70
  -6  -4   3    3.00    3.90
  -6   4   3   -2.70    4.20
  -5  -4   3    4.00    2.30
  -5  -4   3    1.40    5.50
  -5  -4   3   -5.30    3.00
  -5   4   3    2.20    5.40
   5   4  -3    4.30    2.10
  -5   4   3    5.40    3.50
  -4  -4   3    1.70    2.20
  -4  -4   3    2.40    3.40
  -4  -4   3    2.20    1.70
  -4   4   3    2.90    3.50
  -4   4   3    3.20    2.10
   4   4  -3    2.40    1.60
  -4   4   3    2.50    1.30
   3  -4  -3   35.10    1.60
  -3  -4   3   38.30    3.60
  -3  -4   3   29.10    2.20
  -3  -4   3   35.30    3.40
  -3  -4   3   37.50    2.10
  -3   4   3   34.00    1.90
   3   4  -3   26.80    2.40
  -3   4   3   35.80    3.70
  -3   4   3   34.50    2.60
   3   4  -3   31.90    2.30
  -3   4   3   33.10    2.40
   3   4  -3   33.60    1.40
  -2  -4   3  152.18    6.20
   2  -4  -3  151.78    3.60
  -2  -4   3  145.49    3.60
  -2  -4   3  138.59    4.00
  -2  -4   3  148.99    6.40
   2   4  -3  151.08    4.30
  -2   4   3  151.28    4.80
   2   4  -3  148.69    4.00
   2   4  -3  152.38    3.30
  -2   4   3  152.48    3.70
  -2   4   3  147.39    4.90
   2   4  -3  141.09    4.00
  -2   4   3  149.19    3.70
  -2   4   3  145.79    6.10
  -1  -4   3   -0.30    0.40
   1  -4  -3    1.50    0.50
   1  -4  -3    0.30    0.50
   1  -4  -3    0.60    0.40
  -1  -4   3    0.20    1.00
   1  -4  -3    1.00    0.40
  -1  -4   3    0.70    0.90
  -1  -4   3    0.50    0.50
   1   4  -3    0.10    0.60
   1   4  -3    0.70    0.50
  -1   4   3    0.80    0.40
   1   4  -3   -0.10    0.40
   1   4  -3    0.80    0.60
  -1   4   3    0.70    0.90
  -1   4   3    0.40    0.90
   0  -4  -3  280.97    8.60
   0  -4   3  278.77    5.10
   0  -4   3  282.67    8.80
   0  -4  -3  279.77    5.10
   0  -4  -3  281.27    5.90
   0  -4  -3  271.57    5.50
   0  -4  -3  275.77    5.90
   0   4  -3  288.77    6.10
   0   4   3  280.77    6.90
   0   4  -3  267.87    6.20
   0   4  -3  263.07    5.70
   0   4  -3  259.67    5.80
  -1  -4  -3  151.38    3.70
  -1  -4  -3  150.38    5.60
  -1  -4  -3  148.79    3.30
  -1  -4  -3  148.29    3.20
   1   4   3  153.28    3.70
   1   4   3  152.58    3.70
  -1   4  -3  152.98    3.00
  -2  -4  -3  123.89    3.10
  -2  -4  -3  144.29    3.90
  -2  -4  -3  117.69    5.40
   2   4   3  119.39    3.30
  -2   4  -3  117.99    2.60
   2   4   3  131.19    3.70
  -3  -4  -3  144.69    3.80
  -3  -4  -3  144.79    6.90
  -3  -4  -3  146.59    7.20
   3   4   3  150.48    4.10
  -3   4  -3  150.98    6.40
   3   4   3  142.99    4.40
  -3   4  -3  141.39    3.50
  -3   4  -3  147.09    7.00
  -4  -4  -3   -0.30    1.10
  -4  -4  -3    1.90    1.50
  -4  -4  -3    2.00    2.20
  -4  -4  -3    3.20    3.20
   4   4   3    0.60    1.40
  -4   4  -3    1.60    1.60
  -4   4  -3    1.60    3.10
  -5  -4  -3    0.00    3.40
  -5  -4  -3    8.10    5.50
  -5   4  -3    7.40    5.10
  -6  -4  -3   -4.40    6.50
  -6   4  -3    4.70    4.00
  -6   4  -3   -5.30    6.70
  -6  -5   3   17.40    4.70
  -6  -5   3    0.80    8.10
  -6   5   3    9.00    4.80
  -6   5   3   -4.90    7.10
  -5  -5   3   -3.30    2.90
  -5  -5   3    2.90    2.40
  -5  -5   3    0.60    5.20
   5   5  -3    4.00    2.00
  -5   5   3   -0.90    3.30
  -5   5   3   -0.10    5.70
  -4  -5   3   17.80    4.60
  -4  -5   3   12.60    2.20
  -4  -5   3    7.70    2.80
   4   5  -3   10.70    2.10
   4   5  -3   14.00    2.10
  -4   5   3   18.80    3.50
  -4   5   3   16.70    1.80
  -4   5   3   13.80    4.30
  -3  -5   3   -1.00    1.00
  -3  -5   3    2.80    1.80
  -3  -5   3    2.70    1.10
  -3  -5   3    4.50    2.80
  -3   5   3    3.10    1.70
  -3   5   3    1.30    1.00
   3   5  -3    2.10    0.60
   3   5  -3    1.00    1.10
   3   5  -3   -1.80    1.20
  -3   5   3    5.70    2.70
  -3   5   3    0.80    0.90
   2  -5  -3  119.09    3.00
  -2  -5   3  107.19    3.50
  -2  -5   3  114.69    5.20
  -2  -5   3  115.69    3.20
  -2  -5   3  112.79    5.40
   2   5  -3  119.79    3.40
  -2   5   3  108.79    4.00
   2   5  -3  115.69    2.80
   2   5  -3  114.19    3.50
  -2   5   3  118.99    3.10
  -2   5   3  105.89    5.00
   2   5  -3  117.39    3.70
  -2   5   3  120.29    3.60
  -1  -5   3  701.93   21.70
   1  -5  -3  688.33   13.90
  -1  -5   3  719.73   12.80
   1  -5  -3  695.53   12.10
   1  -5  -3  733.43   14.30
  -1  -5   3  699.23   22.10
   1   5  -3  716.83   15.20
   1   5  -3  682.93   14.20
  -1   5   3  692.33   16.60
  -1   5   3  692.33   21.70
   1   5  -3  707.83   13.30
   1   5  -3  692.73   14.50
  -1   5   3  718.53   14.30
   0  -5  -3   21.80    1.40
   0  -5   3   22.80    0.80
   0  -5  -3   24.10    1.00
   0  -5  -3   22.00    1.00
   0  -5  -3   21.50    1.00
   0  -5   3   22.00    1.30
   0   5  -3   22.80    1.00
   0   5   3   22.40    1.30
   0   5  -3   22.20    0.70
   0   5  -3   20.70    1.00
   0   5  -3   19.40    0.90
  -1  -5  -3  309.57    6.30
   1  -5   3  329.47    5.60
  -1  -5  -3  313.97    7.00
  -1  -5  -3  313.57    6.10
  -1  -5  -3  314.67   10.60
  -1   5  -3  348.57    6.70
  -1   5  -3  317.17    6.30
   1   5   3  323.77    7.00
   1   5   3  317.47    7.10
  -2  -5  -3  125.09    5.60
  -2  -5  -3  121.69    3.20
   2   5   3  125.09    3.40
   2   5   3  123.89    3.80
   2   5   3  121.59    3.50
  -2   5  -3  126.69    2.60
  -3  -5  -3   12.40    2.40
  -3  -5  -3   19.40    1.60
  -3  -5  -3   19.30    3.40
   3   5   3   20.00    1.70
  -3   5  -3   19.80    3.00
   3   5   3   19.30    1.80
  -3   5  -3   21.30    2.50
  -3   5  -3   17.40    1.00
  -4  -5  -3   88.19    6.40
  -4  -5  -3   88.49    3.20
  -4  -5  -3   91.49    3.70
  -4  -5  -3  101.29    6.90
   4   5   3   88.39    3.80
  -4   5  -3   96.29    6.60
  -4   5  -3   92.39    5.30
  -5  -5  -3    8.30    4.40
  -5  -5  -3   -0.20    3.50
  -5   5  -3    7.90    5.40
  -6  -5  -3  -12.20    6.20
  -6   5  -3    1.10    4.00
  -6  -6   3  -15.40    6.80
  -6  -6   3    7.90    4.20
  -6   6   3   -3.90    3.90
  -5  -6   3   13.70    6.30
  -5  -6   3   24.00    3.20
  -5  -6   3    9.20    4.10
  -5   6   3   20.80    6.50
  -5   6   3   20.50    4.60
   5   6  -3   17.90    2.80
  -4  -6   3   11.10    3.10
  -4  -6   3   13.50    4.50
  -4  -6   3   15.60    2.00
  -4  -6   3   14.80    2.40
  -4   6   3   18.80    3.60
  -4   6   3   15.10    4.40
   4   6  -3   13.40    2.20
   4   6  -3   14.30    2.30
  -3  -6   3    8.70    2.20
  -3  -6   3    7.20    1.70
  -3  -6   3    8.00    1.40
  -3  -6   3    8.50    3.10
   3   6  -3    9.20    0.90
  -3   6   3   11.40    3.10
  -3   6   3   11.40    2.50
   3   6  -3    7.30    1.70
   3   6  -3    8.20    1.60
  -2  -6   3   45.60    2.30
   2  -6  -3   49.00    1.60
  -2  -6   3   48.70    3.70
  -2  -6   3   50.49    3.50
   2  -6  -3   48.90    1.70
  -2  -6   3   50.59    2.10
  -2   6   3   48.80    3.30
   2   6  -3   48.40    2.10
   2   6  -3   51.29    1.70
  -2   6   3   47.90    1.80
  -2   6   3   49.80    2.80
   2   6  -3   45.00    2.20
   2   6  -3   47.00    2.30
  -1  -6   3  923.11   28.80
   1  -6  -3  975.30   18.60
   1  -6  -3  967.40   16.20
  -1  -6   3  953.30   29.30
  -1  -6   3  951.70   17.00
  -1   6   3  933.61   22.00
  -1   6   3  953.50   28.90
   1   6  -3  901.81   19.20
   1   6  -3  950.40   18.90
  -1   6   3 1004.00   19.10
   1   6  -3  907.31   20.10
   1   6  -3  924.21   17.70
   0  -6  -3  317.47    7.00
   0  -6   3  326.87    6.10
   0  -6  -3  319.07    6.10
   0  -6   3  325.47   10.20
   0  -6  -3  327.17   10.20
   0  -6   3  328.97   10.60
   0  -6  -3  323.47    6.90
   0   6  -3  325.07    7.20
   0   6  -3  328.27    7.40
   0   6   3  322.47    8.10
   0   6  -3  308.37    6.80
   0   6  -3  324.77    6.90
   1  -6   3   39.60    1.00
  -1  -6  -3   40.00    2.40
  -1  -6  -3   38.00    1.60
  -1  -6  -3   40.10    1.70
  -1  -6  -3   38.80    1.50
   1   6   3   41.70    1.70
   1   6   3   41.00    1.80
  -1   6  -3   39.90    1.20
  -1   6  -3   39.00    1.20
  -2  -6  -3    1.00    1.10
  -2  -6  -3    1.30    0.80
  -2   6  -3    1.90    0.30
   2   6   3   -0.40    0.50
   2   6   3    1.80    1.00
   2   6   3    1.50    1.20
  -3  -6  -3  133.39    6.90
  -3  -6  -3  141.19    7.00
  -3  -6  -3  140.49    3.90
  -3   6  -3  144.69    6.90
  -3   6  -3  135.39    3.30
  -3   6  -3  146.29    6.20
   3   6   3  143.89    4.20
   3   6   3  138.19    4.60
  -4  -6  -3   39.70    2.70
  -4  -6  -3   34.60    2.50
  -4  -6  -3   36.70    4.80
  -4  -6  -3   38.80    5.20
  -4   6  -3   43.90    4.90
  -4   6  -3   39.10    3.70
   4   6   3   35.30    2.70
  -5  -6  -3   25.30    6.70
  -5  -6  -3   12.30    4.20
  -5   6  -3   28.20    4.90
  -5   6  -3   24.70    6.10
  -6  -7   3  -16.20    7.10
  -6  -7   3    5.00    3.60
  -6   7   3    2.10    4.50
  -5  -7   3    3.90    2.40
  -5  -7   3   -3.10    3.20
  -5  -7   3   -3.40    5.40
  -5   7   3   -0.90    5.20
   5   7  -3    1.50    2.00
  -5   7   3   -1.80    3.50
  -4  -7   3    3.40    1.70
  -4  -7   3    2.60    2.00
  -4  -7   3   -0.40    3.60
  -4  -7   3    1.30    2.60
  -4   7   3    1.40    3.60
  -4   7   3    3.30    2.80
   4   7  -3    1.20    1.70
   4   7  -3    3.60    1.90
   3  -7  -3    8.90    1.00
  -3  -7   3    8.40    1.50
  -3  -7   3    7.30    2.30
  -3  -7   3    6.50    1.70
  -3  -7   3    7.40    3.10
  -3   7   3    7.40    2.80
   3   7  -3    4.90    1.50
   3   7  -3    9.00    0.90
   3   7  -3    5.30    1.30
  -3   7   3    8.80    2.40
   2  -7  -3  289.47    6.30
  -2  -7   3  291.67   10.80
  -2  -7   3  289.87    6.40
  -2  -7   3  299.47   10.80
   2  -7  -3  288.97    5.60
   2   7  -3  289.27    7.50
   2   7  -3  284.87    7.00
   2   7  -3  281.67    6.00
  -2   7   3  276.87    8.10
  -2   7   3  291.07    6.60
   2   7  -3  293.67    7.00
  -2   7   3  289.17   10.30
  -1  -7   3  805.72   25.10
  -1  -7   3  824.52   25.30
   1  -7  -3  795.52   14.00
  -1  -7   3  821.12   14.80
   1  -7  -3  785.12   16.10
   1   7  -3  791.72   16.70
  -1   7   3  796.32   19.20
  -1   7   3  822.52   24.80
   1   7  -3  801.22   17.50
  -1   7   3  848.02   16.60
   1   7  -3  812.12   16.40
   0  -7  -3   41.90    1.50
   0  -7  -3   40.40    2.30
   0  -7   3   42.80    2.60
   0  -7   3   41.00    1.30
   0  -7  -3   40.10    1.60
   0  -7  -3   43.80    1.60
   0   7  -3   39.70    1.60
   0   7   3   41.30    1.90
   0   7  -3   41.00    1.20
   0   7  -3   41.30    1.60
   0   7  -3   41.30    1.60
   0   7   3   39.80    1.70
  -1  -7  -3  318.27    6.60
   1  -7   3  321.87    5.80
  -1  -7  -3  311.87    6.30
  -1  -7  -3  317.27   10.80
  -1   7  -3  318.97    6.60
  -1   7  -3  331.37    6.90
  -1   7  -3  314.67    8.00
   1   7   3  322.27    7.30
   1   7   3  318.97    7.30
   1   7   3  309.27    8.30
  -2  -7  -3  149.39    6.40
  -2  -7  -3  155.68    6.70
  -2  -7  -3  146.49    3.90
   2   7   3  158.08    4.20
   2   7   3  142.29    4.50
   2   7   3  148.99    2.90
  -2   7  -3  150.38    3.20
   2   7   3  149.39    4.30
  -3  -7  -3   33.80    3.70
  -3  -7  -3   29.20    3.80
  -3  -7  -3   32.80    2.10
   3   7   3   31.50    2.30
  -3   7  -3   32.00    3.60
   3   7   3   37.10    2.30
  -3   7  -3   29.60    1.20
  -3   7  -3   35.60    2.90
  -4  -7  -3   72.59    6.30
  -4  -7  -3   57.49    2.90
  -4  -7  -3   62.79    3.40
  -4  -7  -3   62.69    5.90
  -4   7  -3   66.09    5.90
   4   7   3   57.19    3.30
  -4   7  -3   64.19    4.60
  -5  -7  -3    5.50    2.20
  -5  -7  -3    0.60    5.30
  -5  -7  -3   -2.60    3.50
  -5  -7  -3    2.70    1.70
   5   7   3    3.40    1.90
  -5   7  -3   -0.90    4.60
  -5   7  -3    7.90    3.70
  -5  -8   3    5.10    3.90
  -5  -8   3   11.60    3.00
  -5  -8   3    7.80    6.50
  -5   8   3   -0.70    5.70
  -5   8   3    8.70    4.20
   5   8  -3   10.00    2.60
  -4  -8   3    3.00    2.00
  -4  -8   3   -1.00    2.60
  -4  -8   3    2.30    1.60
  -4  -8   3   -0.70    3.70
  -4   8   3   -2.80    3.80
   4   8  -3    2.50    1.90
   4   8  -3   -1.50    1.60
  -4   8   3   -0.20    2.80
  -3  -8   3    8.40    1.80
  -3  -8   3    4.70    2.30
   3  -8  -3    9.90    1.10
  -3  -8   3    8.80    1.50
  -3  -8   3    8.30    3.10
   3   8  -3    8.50    0.90
  -3   8   3    8.50    3.10
  -3   8   3    9.50    2.50
   3   8  -3    7.70    1.80
   3   8  -3    7.90    1.80
  -2  -8   3    2.70    1.10
   2  -8  -3    2.30    0.80
  -2  -8   3    4.30    2.20
  -2  -8   3    3.60    1.90
   2  -8  -3    2.90    0.70
  -2   8   3    3.10    0.80
   2   8  -3    2.80    1.40
  -2   8   3    3.90    1.90
  -2   8   3    2.50    1.80
   2   8  -3    1.50    1.10
   2   8  -3    2.30    0.70
   2   8  -3    2.20    1.30
  -1  -8   3  312.47   10.50
  -1  -8   3  316.07   11.10
  -1  -8   3  317.07    6.50
   1  -8  -3  315.67    6.00
   1  -8  -3  302.07    6.80
  -1   8   3  320.87    7.00
  -1   8   3  311.07    9.90
   1   8  -3  310.17    7.20
   1   8  -3  304.67    7.60
  -1   8   3  303.07    8.20
   1   8  -3  312.17    7.20
   0  -8  -3 1431.86   28.90
   0  -8  -3 1455.35   42.80
   0  -8  -3 1460.75   24.70
   0  -8   3 1451.95   25.50
   0  -8   3 1475.35   43.30
   0   8  -3 1477.25   30.20
   0   8   3 1492.15   28.60
   0   8  -3 1410.36   28.30
   0   8   3 1451.75   29.10
   0   8  -3 1431.56   33.10
   0   8   3 1433.26   33.10
   0   8  -3 1443.86   28.90
   1  -8   3    0.80    0.40
  -1  -8  -3    1.30    1.20
  -1  -8  -3    0.40    0.70
  -1  -8  -3   -0.20    0.70
   1   8   3    1.10    1.10
  -1   8  -3    1.40    0.50
  -1   8  -3    0.70    0.50
   1   8   3    0.20    0.90
   1   8   3   -0.20    0.70
  -1   8  -3    1.80    1.00
  -2  -8  -3   74.69    4.60
  -2  -8  -3   69.99    2.60
  -2  -8  -3   67.59    4.00
   2   8   3   72.89    2.90
   2   8   3   69.99    2.90
  -2   8  -3   70.49    1.80
  -2   8  -3   66.19    3.20
   2   8   3   69.89    2.60
  -3  -8  -3    0.20    1.90
  -3  -8  -3    3.30    2.50
  -3  -8  -3    2.90    1.20
  -3   8  -3    2.20    1.20
   3   8   3    2.90    1.40
  -3   8  -3   -1.50    1.90
  -3   8  -3    1.10    0.50
   3   8   3    0.50    1.40
  -3   8  -3    1.50    2.10
  -4  -8  -3    3.40    2.60
  -4  -8  -3    5.90    1.60
  -4  -8  -3   10.60    4.20
  -4   8  -3    7.30    3.10
   4   8   3    7.10    1.90
  -4   8  -3   11.70    3.70
  -5  -8  -3    0.80    1.60
  -5  -8  -3   -7.40    3.30
  -5  -8  -3   -4.80    4.90
  -5  -8  -3    0.90    2.20
  -5   8  -3   -1.10    4.40
   5   8   3   -3.10    1.60
  -5   8  -3   -2.00    3.10
  -5  -9   3   -1.30    2.40
  -5  -9   3   -0.60    3.60
  -5  -9   3   -6.30    5.10
  -5   9   3   -1.40    3.70
   5   9  -3    0.10    2.20
  -4  -9   3   47.80    3.60
  -4  -9   3   41.20    5.90
  -4  -9   3   47.10    3.20
  -4  -9   3   50.29    6.00
   4   9  -3   53.09    3.50
   4   9  -3   45.30    3.60
  -4   9   3   41.90    3.80
  -4   9   3   41.70    5.30
   3  -9  -3   26.30    1.50
  -3  -9   3   26.80    4.20
  -3  -9   3   21.90    2.50
  -3  -9   3   22.90    2.10
  -3  -9   3   18.30    3.20
   3   9  -3   22.50    2.50
  -3   9   3   30.20    4.20
  -3   9   3   29.30    3.50
   3   9  -3   26.80    2.60
   2  -9  -3  217.88    5.00
  -2  -9   3  214.98    8.60
  -2  -9   3  211.88    9.00
   2  -9  -3  210.48    4.50
  -2  -9   3  217.88    5.30
   2   9  -3  211.48    4.90
  -2   9   3  205.58    6.60
   2   9  -3  213.48    6.20
   2   9  -3  208.28    5.70
   2   9  -3  215.28    5.80
  -2   9   3  214.08    8.00
   1  -9  -3   22.20    1.20
  -1  -9   3   22.80    2.00
  -1  -9   3   23.50    1.40
   1  -9  -3   23.50    1.30
  -1  -9   3   22.60    2.80
   1   9  -3   22.90    1.80
   1   9  -3   22.70    1.80
  -1   9   3   22.30    1.30
  -1   9   3   23.90    1.90
  -1   9   3   24.80    1.50
   1   9  -3   23.60    1.60
   0  -9   3  614.44   19.20
   0  -9   3  607.54   11.20
   0  -9  -3  609.54   18.70
   0  -9  -3  598.04   11.00
   0   9  -3  601.44   12.70
   0   9   3  603.74   14.60
   0   9   3  598.44   12.90
   0   9  -3  578.94   12.40
   0   9  -3  604.44   13.80
   0   9   3  606.44   12.70
   0   9  -3  608.44   13.30
  -1  -9  -3  428.56    8.50
  -1  -9  -3  443.56   14.60
  -1  -9  -3  443.66    8.90
   1  -9   3  442.46    8.10
   1   9   3  426.66   11.10
   1   9   3  446.36    9.80
  -1   9  -3  445.56    9.60
   1   9   3  432.16    9.90
  -1   9  -3  443.76   10.70
  -1   9  -3  428.36    9.10
  -2  -9  -3   35.60    3.70
  -2  -9  -3   31.60    2.00
  -2  -9  -3   31.20    3.10
  -2   9  -3   32.60    1.20
  -2   9  -3   33.30    2.40
   2   9   3   39.30    2.30
   2   9   3   35.70    2.00
  -2   9  -3   35.40    2.70
  -2   9  -3   35.20    1.40
   2   9   3   36.80    2.50
  -3  -9  -3   27.20    3.90
  -3  -9  -3   22.80    3.40
  -3  -9  -3   28.00    2.20
  -3   9  -3   28.60    3.40
   3   9   3   23.60    2.40
  -3   9  -3   32.10    3.60
   3   9   3   30.40    2.50
  -3   9  -3   22.70    1.20
  -4  -9  -3   -0.80    2.70
  -4  -9  -3    1.50    3.60
  -4  -9  -3   -0.30    1.50
  -4   9  -3    1.50    3.00
  -4   9  -3    0.50    3.00
   4   9   3    0.40    1.70
  -5  -9  -3   -0.90    1.70
  -5  -9  -3    1.70    2.40
  -5  -9  -3   -1.40    5.30
  -5  -9  -3   -7.30    3.70
  -5   9  -3   -4.20    4.30
  -5   9  -3    0.40    3.70
   5   9   3    0.10    1.80
  -5 -10   3    1.00    2.60
  -5 -10   3    0.80    3.70
  -5 -10   3   -6.20    5.10
  -5  10   3   -0.20    3.70
   5  10  -3    1.10    2.40
  -4 -10   3    5.00    2.40
  -4 -10   3   -0.30    4.00
  -4 -10   3    4.70    1.80
  -4 -10   3    2.70    3.10
   4  10  -3    2.90    2.10
  -4  10   3    1.60    2.50
  -4  10   3   -0.20    3.80
   4  10  -3    3.40    2.20
  -3 -10   3  163.08    5.40
  -3 -10   3  158.58    8.40
  -3 -10   3  159.48    8.10
   3 -10  -3  165.58    3.80
  -3 -10   3  156.08    4.80
   3  10  -3  161.78    5.40
  -3  10   3  156.98    6.10
   3  10  -3  144.59    5.40
  -3  10   3  164.08    7.60
  -2 -10   3  210.08    9.00
  -2 -10   3  218.78    5.40
   2 -10  -3  211.68    5.00
   2 -10  -3  217.98    4.60
  -2 -10   3  215.18    8.60
   2  10  -3  200.88    6.20
  -2  10   3  202.88    6.80
  -2  10   3  210.78    7.80
   2  10  -3  217.68    6.00
   2  10  -3  212.68    5.90
   2  10  -3  212.98    5.00
   1 -10  -3  159.68    3.70
  -1 -10   3  165.48    4.20
  -1 -10   3  169.68    7.20
  -1 -10   3  157.08    6.10
  -1  10   3  163.08    5.20
  -1  10   3  169.68    4.40
   1  10  -3  165.98    4.60
   1  10  -3  158.78    4.90
   1  10  -3  164.28    4.60
   0 -10   3  110.29    2.90
   0 -10  -3  116.69    5.00
   0 -10  -3  127.59    3.60
   0 -10  -3  113.09    3.20
   0 -10   3  114.19    5.30
   0 -10  -3  112.79    3.00
   0  10   3  111.09    3.50
   0  10  -3  108.59    3.30
   0  10  -3  113.39    3.10
   0  10   3  108.59    3.80
   0  10  -3  112.89    3.40
   0  10  -3  114.59    3.50
   0  10   3  111.79    3.60
  -1 -10  -3   76.89    4.40
  -1 -10  -3   74.19    3.40
  -1 -10  -3   72.39    2.60
   1 -10   3   75.69    2.00
  -1 -10  -3   74.99    2.70
  -1  10  -3   72.69    2.40
   1  10   3   72.09    3.10
  -1  10  -3   77.39    2.40
  -1  10  -3   76.09    2.80
  -1  10  -3   69.99    2.40
   1  10   3   76.19    3.10
   1  10   3   75.09    2.90
  -2 -10  -3  157.48    7.30
  -2 -10  -3  162.68    4.50
  -2 -10  -3  163.28    6.90
  -2  10  -3  158.28    5.40
  -2  10  -3  161.08    3.80
  -2  10  -3  159.48    6.40
   2  10   3  171.68    5.00
   2  10   3  160.18    4.80
   2  10   3  156.48    5.20
  -2  10  -3  164.28    3.80
  -3 -10  -3   84.89    3.40
  -3 -10  -3   91.69    5.80
  -3 -10  -3   88.39    6.00
  -3  10  -3   83.09    4.40
   3  10   3   82.29    3.70
  -3  10  -3   88.99    5.30
  -3  10  -3   82.49    2.40
   3  10   3   89.59    3.80
  -4 -10  -3   -1.40    2.80
  -4 -10  -3   -0.80    3.90
  -4 -10  -3    1.00    1.60
  -4  10  -3    0.90    2.80
   4  10   3    0.00    1.70
  -4  10  -3   -1.10    3.40
  -5 -10  -3   -3.60    5.40
  -5 -10  -3   -6.10    3.70
  -5 -10  -3    2.00    2.40
  -5 -10  -3    2.60    1.90
  -5  10  -3    5.30    4.00
   5  10   3    0.10    2.10
  -5 -11   3   -5.60    6.20
  -5 -11   3    8.90    4.40
  -5 -11   3   12.40    3.30
   5  11  -3    9.80    2.90
  -5  11   3   17.50    4.90
  -4 -11   3   19.10    3.20
  -4 -11   3   13.90    3.90
  -4 -11   3   17.80    5.30
  -4 -11   3   13.10    2.40
   4  11  -3   16.80    2.90
   4  11  -3   17.90    2.80
  -4  11   3   20.90    4.10
  -3 -11   3   37.60    3.00
  -3 -11   3   40.90    4.90
  -3 -11   3   34.30    4.60
  -3 -11   3   38.80    2.70
   3  11  -3   36.00    3.10
  -3  11   3   34.80    3.60
  -3  11   3   29.10    3.90
   3  11  -3   43.60    3.20
   2 -11  -3  132.79    3.30
  -2 -11   3  125.49    3.90
  -2 -11   3  122.29    6.00
  -2 -11   3  130.19    7.00
  -2  11   3  122.09    5.10
  -2  11   3  125.79    4.90
   2  11  -3  130.79    4.40
   2  11  -3  130.39    3.60
   2  11  -3  127.19    4.50
   2  11  -3  131.79    4.80
  -1 -11   3   29.40    2.20
  -1 -11   3   33.80    1.90
  -1 -11   3   33.20    3.60
   1 -11  -3   30.50    1.60
   1  11  -3   29.40    2.00
  -1  11   3   29.60    2.30
   1  11  -3   29.30    2.00
   1  11  -3   26.70    2.10
   0 -11  -3  176.68    6.90
   0 -11   3  174.78    4.10
   0 -11  -3  176.98    4.20
   0 -11  -3  172.08    4.40
   0 -11   3  180.18    7.30
   0  11  -3  174.48    4.70
   0  11  -3  169.88    4.90
   0  11   3  171.08    5.30
   0  11  -3  174.88    4.50
   0  11   3  170.68    4.90
   0  11   3  177.48    4.90
   0  11  -3  169.38    4.70
  -1 -11  -3  128.09    3.70
  -1 -11  -3  137.89    3.90
  -1 -11  -3  134.09    5.10
  -1 -11  -3  138.19    6.40
   1 -11   3  134.29    3.10
  -1  11  -3  132.49    4.10
  -1  11  -3  127.89    3.60
   1  11   3  131.59    4.50
   1  11   3  130.59    4.30
  -1  11  -3  130.49    3.60
  -1  11  -3  133.79    3.70
   1  11   3  131.29    4.20
  -2 -11  -3    2.40    1.30
  -2 -11  -3    1.10    2.00
  -2 -11  -3    1.70    1.80
  -2  11  -3   -0.40    1.80
  -2  11  -3    3.70    0.80
   2  11   3    2.90    1.30
  -2  11  -3    1.50    1.50
   2  11   3    2.40    1.20
   2  11   3    3.60    1.50
  -2  11  -3    1.90    0.70
  -3 -11  -3   21.50    2.20
  -3 -11  -3   22.30    3.80
  -3 -11  -3   17.90    3.30
   3  11   3   17.70    2.30
  -3  11  -3   26.10    3.40
  -3  11  -3   23.60    3.30
   3  11   3   21.30    2.50
  -4 -11  -3    0.00    1.60
  -4 -11  -3   -4.60    2.80
  -4 -11  -3   -4.70    3.50
   4  11   3    0.60    2.00
  -4  11  -3    1.20    3.00
  -5 -11  -3   -7.20    3.60
  -5 -11  -3   -2.60    2.00
  -5 -11  -3   -6.90    5.40
  -5 -11  -3    2.30    2.40
  -5  11  -3   -2.00    3.60
   5  11   3    0.60    2.10
  -5 -12   3    1.40    3.80
  -5 -12   3  -11.70    5.10
  -5 -12   3    6.60    2.50
  -5 -12   3    5.80    3.20
  -5  12   3    3.40    4.10
   5  12  -3    4.10    2.80
  -4 -12   3    1.60    2.60
  -4 -12   3    1.80    3.20
  -4 -12   3   -4.00    4.50
  -4 -12   3   -3.20    1.70
  -4  12   3    2.90    3.30
   4  12  -3    0.70    2.40
   4  12  -3    3.60    2.30
  -3 -12   3    4.10    1.60
  -3 -12   3    2.10    2.50
  -3 -12   3    2.30    1.60
  -3 -12   3   -0.60    3.20
   3  12  -3    4.10    2.00
   3  12  -3    4.60    2.00
  -3  12   3    3.00    2.60
  -2 -12   3   -0.50    2.00
  -2 -12   3    2.10    1.20
   2 -12  -3    1.80    0.90
  -2 -12   3   -0.70    2.00
   2  12  -3    2.80    1.40
   2  12  -3    4.20    1.70
  -2  12   3    1.00    1.90
   2  12  -3    0.40    1.00
   2  12  -3    1.60    1.20
  -1 -12   3  183.38    4.70
   1 -12  -3  179.98    4.30
  -1 -12   3  179.38    6.60
  -1 -12   3  181.38    8.10
   1  12  -3  180.68    5.50
   1  12  -3  180.78    5.30
   1  12  -3  186.88    5.30
  -1  12   3  181.98    5.80
   0 -12  -3   13.00    1.40
   0 -12  -3    8.30    1.80
   0 -12   3    9.70    2.00
   0 -12  -3   12.00    1.40
   0 -12   3   13.60    1.30
   0  12  -3   12.80    1.50
   0  12  -3   14.00    1.60
   0  12   3   13.90    1.60
   0  12   3   12.20    1.90
   0  12   3   12.20    1.70
   0  12  -3   12.20    1.00
   0  12  -3   12.50    1.50
  -1 -12  -3    7.70    2.10
  -1 -12  -3   10.90    1.50
   1 -12   3    9.10    1.00
  -1 -12  -3    9.90    1.70
  -1 -12  -3    9.90    1.50
  -1  12  -3    7.60    1.20
  -1  12  -3    7.10    1.20
  -1  12  -3    8.20    1.20
   1  12   3    7.80    1.70
   1  12   3   10.20    1.70
   1  12   3    8.10    1.60
  -1  12  -3    9.70    1.50
  -2 -12  -3    4.40    1.40
  -2 -12  -3    6.10    2.00
  -2 -12  -3    4.50    2.20
  -2  12  -3    5.00    1.00
   2  12   3    3.50    1.80
   2  12   3    3.10    1.60
  -2  12  -3    5.70    2.00
  -3 -12  -3    1.40    1.50
  -3 -12  -3   -0.50    1.80
  -3 -12  -3   -0.20    2.50
   3  12   3    0.00    1.30
   3  12   3   -0.30    1.60
  -3  12  -3   -0.80    2.40
  -4 -12  -3    2.00    2.00
  -4 -12  -3    0.00    4.20
  -4 -12  -3    0.60    3.30
  -4  12  -3    0.90    3.40
   4  12   3    3.00    2.20
  -5 -12  -3    3.70    2.60
  -5 -12  -3    2.40    2.10
  -5  12  -3    3.60    4.30
   5  12   3   -2.00    2.10
  -5 -13   3  -11.30    5.00
  -5 -13   3    2.10    2.40
  -5 -13   3   -4.30    3.60
  -5 -13   3    3.80    3.10
   5  13  -3   -0.30    2.50
  -5  13   3    0.70    3.80
  -4 -13   3   11.50    2.50
  -4 -13   3    9.50    3.80
  -4 -13   3   14.30    2.80
  -4 -13   3    9.80    4.70
   4  13  -3   14.10    2.90
   4  13  -3   12.90    3.00
  -4  13   3   11.20    3.80
  -3 -13   3    0.80    2.70
  -3 -13   3    2.70    2.00
  -3 -13   3    1.30    1.60
  -3 -13   3   -3.40    3.00
  -3  13   3   -0.30    2.50
   3  13  -3   -0.40    1.40
   3  13  -3   -0.50    2.00
  -2 -13   3   47.20    3.70
   2 -13  -3   52.39    2.20
  -2 -13   3   49.30    2.70
  -2 -13   3   47.50    4.80
   2  13  -3   52.59    3.30
   2  13  -3   55.69    3.30
  -2  13   3   51.99    3.50
   2  13  -3   51.49    3.30
   2  13  -3   52.19    2.40
   1 -13  -3   70.29    2.60
  -1 -13   3   67.59    4.90
  -1 -13   3   73.19    3.50
  -1 -13   3   72.29    2.80
   1 -13  -3   75.09    2.60
  -1  13   3   67.69    3.30
   1  13  -3   70.99    3.20
   1  13  -3   68.69    3.40
   1  13  -3   73.09    3.20
  -1  13   3   68.49    3.00
   0 -13   3   31.40    1.80
   0 -13  -3   30.80    2.00
   0 -13  -3   36.20    2.00
   0 -13  -3   33.90    3.20
   0  13   3   32.10    2.30
   0  13   3   35.40    2.30
   0  13  -3   33.90    2.20
   0  13  -3   35.60    2.30
   0  13   3   33.10    2.40
   0  13  -3   34.20    2.20
  -1 -13  -3    3.10    2.00
   1 -13   3    4.10    0.80
  -1 -13  -3    4.90    1.30
  -1 -13  -3    4.00    1.30
   1  13   3    6.60    1.70
   1  13   3    3.90    1.20
   1  13   3    5.20    1.60
  -1  13  -3    6.00    1.30
  -1  13  -3    4.50    1.10
  -1  13  -3    4.00    1.10
  -1  13  -3    5.30    1.10
  -2 -13  -3   21.20    2.10
  -2 -13  -3   18.50    2.60
  -2 -13  -3   15.90    3.00
  -2  13  -3   19.80    2.20
   2  13   3   20.30    2.50
   2  13   3   19.50    2.40
  -2  13  -3   20.70    1.60
  -3 -13  -3   11.00    3.50
  -3 -13  -3    5.70    3.10
  -3 -13  -3    7.70    1.90
   3  13   3   11.30    2.40
   3  13   3   12.80    2.40
  -3  13  -3   10.20    3.00
  -4 -13  -3   -1.50    1.80
  -4 -13  -3   -3.80    3.10
  -4 -13  -3   -4.60    3.40
   4  13   3   -1.20    2.20
  -4  13  -3   -0.80    3.10
  -5 -13  -3    8.70    3.20
  -5 -13  -3   -8.90    5.70
  -5 -13  -3    2.40    2.10
   5  13   3    3.60    2.50
  -5  13  -3    1.10    4.20
  -5 -14   3    0.80    4.00
  -5 -14   3    4.10    3.30
  -5 -14   3    4.30    2.90
  -5 -14   3   -9.20    5.60
   5  14  -3    7.90    3.00
  -5  14   3    8.20    4.30
  -4 -14   3   -5.60    3.80
  -4 -14   3    3.10    2.70
  -4 -14   3    1.20    2.10
  -4 -14   3   -1.50    3.30
   4  14  -3   -0.20    2.30
  -4  14   3    3.80    3.20
   4  14  -3    2.10    2.40
  -3 -14   3   -4.20    2.80
  -3 -14   3   -1.10    1.60
  -3 -14   3    0.60    2.10
  -3 -14   3    0.90    2.80
   3  14  -3    0.90    1.60
  -3  14   3    0.10    2.50
   3  14  -3    1.20    2.20
  -2 -14   3   10.00    2.80
  -2 -14   3   11.80    1.90
   2 -14  -3   13.60    1.50
  -2  14   3   15.60    2.90
   2  14  -3   14.00    1.60
   2  14  -3   13.70    2.30
   2  14  -3   13.90    2.10
   2  14  -3   14.50    2.40
   1 -14  -3   49.40    2.20
   1 -14  -3   53.69    2.40
  -1 -14   3   54.59    4.60
  -1 -14   3   48.20    2.50
   1  14  -3   53.39    2.90
  -1  14   3   51.39    2.80
   1  14  -3   50.89    3.00
   1  14  -3   51.89    2.90
  -1  14   3   47.80    2.90
  -1  14   3   55.79    2.80
   0 -14  -3    6.70    1.40
   0 -14   3    8.30    1.30
   0 -14  -3    7.60    1.90
   0 -14  -3    8.90    1.40
   0  14   3    8.50    1.70
   0  14   3    9.00    1.60
   0  14  -3    8.70    1.70
   0  14  -3    7.30    1.50
   0  14  -3    9.40    1.70
   0  14   3   10.90    1.80
  -1 -14  -3   -1.60    1.70
  -1 -14  -3   -0.40    1.10
   1 -14   3   -0.30    0.70
  -1  14  -3    1.90    1.20
  -1  14  -3    1.30    1.10
  -1  14  -3   -0.50    0.90
  -1  14  -3    0.30    1.00
   1  14   3    1.20    1.40
   1  14   3    0.00    1.30
  -2 -14  -3   22.80    2.30
  -2 -14  -3   20.30    3.50
  -2  14  -3   28.10    1.90
   2  14   3   25.70    2.40
  -2  14  -3   25.60    2.60
   2  14   3   28.20    2.80
  -2  14  -3   26.80    1.80
  -3 -14  -3    7.20    1.90
  -3 -14  -3    5.90    3.10
  -3 -14  -3    1.90    3.10
   3  14   3    6.10    2.30
  -3  14  -3    6.50    2.90
   3  14   3    7.10    2.50
  -4 -14  -3   35.20    3.40
  -4 -14  -3   29.60    5.60
  -4 -14  -3   24.50    5.20
   4  14   3   34.70    3.90
  -4  14  -3   42.80    4.80
  -5 -14  -3   -1.60    2.30
  -5 -14  -3    4.00    2.90
  -5  14  -3    0.40    3.70
  -4 -15   3    3.50    3.80
  -4 -15   3    4.90    3.00
  -4 -15   3    0.70    2.20
   4  15  -3    2.30    2.00
  -4  15   3    7.90    3.70
   4  15  -3    4.20    2.90
  -3 -15   3    0.00    2.20
  -3 -15   3    0.50    1.80
  -3 -15   3    1.20    2.20
   3  15  -3    0.20    1.60
   3  15  -3   -0.70    2.20
  -3  15   3    2.80    2.70
  -2 -15   3    8.20    1.80
  -2 -15   3   10.10    3.00
   2 -15  -3   10.20    1.40
   2 -15  -3    7.80    1.30
   2  15  -3    9.30    2.20
   2  15  -3    9.30    1.60
  -2  15   3   16.60    2.80
   2  15  -3   10.20    2.10
  -2  15   3    9.40    1.80
   2  15  -3    8.30    2.30
  -1 -15   3   32.50    4.00
   1 -15  -3   34.10    2.10
   1 -15  -3   32.30    2.00
  -1 -15   3   31.50    2.20
  -1  15   3   31.10    2.40
   1  15  -3   31.00    2.30
  -1  15   3   33.00    2.30
   1  15  -3   30.00    2.60
   1  15  -3   31.10    2.60
  -1  15   3   32.50    2.60
   0 -15   3   14.00    1.50
   0 -15  -3   17.00    1.80
   0 -15  -3   11.50    2.30
   0 -15  -3   13.70    1.70
   0  15   3   19.20    2.30
   0  15  -3   13.00    1.90
   0  15   3   13.90    1.90
   0  15  -3   14.90    2.00
   0  15   3   17.20    2.10
   0  15  -3   15.70    1.90
   1 -15   3   66.09    2.40
  -1 -15  -3   64.49    3.00
  -1 -15  -3   64.29    5.00
  -1  15  -3   64.89    2.70
  -1  15  -3   65.09    3.00
   1  15   3   72.59    3.40
  -1  15  -3   61.29    2.90
   1  15   3   64.89    3.50
  -2 -15  -3   18.20    2.20
  -2 -15  -3   13.80    3.30
   2  15   3   18.50    2.70
   2  15   3   19.90    2.70
  -2  15  -3   18.50    1.90
  -2  15  -3   17.30    1.70
  -3 -15  -3   -4.20    2.80
  -3 -15  -3    1.90    1.90
   3  15   3    2.00    1.80
  -3  15  -3    3.80    2.70
   3  15   3    1.30    2.10
  -4 -15  -3   -4.00    3.50
  -4 -15  -3    1.80    2.30
  -4  15  -3    3.40    3.20
   4  15   3   -0.40    2.30
  -4 -16   3    1.50    3.70
  -4 -16   3    4.40    3.00
  -4 -16   3    4.00    2.40
   4  16  -3    4.20    2.30
   4  16  -3    6.10    2.90
  -4  16   3    5.60    3.60
  -3 -16   3   -0.80    2.20
  -3 -16   3    1.50    2.00
  -3 -16   3   -0.50    2.90
   3  16  -3    1.80    2.40
   3  16  -3    0.80    2.40
  -3  16   3   -1.40    2.70
  -2 -16   3    6.30    2.80
   2 -16  -3    7.00    1.30
  -2 -16   3    8.50    1.90
   2 -16  -3    8.50    1.40
   2  16  -3    6.70    1.60
   2  16  -3    6.20    2.00
  -2  16   3   10.50    2.50
   2  16  -3    8.50    2.00
  -2  16   3   10.50    1.80
   2  16  -3    5.80    2.30
  -1 -16   3   15.30    2.90
   1 -16  -3   16.70    1.70
  -1 -16   3   13.60    1.80
   1 -16  -3   17.20    1.70
   1  16  -3   17.80    2.50
   1  16  -3   14.40    2.30
  -1  16   3   20.10    2.20
  -1  16   3   18.40    2.10
   1  16  -3   19.10    2.50
  -1  16   3   23.80    2.80
   0 -16  -3   28.40    2.20
   0 -16  -3   25.30    2.10
   0 -16  -3   28.80    3.40
   0 -16   3   28.50    1.90
   0  16  -3   24.80    2.30
   0  16   3   27.60    2.70
   0  16   3   27.90    2.20
   0  16   3   26.80    2.40
   0  16  -3   29.40    2.60
   0  16  -3   30.60    2.70
  -1 -16  -3   -0.70    2.00
   1 -16   3   -0.90    0.80
  -1 -16  -3    0.70    1.40
   1  16   3    0.30    1.70
  -1  16  -3    0.80    1.40
   1  16   3    0.70    1.50
  -1  16  -3    0.50    1.10
  -1  16  -3   -0.60    1.20
   1  16   3    0.70    1.50
  -2 -16  -3   25.20    4.10
  -2 -16  -3   28.50    2.70
  -2  16  -3   26.00    2.20
   2  16   3   31.10    2.80
  -2  16  -3   30.10    2.10
   2  16   3   30.80    3.40
  -3 -16  -3   26.50    5.00
  -3 -16  -3   31.20    3.10
   3  16   3   33.20    3.80
   3  16   3   34.80    3.70
  -4 -16  -3   -1.10    2.00
  -4 -16  -3   -8.70    3.60
   4  16   3    1.40    2.30
  -4 -17   3    3.00    2.50
  -4 -17   3    5.50    3.30
  -4 -17   3   -1.80    3.60
   4  17  -3    5.50    2.90
   4  17  -3    0.20    2.60
  -4  17   3    1.40    3.30
  -3 -17   3    3.20    2.20
  -3 -17   3   -0.10    1.90
  -3 -17   3    0.40    3.20
  -3  17   3    0.90    1.60
   3  17  -3   -1.30    2.40
   3  17  -3   -2.60    2.40
  -3  17   3   -1.50    2.60
  -2 -17   3   18.50    2.40
  -2 -17   3   17.70    3.80
  -2  17   3   21.80    3.30
  -2  17   3   22.30    2.60
   2  17  -3   19.90    2.20
   2  17  -3   17.80    2.90
   2  17  -3   20.40    3.10
   2  17  -3   25.70    3.00
  -1 -17   3    0.50    2.10
   1 -17  -3    1.40    1.20
  -1 -17   3   -0.10    1.40
   1 -17  -3    1.70    1.20
   1  17  -3    0.00    1.70
  -1  17   3    0.70    1.50
   1  17  -3    0.50    1.70
  -1  17   3    4.00    2.00
   1  17  -3    0.80    1.70
  -1  17   3    2.10    1.60
   0 -17   3   21.10    1.90
   0 -17  -3   26.30    2.40
   0 -17  -3   23.00    3.30
   0  17  -3   22.50    2.50
   0  17  -3   21.30    2.30
   0  17   3   23.30    2.60
   0  17   3   19.60    2.40
   0  17   3   25.20    2.10
   0  17  -3   25.20    2.50
  -1 -17  -3    0.50    1.50
  -1 -17  -3   -0.10    2.10
   1  17   3    2.00    1.60
  -1  17  -3    1.20    1.40
   1  17   3    0.70    1.80
   1  17   3    1.10    2.00
  -1  17  -3    0.50    1.40
  -2 -17  -3   25.40    2.70
  -2 -17  -3   15.00    3.80
   2  17   3   22.50    3.20
  -2  17  -3   22.50    2.20
  -2  17  -3   25.50    2.20
   2  17   3   23.80    3.20
  -3 -17  -3    3.90    3.50
  -3 -17  -3    8.90    2.40
  -3  17  -3    6.00    1.60
   3  17   3    3.60    2.00
   3  17   3    8.80    2.80
  -4 -17  -3   -7.60    3.70
  -4 -17  -3   -2.80    2.10
   4  17   3    2.50    2.60
  -4 -18   3    0.30    2.80
  -4 -18   3   -2.30    2.30
  -4 -18   3   -4.10    3.40
   4  18  -3   -2.30    2.50
   4  18  -3   -1.00    2.80
  -4  18   3   -3.60    3.10
  -3 -18   3    1.60    2.10
  -3 -18   3    1.00    2.60
  -3 -18   3    0.60    3.10
  -3  18   3    3.20    1.80
  -3  18   3    3.70    2.80
   3  18  -3    0.70    2.50
   3  18  -3    1.90    2.60
  -2 -18   3    0.20    1.70
  -2 -18   3   -1.20    2.70
   2  18  -3    1.00    2.10
   2  18  -3    1.40    1.40
  -2  18   3    0.70    1.60
  -2  18   3   -0.10    2.10
   2  18  -3    2.50    2.50
  -2  18   3   -0.60    1.70
   1 -18  -3   39.80    2.50
   1 -18  -3   42.10    2.50
  -1 -18   3   42.40    2.80
  -1 -18   3   44.70    5.00
  -1  18   3   40.80    3.10
   1  18  -3   42.00    3.50
   1  18  -3   42.60    3.40
  -1  18   3   50.89    3.40
  -1  18   3   45.70    3.40
   1  18  -3   47.60    3.40
   0 -18   3   12.30    1.70
   0 -18  -3    9.00    2.20
   0 -18  -3   10.40    1.90
   0  18  -3   11.40    2.20
   0  18  -3   10.60    2.00
   0  18   3   10.90    2.20
   0  18   3   11.60    2.30
   0  18  -3   13.90    2.40
  -1 -18  -3   18.60    3.60
  -1 -18  -3   23.90    2.50
  -1  18  -3   24.60    2.50
   1  18   3   31.30    3.20
   1  18   3   26.00    3.10
  -1  18  -3   24.40    2.60
   1  18   3   25.10    3.20
  -2 -18  -3   -1.80    1.80
  -2 -18  -3    0.00    2.90
  -2  18  -3   -0.60    1.50
   2  18   3   -0.80    2.40
   2  18   3    2.10    2.40
  -2  18  -3    0.80    1.40
  -3 -18  -3    6.70    4.00
  -3 -18  -3   11.90    2.50
  -3  18  -3   10.30    1.90
   3  18   3   13.90    3.10
   3  18   3   11.20    3.00
  -4 -18  -3    2.30    2.60
  -4 -18  -3   -4.40    4.20
  -4  18  -3    1.30    1.50
  -3 -19   3    5.10    3.70
  -3 -19   3    8.90    3.10
  -3 -19   3    3.80    2.50
   3  19  -3    2.30    2.80
   3  19  -3    2.30    2.70
  -3  19   3    6.80    2.00
  -2 -19   3   -1.60    1.70
  -2 -19   3    0.50    2.70
   2  19  -3    0.80    2.40
   2  19  -3    0.70    2.30
  -2  19   3    0.90    1.90
  -2  19   3    0.00    1.80
  -1 -19   3    3.50    1.80
  -1 -19   3    1.40    2.60
   1 -19  -3    0.60    1.30
  -1  19   3    0.00    1.90
   1  19  -3    0.50    2.10
   1  19  -3    0.70    2.10
   1  19  -3   -0.30    1.90
  -1  19   3    3.50    2.20
   0 -19   3    2.40    1.30
   0 -19  -3    3.40    1.70
   0  19   3    3.50    2.00
   0  19  -3    3.60    1.80
   0  19  -3    3.10    2.10
   0  19   3    2.60    2.10
   0  19  -3    4.90    2.10
   0  19   3    3.00    2.00
  -1 -19  -3    7.80    3.00
  -1 -19  -3    7.00    2.20
   1  19   3   10.70    2.80
  -1  19  -3   10.30    2.20
   1  19   3    9.50    2.60
  -1  19  -3    9.80    2.20
  -2 -19  -3   30.50    3.20
  -2 -19  -3   24.50    4.70
   2  19   3   30.10    3.70
  -2  19  -3   30.60    2.80
   2  19   3   32.20    3.90
  -2  19  -3   31.10    2.70
  -3 -19  -3    1.50    2.30
  -3 -19  -3   -4.30    3.30
  -3  19  -3    1.60    1.60
   3  19   3    0.00    2.50
   3  19   3    2.10    2.70
  -3 -20   3   -0.30    2.70
  -3 -20   3    0.80    3.30
  -3 -20   3   -0.60    2.40
   3  20  -3   -1.20    2.70
  -3  20   3   -0.90    1.90
  -3  20   3    0.60    1.80
   3  20  -3    0.80    2.70
  -2 -20   3    5.60    3.30
  -2 -20   3    3.90    2.20
   2  20  -3   11.60    2.90
  -2  20   3   10.00    2.50
   2  20  -3   13.90    3.30
  -2  20   3    8.00    2.30
  -1 -20   3    1.50    1.90
  -1 -20   3    1.00    2.60
   1 -20  -3    3.30    1.40
   1  20  -3    2.00    2.10
   1  20  -3    4.60    2.40
   1  20  -3    3.60    2.20
  -1  20   3    3.30    2.30
  -1  20   3    2.70    2.10
   0 -20  -3    6.10    1.80
   0 -20   3    9.10    1.70
   0  20  -3    9.10    2.20
   0  20   3   13.60    2.50
   0  20  -3   13.60    2.80
   0  20   3   14.90    2.70
   0  20  -3   13.10    2.60
   0  20   3   14.70    2.70
  -1 -20  -3    4.80    3.00
  -1 -20  -3    6.40    2.10
  -1  20  -3    6.60    2.20
  -1  20  -3    6.80    2.20
   1  20   3    5.60    2.00
   1  20   3    8.20    2.80
  -2 -20  -3    7.20    3.60
  -2 -20  -3    8.60    2.50
   2  20   3   11.10    3.30
  -2  20  -3    7.30    1.80
   2  20   3   11.60    3.00
  -2  20  -3   10.50    2.20
  -3 -20  -3   -0.40    3.80
  -3 -20  -3    2.50    2.50
   3  20   3    8.90    3.10
   3  20   3    9.70    3.10
  -3  20  -3    6.90    2.00
  -3 -21   3   -1.10    2.30
  -3 -21   3   -1.00    2.70
  -3 -21   3    0.10    3.30
  -3  21   3    1.50    1.90
   3  21  -3   -2.60    2.70
  -3  21   3    1.30    2.10
  -2 -21   3    2.80    3.20
  -2 -21   3   -2.00    1.90
  -2  21   3   -1.50    2.00
   2  21  -3   -1.40    2.60
   2  21  -3   -2.50    1.80
  -2  21   3   -1.20    2.00
   1 -21  -3   20.60    2.40
  -1 -21   3   20.80    2.70
   1  21  -3   20.60    3.30
  -1  21   3   28.70    3.70
   1  21  -3   23.60    3.90
  -1  21   3   21.20    3.10
   1  21  -3   29.80    3.70
   0 -21  -3   40.00    3.20
   0  21   3   59.59    4.40
   0  21   3   58.59    4.50
   0  21  -3   54.69    4.30
   0  21   3   42.20    3.70
   0  21  -3   55.09    4.40
  -1 -21  -3   38.90    3.40
  -1 -21  -3   36.70    5.50
   1  21   3   35.60    3.70
  -1  21  -3   44.00    3.70
  -1  21  -3   44.90    3.60
   1  21   3   45.00    4.30
  -2 -21  -3   -1.60    3.00
  -2 -21  -3    1.30    2.20
   2  21   3    3.00    2.60
   2  21   3   -3.10    2.40
  -2  21  -3    0.10    1.60
  -2  21  -3    1.30    2.00
  -2 -22   3    5.40    2.80
  -2 -22   3    7.10    3.50
  -2 -22   3   -1.80    2.10
  -2  22   3    3.10    2.20
   2  22  -3    2.60    2.70
  -2  22   3    5.30    2.30
   2  22  -3    4.60    3.10
  -1 -22   3   21.60    2.80
   1  22  -3   22.50    3.40
  -1  22   3   20.20    3.10
   1  22  -3   23.70    3.90
   1  22  -3   17.70    3.20
  -1  22   3   25.70    3.30
   0 -22  -3   46.00    3.70
   0  22   3   43.80    4.10
   0  22  -3   50.39    4.40
   0  22   3   50.19    4.40
   0  22   3   41.40    3.80
   0  22  -3   48.80    4.00
  -1 -22  -3    5.30    2.30
  -1  22  -3    4.70    2.30
   1  22   3   -3.30    2.30
  -1  22  -3    4.20    2.30
   1  22   3    4.00    2.90
  -2 -22  -3   -1.40    3.00
  -2 -22  -3    0.50    2.20
   2  22   3   -0.20    2.70
  -2  22  -3    2.70    2.20
   2  22   3    2.40    2.80
  -1 -23   3   -0.30    2.00
   1  23  -3    0.40    2.30
   1  23  -3    1.90    3.00
  -1  23   3    2.30    2.20
   1  23  -3    3.30    2.50
  -1  23   3    1.50    2.30
   0 -23  -3    4.00    1.90
   0  23   3    6.00    2.60
   0  23   3    9.80    2.80
   0  23  -3    8.80    2.90
   0  23   3    6.50    2.80
   0  23  -3    6.90    2.70
  -1 -23  -3    0.30    2.00
   1  23   3    1.50    2.40
  -1  23  -3   -0.30    2.10
   1  23   3    4.80    3.30
  -1  23  -3    0.90    2.00
   0 -24  -3    8.60    2.20
   0  24   3   10.00    3.10
   0  24  -3    8.90    2.80
   0  24  -3    8.60    2.80
  -6   0   4   -3.50    7.50
  -6   0   4    5.40    4.40
  -5   0   4    3.50    2.00
  -5   0   4    3.10    3.30
  -5   0   4    0.80    5.40
  -4   0   4    9.90    1.90
  -4   0   4    6.10    3.20
  -4   0   4    4.60    2.10
   4   0  -4    7.00    1.60
  -4   0   4    8.50    2.80
  -3   0   4   -0.40    1.30
  -3   0   4    8.60    2.20
   3   0  -4    1.80    1.10
   3   0  -4    1.10    1.10
   3   0  -4    0.30    0.70
  -3   0   4    0.60    1.10
  -3   0   4    1.90    2.60
  -2   0   4  327.67   10.60
   2   0  -4  335.67    7.80
   2   0  -4  327.77    6.70
  -2   0   4  321.87    7.20
  -2   0   4  302.67   11.40
  -2   0   4  337.07    8.60
   2   0  -4  327.87    7.20
  -1   0   4    0.50    0.50
  -1   0   4    0.40    0.80
   1   0  -4   -0.20    0.50
  -1   0   4    0.10    0.60
   1   0  -4    1.70    0.50
  -1   0   4    1.60    1.40
   0   0  -4  201.38    4.10
   0   0  -4  198.28    4.30
   0   0   4  195.38    6.80
   0   0  -4  198.98    4.30
   0   0   4  200.98    4.20
   0   0   4  207.18    5.00
  -1   0  -4   -0.30    0.30
  -1   0  -4   -0.20    0.30
  -1   0  -4   -0.50    0.30
  -1   0  -4   -0.40    0.30
  -1   0  -4   -0.30    0.30
   1   0   4   -0.20    0.30
  -2   0  -4  141.99    3.30
  -2   0  -4  135.59    3.30
  -2   0  -4  131.59    5.60
   2   0   4  136.19    3.40
  -2   0  -4  143.99    3.00
  -2   0  -4  139.89    3.00
   3   0   4   -0.30    0.70
  -3   0  -4    0.10    0.80
  -3   0  -4   -0.80    1.30
  -3   0  -4   -0.80    0.60
  -3   0  -4   -0.20    0.40
  -3   0  -4   -1.30    0.60
  -4   0  -4    6.30    3.30
  -4   0  -4    2.50    2.20
  -5   0  -4   -1.00    2.80
  -5   0  -4    5.40    4.50
  -6   0  -4   -6.20    6.00
  -6  -1   4   -1.20    4.10
  -6  -1   4  -14.20    6.80
  -6   1   4  -14.60    6.80
  -6   1   4    5.90    4.20
  -5  -1   4   10.40    6.00
  -5  -1   4   14.90    4.00
  -5  -1   4   15.20    2.60
  -5   1   4   17.70    3.70
  -5   1   4   14.40    6.30
  -4  -1   4    2.40    2.40
  -4  -1   4    3.20    2.90
  -4  -1   4    5.10    1.80
  -4  -1   4    1.80    1.90
  -4   1   4    2.30    1.40
   4   1  -4    3.30    1.50
  -4   1   4    1.20    1.70
  -4   1   4    3.40    2.50
  -4   1   4    2.50    3.60
   3  -1  -4   29.60    1.60
  -3  -1   4   33.20    3.80
   3  -1  -4   28.80    2.00
  -3  -1   4   30.10    2.00
  -3  -1   4   31.90    3.00
   3  -1  -4   32.50    1.90
   3   1  -4   31.60    1.60
   3   1  -4   33.00    2.20
   3   1  -4   30.40    1.90
  -3   1   4   29.50    2.00
  -3   1   4   34.10    3.90
  -3   1   4   31.10    2.70
  -3   1   4   30.60    2.80
   2  -1  -4   47.70    1.90
  -2  -1   4   43.40    3.10
   2  -1  -4   42.80    1.90
   2  -1  -4   46.90    1.80
  -2  -1   4   45.60    2.10
   2  -1  -4   51.39    1.80
  -2  -1   4   47.70    2.20
  -2  -1   4   50.59    2.80
  -2   1   4   39.40    1.80
   2   1  -4   47.40    2.00
  -2   1   4   46.70    2.50
  -2   1   4   52.29    3.50
   2   1  -4   53.69    1.80
  -2   1   4   51.69    2.60
   2   1  -4   50.89    2.20
   2   1  -4   49.00    1.90
  -1  -1   4    5.10    0.80
  -1  -1   4    4.00    0.90
   1  -1  -4    5.10    0.70
  -1  -1   4    7.10    1.00
   1  -1  -4    6.10    0.70
   1  -1  -4    5.50    0.70
  -1  -1   4    6.60    1.40
  -1   1   4    6.50    1.10
  -1   1   4    4.10    0.80
   1   1  -4    4.90    0.80
   1   1  -4    6.20    0.80
   1   1  -4    6.50    0.70
   1   1  -4    5.50    0.70
  -1   1   4    5.10    1.50
   0  -1   4   73.39    1.80
   0  -1  -4   74.09    1.70
   0  -1   4   71.49    3.00
   0  -1  -4   72.99    1.90
   0  -1   4   72.39    2.00
   0  -1  -4   70.89    1.80
   0  -1  -4   71.79    1.90
   0   1  -4   71.19    1.80
   0   1  -4   73.49    1.80
   0   1   4   73.09    2.20
   0   1  -4   71.69    1.80
   1  -1   4   17.10    0.50
  -1  -1  -4   14.90    1.50
  -1  -1  -4   17.00    0.70
  -1  -1  -4   17.00    0.80
  -1  -1  -4   15.30    0.70
  -1  -1  -4   18.30    0.70
  -1  -1  -4   16.40    0.80
  -1   1  -4   17.20    0.60
  -1   1  -4   16.90    0.50
  -1   1  -4   16.10    0.50
  -1   1  -4   16.80    0.70
   1   1   4   16.50    0.80
  -1   1  -4   16.70    0.80
   2  -1   4   78.29    2.10
  -2  -1  -4   77.99    2.20
  -2  -1  -4   77.29    2.00
  -2  -1  -4   80.49    1.70
  -2  -1  -4   75.09    3.90
  -2  -1  -4   73.29    2.20
  -2   1  -4   74.69    2.00
   2   1   4   79.59    2.40
   2   1   4   81.89    2.10
  -2   1  -4   78.59    1.80
  -2   1  -4   75.19    2.00
  -2   1  -4   75.29    3.80
  -2   1  -4   81.79    2.10
   3  -1   4    4.10    0.80
  -3  -1  -4    2.40    1.50
  -3  -1  -4    4.60    1.00
  -3  -1  -4    2.30    0.80
   3   1   4    3.40    1.00
  -3   1  -4    3.50    0.70
  -3   1  -4    4.00    1.50
  -3   1  -4    3.70    0.80
  -3   1  -4    5.40    0.90
  -4  -1  -4  119.29    7.20
  -4  -1  -4  129.29    7.20
  -4   1  -4  127.09    7.70
  -4   1  -4  133.99    7.00
  -5  -1  -4    0.60    3.00
  -5  -1  -4    2.40    3.80
  -5   1  -4   -1.20    2.60
  -5   1  -4    2.50    3.70
  -6   1  -4   -7.40    5.70
  -6  -2   4    0.40    4.10
  -6   2   4   -2.20    3.10
  -5  -2   4   -0.40    2.40
  -5  -2   4   -2.70    2.70
  -5  -2   4   -0.90    5.20
  -5  -2   4    1.50    2.00
  -5   2   4    3.60    3.30
  -5   2   4   -1.10    5.50
   5   2  -4    4.80    1.90
  -4  -2   4    7.90    2.60
  -4  -2   4   12.40    3.70
  -4  -2   4   10.20    1.90
   4   2  -4    9.60    1.90
  -4   2   4   11.20    3.00
  -4   2   4   11.70    1.80
  -4   2   4    7.30    2.00
  -4   2   4   12.00    4.30
   3  -2  -4  134.29    3.70
  -3  -2   4  140.69    6.20
  -3  -2   4  126.79    4.10
   3  -2  -4  123.39    3.50
  -3  -2   4  133.69    6.90
  -3   2   4  130.59    4.90
  -3   2   4  134.29    5.40
  -3   2   4  123.29    6.40
   3   2  -4  121.59    4.10
  -3   2   4  125.89    3.80
   3   2  -4  128.59    3.90
   3   2  -4  127.59    3.30
  -2  -2   4 2413.36   70.79
   2  -2  -4 2435.86   44.90
  -2  -2   4 2353.46   47.40
  -2  -2   4 2349.06   73.59
   2  -2  -4 2402.46   46.40
   2   2  -4 2476.55   49.80
   2   2  -4 2448.46   46.60
  -2   2   4 2360.56   46.20
  -2   2   4 2481.35   47.60
  -2   2   4 2461.55   71.29
  -2   2   4 2395.96   73.49
   2   2  -4 2446.66   47.60
  -2   2   4 2415.46   55.99
   2   2  -4 2382.66   44.40
  -1  -2   4   11.00    0.90
  -1  -2   4   11.60    0.90
  -1  -2   4   12.10    1.40
   1  -2  -4   10.70    0.80
  -1  -2   4   10.70    1.40
   1  -2  -4   10.30    0.90
   1  -2  -4   12.40    0.90
   1   2  -4   12.90    1.00
  -1   2   4    9.80    0.90
   1   2  -4   11.60    0.90
   1   2  -4   11.60    0.80
   1   2  -4   11.70    0.90
  -1   2   4   11.00    1.50
  -1   2   4   10.90    1.20
   0  -2  -4 1199.68   24.80
   0  -2  -4 1221.68   22.40
   0  -2   4 1223.48   24.00
   0  -2   4 1270.97   27.70
   0  -2  -4 1263.67   24.00
   0  -2   4 1205.38   38.30
   0  -2  -4 1201.48   20.50
   0   2  -4 1285.67   26.10
   0   2  -4 1231.68   24.10
   0   2   4 1203.98   28.20
   0   2  -4 1200.38   24.70
   0   2  -4 1195.78   22.50
  -1  -2  -4   15.90    1.40
  -1  -2  -4   19.50    0.90
  -1  -2  -4   18.60    0.70
  -1  -2  -4   18.20    0.80
  -1  -2  -4   19.00    0.90
  -1  -2  -4   17.90    0.90
   1   2   4   19.20    0.90
  -1   2  -4   19.10    0.50
  -1   2  -4   18.10    0.60
  -2  -2  -4  293.67    5.80
   2  -2   4  283.77    6.20
  -2  -2  -4  302.77    6.60
  -2  -2  -4  289.77    6.50
  -2  -2  -4  282.97   10.20
  -2   2  -4  276.47    5.90
  -2   2  -4  296.77    6.00
  -2   2  -4  299.27    5.80
  -2   2  -4  291.57   10.10
  -2   2  -4  293.77    5.30
  -2   2  -4  287.67    5.90
   2   2   4  292.97    6.30
   2   2   4  298.27    6.80
  -3  -2  -4   34.40    1.70
  -3  -2  -4   37.10    3.50
  -3   2  -4   39.10    3.20
  -3   2  -4   36.20    1.50
   3   2   4   36.10    1.90
  -3   2  -4   37.70    1.40
  -4  -2  -4   76.99    3.00
  -4  -2  -4   88.69    6.50
  -4  -2  -4   72.09    5.60
   4   2   4   77.19    3.20
  -4   2  -4   85.19    5.60
  -4   2  -4   74.59    5.60
  -5  -2  -4   31.60    4.80
  -5  -2  -4   46.20    6.90
  -5   2  -4   38.40    5.40
  -5   2  -4   47.10    6.70
  -6  -2  -4   -4.10    6.10
  -6   2  -4   -5.20    6.50
  -6  -3   4    0.00    3.80
  -6   3   4   -1.40    3.20
  -5  -3   4   -5.10    2.80
  -5  -3   4    1.70    3.20
  -5  -3   4   -3.20    5.30
  -5  -3   4   -1.60    2.00
  -5   3   4    2.70    3.50
   5   3  -4    0.70    1.90
  -5   3   4   -6.80    4.80
  -4  -3   4   11.80    4.20
  -4  -3   4   15.40    2.30
  -4  -3   4    9.90    2.60
   4   3  -4   11.50    1.90
  -4   3   4   16.30    4.30
  -4   3   4   14.80    1.90
   4   3  -4   13.00    2.10
  -4   3   4   14.10    3.20
   3  -3  -4  174.28    4.50
  -3  -3   4  170.38    4.90
  -3  -3   4  171.98    7.50
  -3  -3   4  177.28    8.20
  -3   3   4  168.58    6.00
  -3   3   4  177.58    6.40
  -3   3   4  179.48    8.10
   3   3  -4  178.58    4.10
  -3   3   4  176.48    4.70
   3   3  -4  174.68    4.90
   3   3  -4  184.18    5.40
   2  -3  -4   98.19    2.90
  -2  -3   4   95.99    3.20
  -2  -3   4  106.59    5.10
   2  -3  -4  102.39    2.90
  -2  -3   4  104.59    4.70
  -2  -3   4   97.99    2.70
  -2   3   4   96.49    2.90
  -2   3   4  100.99    2.90
   2   3  -4  101.59    3.10
   2   3  -4  106.69    3.40
   2   3  -4  103.09    2.60
  -2   3   4  101.69    3.80
  -2   3   4  102.79    4.90
  -2   3   4  102.19    3.60
   2   3  -4   96.89    3.10
   1  -3  -4    5.70    0.50
  -1  -3   4    7.50    1.60
  -1  -3   4    5.30    1.10
  -1  -3   4    6.10    0.90
   1  -3  -4    5.80    0.60
   1  -3  -4    5.50    0.70
  -1  -3   4    6.80    0.70
   1   3  -4    6.90    0.70
  -1   3   4    6.80    1.40
   1   3  -4    6.00    0.80
   1   3  -4    7.80    0.90
  -1   3   4    8.10    1.30
  -1   3   4    4.80    0.80
   1   3  -4    5.90    0.90
   0  -3  -4   16.50    0.90
   0  -3  -4   18.50    0.90
   0  -3   4   18.20    0.80
   0  -3  -4   18.10    0.80
   0  -3  -4   16.90    0.90
   0  -3  -4   16.60    1.20
   0   3  -4   16.50    0.80
   0   3  -4   18.10    0.90
   0   3  -4   17.40    0.80
   0   3   4   16.70    1.00
   0   3  -4   17.60    0.90
  -1  -3  -4  225.88    4.60
  -1  -3  -4  226.78    5.00
  -1  -3  -4  225.28    5.10
  -1  -3  -4  219.98    4.40
  -1  -3  -4  229.18    4.40
  -1  -3  -4  217.28    7.70
  -1  -3  -4  220.08    5.10
   1  -3   4  259.07    4.70
   1   3   4  224.98    5.00
  -1   3  -4  227.08    4.50
  -1   3  -4  224.48    3.80
  -2  -3  -4  205.58    8.00
  -2  -3  -4  214.58    5.10
  -2  -3  -4  211.08    4.60
  -2  -3  -4  212.78    5.20
   2   3   4  222.48    5.00
  -2   3  -4  219.48    4.40
   2   3   4  217.58    5.40
  -3  -3  -4   -0.70    1.10
  -3  -3  -4    1.40    0.90
  -3  -3  -4    0.70    2.20
   3   3   4    0.90    1.00
  -3   3  -4    1.40    1.30
   3   3   4    0.30    0.80
  -3   3  -4    0.00    0.50
  -4  -3  -4   14.20    1.50
  -4  -3  -4    9.00    2.70
  -4  -3  -4   14.00    1.90
  -4  -3  -4   18.20    4.30
   4   3   4   12.30    1.70
  -4   3  -4   16.90    4.10
  -4   3  -4   12.70    2.40
  -5  -3  -4    9.30    5.50
  -5   3  -4    8.00    5.00
  -6  -3  -4   -3.70    6.70
  -6   3  -4   -5.90    6.00
  -6   3  -4    8.20    4.00
  -6  -4   4    9.10    4.30
  -6   4   4    0.00    3.90
  -5  -4   4   13.50    6.40
  -5  -4   4    5.40    3.30
  -5  -4   4   13.00    2.80
  -5  -4   4   19.20    4.20
  -5   4   4   14.50    6.40
  -5   4   4   12.30    4.10
   5   4  -4   10.00    2.40
  -4  -4   4    8.90    2.00
  -4  -4   4    6.50    2.70
  -4  -4   4    9.70    4.10
   4   4  -4    7.90    1.90
  -4   4   4   11.20    4.20
   4   4  -4   10.70    1.90
  -4   4   4    8.10    2.90
  -4   4   4   10.00    1.60
   3  -4  -4   71.39    2.40
  -3  -4   4   61.69    3.10
  -3  -4   4   70.99    4.70
  -3  -4   4   73.39    5.20
  -3  -4   4   73.69    2.70
  -3   4   4   70.69    3.20
  -3   4   4   72.39    3.80
  -3   4   4   69.39    2.60
  -3   4   4   71.59    5.00
   3   4  -4   65.89    3.20
   3   4  -4   74.19    3.30
   3   4  -4   70.99    2.20
   2  -4  -4   87.49    2.70
  -2  -4   4   90.29    2.70
  -2  -4   4   87.99    4.40
  -2  -4   4   86.69    4.50
  -2  -4   4   79.09    2.90
   2  -4  -4   89.59    2.50
  -2   4   4   91.89    2.90
   2   4  -4   91.29    2.40
  -2   4   4   86.39    2.70
  -2   4   4   82.79    3.40
   2   4  -4   90.29    3.00
  -2   4   4   88.99    4.50
  -2   4   4   90.69    2.60
   2   4  -4   86.49    2.90
   2   4  -4   91.89    3.20
   1  -4  -4   11.60    1.00
   1  -4  -4   13.00    0.90
  -1  -4   4   11.00    1.00
   1  -4  -4   13.70    0.80
  -1  -4   4   12.40    0.80
  -1  -4   4   11.70    1.60
  -1  -4   4   11.10    0.80
  -1  -4   4   11.90    1.40
   1   4  -4   12.90    0.90
   1   4  -4   12.20    1.00
   1   4  -4   11.70    1.10
  -1   4   4   11.10    1.30
  -1   4   4   11.50    1.10
   1   4  -4    9.80    1.10
   0  -4  -4 2418.06   49.10
   0  -4  -4 2378.96   44.60
   0  -4   4 2435.76   74.29
   0  -4   4 2472.75   47.40
   0  -4  -4 2356.16   41.40
   0  -4  -4 2500.95   48.10
   0  -4   4 2424.26   43.40
   0  -4  -4 2467.85   73.09
   0   4  -4 2524.35   51.09
   0   4  -4 2272.67   49.20
   0   4  -4 2388.66   46.50
   0   4  -4 2465.25   54.19
   0   4   4 2374.66   56.89
  -1  -4  -4 2730.83   48.50
  -1  -4  -4 2610.74   45.00
  -1  -4  -4 2676.83   79.29
  -1  -4  -4 2500.35   51.29
  -1  -4  -4 2561.44   46.10
  -1  -4  -4 2630.14   53.19
   1   4   4 2529.15   51.29
   1   4   4 2554.64   50.89
  -1   4  -4 2599.44   49.90
  -2  -4  -4   20.40    1.30
  -2  -4  -4   23.90    2.50
  -2  -4  -4   21.30    1.40
  -2  -4  -4   24.20    1.40
   2   4   4   20.60    1.40
  -2   4  -4   21.60    0.70
  -3  -4  -4  106.29    5.70
  -3  -4  -4  100.99    5.70
  -3  -4  -4  108.79    3.20
  -3   4  -4  102.89    2.70
   3   4   4  105.99    3.30
   3   4   4  104.89    3.60
  -3   4  -4  112.39    5.40
  -4  -4  -4    5.80    2.50
  -4  -4  -4   10.30    1.40
  -4  -4  -4    9.00    3.90
  -4  -4  -4    9.20    1.60
  -4   4  -4    8.30    3.50
   4   4   4   10.00    1.60
  -4   4  -4    6.50    2.00
  -5  -4  -4    1.30    3.10
  -5  -4  -4    8.20    5.10
  -5   4  -4    7.30    4.90
  -6  -4  -4  -11.50    6.20
  -6   4  -4    3.80    4.00
  -6   4  -4   -9.10    5.60
  -6  -5   4    5.30    4.20
  -6  -5   4  -12.10    6.50
  -6   5   4    4.80    4.60
  -5  -5   4    3.80    2.20
  -5  -5   4   -3.10    3.10
  -5  -5   4   -1.10    5.20
  -5   5   4    3.40    2.80
   5   5  -4    4.10    2.10
  -5   5   4   -5.20    5.00
  -4  -5   4    1.60    3.60
  -4  -5   4    1.00    1.80
  -4  -5   4    2.10    2.30
  -4   5   4    2.10    3.70
   4   5  -4    0.30    1.80
  -4   5   4    5.10    2.70
   4   5  -4    2.50    1.70
  -4   5   4    2.50    1.30
  -3  -5   4   10.40    2.80
  -3  -5   4    8.40    1.40
   3  -5  -4    9.30    1.10
  -3  -5   4    6.20    2.10
  -3  -5   4    6.50    1.70
   3   5  -4    6.00    1.60
  -3   5   4    9.90    3.10
  -3   5   4    9.80    1.30
  -3   5   4   11.20    2.50
   3   5  -4    9.10    1.00
   3   5  -4    7.80    1.60
  -2  -5   4   16.60    2.60
   2  -5  -4   18.30    1.20
  -2  -5   4   13.50    1.30
  -2  -5   4   19.50    2.60
  -2  -5   4   16.80    1.40
   2   5  -4   18.20    1.50
   2   5  -4   17.00    1.60
   2   5  -4   18.20    1.70
   2   5  -4   17.90    1.10
  -2   5   4   19.50    2.00
  -2   5   4   19.60    2.40
  -2   5   4   18.40    1.20
   1  -5  -4  620.64   12.40
   1  -5  -4  620.24   12.00
  -1  -5   4  628.44   12.50
  -1  -5   4  612.94   19.50
  -1  -5   4  638.54   11.40
  -1  -5   4  605.24   19.20
   1  -5  -4  614.14   10.80
   1   5  -4  596.14   12.60
  -1   5   4  597.94   14.70
   1   5  -4  609.74   12.80
   1   5  -4  603.54   11.80
  -1   5   4  623.54   19.20
   1   5  -4  612.94   13.40
   0  -5  -4  413.96    8.00
   0  -5  -4  406.86    8.50
   0  -5   4  413.86    8.30
   0  -5   4  411.06   12.90
   0  -5  -4  407.06    7.40
   0  -5   4  410.76    7.50
   0  -5  -4  404.06    8.60
   0  -5  -4  413.76   12.50
   0   5  -4  415.96    8.90
   0   5  -4  399.76    8.40
   0   5   4  401.26    9.90
   0   5  -4  398.06    9.10
   0   5  -4  407.86    9.10
   0   5  -4  392.46    8.30
   1  -5   4  740.53   14.10
  -1  -5  -4  702.63   15.10
  -1  -5  -4  733.03   14.90
  -1  -5  -4  742.13   22.70
  -1  -5  -4  699.53   12.90
  -1  -5  -4  736.83   13.50
  -1   5  -4  734.23   14.20
   1   5   4  746.83   15.20
  -1   5  -4  823.32   15.30
   1   5   4  722.23   14.90
  -2  -5  -4  372.46    8.30
  -2  -5  -4  370.56    7.50
  -2  -5  -4  362.86   12.70
   2   5   4  364.96    8.10
  -3  -5  -4   61.59    4.60
  -3  -5  -4   66.39    2.50
  -3  -5  -4   63.09    4.60
   3   5   4   66.59    2.90
  -3   5  -4   63.09    4.40
   3   5   4   68.99    2.60
  -3   5  -4   64.09    4.10
  -3   5  -4   64.09    1.80
  -4  -5  -4   14.30    3.10
  -4  -5  -4   23.40    2.10
  -4  -5  -4   22.40    2.20
  -4  -5  -4   23.50    4.70
  -4   5  -4   17.40    2.70
  -4   5  -4   22.40    4.50
   4   5   4   17.40    2.00
  -5  -5  -4   -6.30    2.90
  -5  -5  -4   -3.00    4.80
  -5   5  -4    1.30    4.60
  -6  -6   4    8.90    4.10
  -6  -6   4  -10.50    7.60
  -6   6   4  -16.60    7.00
  -6   6   4    8.20    5.10
  -5  -6   4   -2.50    3.00
  -5  -6   4    1.30    2.30
  -5  -6   4    1.20    5.60
  -5   6   4   -1.30    3.40
  -5   6   4   -4.80    5.70
   5   6  -4    2.10    2.10
  -4  -6   4   41.90    3.20
  -4  -6   4   34.90    5.30
  -4  -6   4   37.40    5.00
   4   6  -4   37.80    3.00
  -4   6   4   44.20    4.00
  -4   6   4   37.60    5.30
   4   6  -4   36.30    2.60
  -3  -6   4   -2.70    1.30
  -3  -6   4   -1.00    1.00
  -3  -6   4    0.90    2.60
  -3  -6   4   -1.60    1.70
  -3   6   4   -1.30    2.30
   3   6  -4    0.20    0.60
   3   6  -4   -1.40    1.20
  -3   6   4    0.00    2.00
   3   6  -4   -2.10    1.20
   2  -6  -4    7.80    0.90
  -2  -6   4    9.40    1.20
  -2  -6   4    7.80    1.20
  -2  -6   4    6.60    1.60
   2  -6  -4    8.10    1.00
  -2  -6   4   10.00    2.50
  -2   6   4    9.00    1.00
   2   6  -4    9.40    1.40
  -2   6   4   10.40    2.00
   2   6  -4    7.40    1.40
  -2   6   4    8.70    2.10
   2   6  -4    7.30    0.90
   2   6  -4    7.30    1.20
   1  -6  -4  200.28    5.60
   1  -6  -4  179.38    4.40
  -1  -6   4  179.98    7.00
  -1  -6   4  192.28    4.20
  -1  -6   4  188.58    6.90
  -1  -6   4  185.48    4.60
   1  -6  -4  165.38    4.20
   1  -6  -4  188.88    3.90
   1   6  -4  183.18    4.60
  -1   6   4  190.88    6.50
  -1   6   4  191.98    5.50
   1   6  -4  188.08    4.20
   1   6  -4  186.88    4.90
   1   6  -4  190.78    4.60
   0  -6  -4  689.23   12.10
   0  -6  -4  690.83   14.20
   0  -6  -4  690.33   13.90
   0  -6  -4  702.53   20.80
   0  -6   4  684.33   12.30
   0   6  -4  665.73   13.70
   0   6  -4  682.83   15.50
   0   6  -4  712.13   14.70
   0   6  -4  692.73   14.00
   0   6   4  684.33   16.30
  -1  -6  -4    8.30    0.90
  -1  -6  -4    8.30    1.40
  -1  -6  -4    8.20    0.90
  -1  -6  -4    8.50    1.00
   1  -6   4    8.90    0.50
  -1   6  -4    8.20    0.60
   1   6   4    9.80    1.30
   1   6   4    9.90    1.00
   1   6   4    8.20    1.10
  -1   6  -4    9.30    0.60
  -2  -6  -4    2.00    0.90
  -2  -6  -4    1.80    1.40
   2   6   4    1.20    0.40
   2   6   4    2.90    1.00
  -3  -6  -4   10.80    2.90
  -3  -6  -4    9.20    1.30
  -3  -6  -4    5.00    2.10
  -3   6  -4    7.00    0.70
   3   6   4    7.90    1.30
   3   6   4    6.50    1.50
  -3   6  -4    6.50    1.70
  -3   6  -4   11.50    2.80
  -4  -6  -4   21.10    2.00
  -4  -6  -4   32.00    5.30
  -4  -6  -4   13.50    3.10
  -4   6  -4   25.60    3.40
  -4   6  -4   34.90    5.10
   4   6   4   21.40    2.40
  -5  -6  -4   -5.90    3.00
  -5  -6  -4    0.10    5.00
  -5   6  -4    0.50    3.30
  -5   6  -4   -1.00    4.80
  -6  -7   4   -0.30    3.20
  -6   7   4   -3.90    4.50
  -5  -7   4   41.80    8.20
  -5  -7   4   30.70    5.30
  -5  -7   4   40.30    3.80
  -5   7   4   40.00    8.10
  -5   7   4   43.00    5.90
   5   7  -4   33.60    3.50
  -4  -7   4    5.80    1.70
  -4  -7   4    5.50    4.30
  -4  -7   4    4.40    2.00
  -4  -7   4    0.80    2.40
  -4   7   4    5.70    2.90
   4   7  -4    4.60    2.00
   4   7  -4    4.40    2.10
  -4   7   4    0.30    3.70
  -3  -7   4    1.50    1.20
  -3  -7   4    0.80    1.40
   3  -7  -4    1.40    0.80
  -3  -7   4    0.60    1.90
  -3  -7   4    1.80    2.80
   3   7  -4    1.70    1.50
   3   7  -4    1.70    0.70
  -3   7   4    2.20    2.10
   3   7  -4    1.40    1.40
  -3   7   4    1.30    2.70
  -2  -7   4   30.80    3.00
   2  -7  -4   37.00    1.60
  -2  -7   4   33.10    3.20
   2  -7  -4   32.00    1.40
  -2  -7   4   33.50    1.70
  -2  -7   4   34.60    2.20
   2   7  -4   35.50    1.50
   2   7  -4   35.50    2.00
   2   7  -4   39.70    2.30
  -2   7   4   37.20    2.60
   2   7  -4   35.70    2.30
  -2   7   4   34.60    2.80
  -2   7   4   39.50    1.80
  -1  -7   4   -0.10    0.70
  -1  -7   4    1.10    1.20
   1  -7  -4    0.00    0.40
  -1  -7   4    1.20    1.30
   1  -7  -4    0.70    0.60
   1  -7  -4    0.80    0.50
   1  -7  -4    0.90    0.60
   1   7  -4   -1.00    0.70
  -1   7   4    0.50    1.20
  -1   7   4    1.30    0.90
   1   7  -4    0.70    0.60
   1   7  -4   -1.10    0.80
   1   7  -4   -0.10    0.70
   0  -7  -4  215.78    4.50
   0  -7  -4  211.58    5.10
   0  -7  -4  223.38    5.20
   0  -7  -4  222.98    7.40
   0  -7   4  222.28    4.40
   0   7  -4  222.78    5.10
   0   7   4  218.28    6.00
   0   7  -4  214.88    5.00
   0   7  -4  218.78    5.00
   0   7  -4  223.28    5.30
  -1  -7  -4   77.29    2.40
  -1  -7  -4   76.79    2.30
   1  -7   4   80.19    1.70
  -1  -7  -4   82.69    3.80
  -1  -7  -4   76.99    2.50
   1   7   4   76.99    2.90
  -1   7  -4   77.69    2.70
   1   7   4   80.39    2.60
   1   7   4   81.89    2.70
  -1   7  -4   85.39    2.10
  -1   7  -4   78.29    2.00
  -2  -7  -4  100.29    3.10
  -2  -7  -4  105.49    5.30
  -2   7  -4  100.69    2.20
   2   7   4   99.59    3.40
  -2   7  -4  101.49    2.20
   2   7   4  100.89    3.10
  -3  -7  -4   89.79    3.20
  -3  -7  -4   92.39    5.60
  -3  -7  -4   90.69    5.70
  -3   7  -4   86.99    2.20
   3   7   4  100.09    3.60
   3   7   4   87.39    3.60
  -3   7  -4   99.69    4.90
  -3   7  -4   90.19    5.30
  -4  -7  -4    3.90    3.60
  -4  -7  -4    2.00    1.30
  -4  -7  -4    1.40    2.50
  -4   7  -4    1.80    3.00
  -4   7  -4    2.10    1.70
   4   7   4    3.00    1.60
  -5  -7  -4    0.80    5.10
  -5  -7  -4   -6.40    3.50
  -5   7  -4    4.60    3.40
  -5   7  -4    5.80    4.80
  -5  -8   4    0.30    3.40
  -5  -8   4   -5.00    5.70
  -5  -8   4    1.40    2.70
   5   8  -4    1.60    2.30
  -5   8   4    3.70    3.80
  -5   8   4   -7.70    5.40
  -4  -8   4   43.60    3.10
  -4  -8   4   42.80    5.40
  -4  -8   4   43.00    3.50
  -4  -8   4   41.60    5.90
  -4   8   4   32.00    5.10
  -4   8   4   37.10    3.50
   4   8  -4   38.80    3.30
   4   8  -4   47.30    3.30
  -3  -8   4   33.90    4.20
   3  -8  -4   35.70    1.70
  -3  -8   4   36.10    2.40
  -3  -8   4   37.50    2.70
  -3  -8   4   31.30    4.10
   3   8  -4   38.50    2.80
  -3   8   4   37.70    3.20
   3   8  -4   34.00    2.40
   3   8  -4   35.40    1.70
  -3   8   4   35.20    4.00
  -2  -8   4  199.18    4.90
  -2  -8   4  188.88    5.30
   2  -8  -4  195.38    4.20
   2  -8  -4  196.08    4.70
  -2  -8   4  193.28    8.00
  -2  -8   4  192.88    8.20
   2   8  -4  193.98    5.40
   2   8  -4  184.18    5.20
  -2   8   4  202.58    5.00
  -2   8   4  193.58    7.50
  -2   8   4  187.78    6.10
   2   8  -4  195.58    5.80
   2   8  -4  197.88    4.60
  -1  -8   4    1.30    1.10
   1  -8  -4    1.90    0.70
   1  -8  -4    3.20    0.80
  -1  -8   4    1.60    1.40
   1  -8  -4    1.40    0.50
  -1  -8   4    2.10    0.80
   1   8  -4    2.10    1.00
  -1   8   4    2.80    0.90
   1   8  -4    1.70    1.00
  -1   8   4    2.50    1.40
   1   8  -4    1.00    0.90
   0  -8   4  268.57    5.30
   0  -8  -4  258.57    6.00
   0  -8  -4  259.67    6.00
   0  -8  -4  261.97    5.40
   0  -8  -4  266.07    8.80
   0   8  -4  264.57    6.00
   0   8  -4  258.87    5.90
   0   8  -4  260.87    6.30
   0   8   4  262.87    7.10
   0   8  -4  255.37    6.00
   0   8   4  260.67    6.20
  -1  -8  -4   73.19    2.40
  -1  -8  -4   77.89    4.00
  -1  -8  -4   71.79    2.50
  -1  -8  -4   67.89    2.30
   1  -8   4   72.99    1.70
  -1   8  -4   73.29    2.00
  -1   8  -4   71.39    2.60
  -1   8  -4   75.29    2.10
  -1   8  -4   75.79    2.10
   1   8   4   74.29    2.70
   1   8   4   72.19    2.60
   1   8   4   71.09    3.00
  -2  -8  -4   54.59    4.10
  -2  -8  -4   50.49    2.30
   2   8   4   55.79    2.60
   2   8   4   53.79    2.40
  -2   8  -4   52.99    1.40
  -2   8  -4   58.29    2.90
  -2   8  -4   52.29    1.40
  -3  -8  -4   32.70    3.90
  -3  -8  -4   29.50    3.60
  -3  -8  -4   31.60    2.10
   3   8   4   28.90    2.40
  -3   8  -4   31.80    3.40
  -3   8  -4   27.50    1.10
   3   8   4   31.50    2.30
  -4  -8  -4   28.30    2.40
  -4  -8  -4   23.10    4.00
  -4  -8  -4   34.80    5.20
   4   8   4   24.00    2.60
  -4   8  -4   34.20    4.40
  -4   8  -4   33.40    5.00
  -5  -8  -4   -4.50    3.40
  -5  -8  -4    2.70    1.80
  -5  -8  -4   -1.20    5.10
  -5   8  -4    6.30    4.80
  -5   8  -4    5.50    3.70
   5   8   4    3.90    2.10
  -5  -9   4    2.00    2.60
  -5  -9   4    0.80    3.70
  -5  -9   4   -3.30    5.40
  -5   9   4    2.90    3.90
  -5   9   4   -7.30    4.60
   5   9  -4    2.00    2.30
  -4  -9   4   26.90    4.30
  -4  -9   4   41.90    3.20
  -4  -9   4   34.30    6.00
  -4  -9   4   37.90    3.50
  -4   9   4   39.20    5.80
   4   9  -4   41.50    3.40
  -4   9   4   37.30    4.30
   4   9  -4   30.30    3.30
  -3  -9   4   13.80    2.90
  -3  -9   4   13.30    1.80
  -3  -9   4   14.90    2.20
   3  -9  -4   14.30    1.30
  -3  -9   4   12.50    3.60
   3   9  -4   12.80    2.00
   3   9  -4   18.90    2.30
   3   9  -4   14.30    1.30
  -3   9   4   14.60    3.40
  -3   9   4   19.60    3.20
  -2  -9   4    7.20    2.50
   2  -9  -4    7.80    1.00
  -2  -9   4    4.40    1.80
  -2  -9   4    6.70    1.30
  -2  -9   4    5.50    1.30
   2  -9  -4    6.90    0.90
  -2   9   4    7.50    2.10
   2   9  -4    4.90    1.40
   2   9  -4    4.20    1.60
   2   9  -4    2.80    1.50
  -2   9   4    7.30    2.10
   2   9  -4    5.60    1.00
   1  -9  -4   13.40    1.20
  -1  -9   4   13.00    2.20
   1  -9  -4   10.90    1.30
  -1  -9   4   15.30    2.00
   1  -9  -4   14.30    1.20
  -1  -9   4   13.50    1.30
   1   9  -4   12.90    1.50
  -1   9   4   11.60    1.20
   1   9  -4   11.50    1.50
  -1   9   4   18.60    2.10
   1   9  -4   12.30    1.50
   0  -9  -4  202.68    5.00
   0  -9  -4  203.28    7.20
   0  -9  -4  203.28    4.50
   0  -9  -4  206.38    5.00
   0  -9   4  201.78    4.30
   0   9  -4  202.48    4.70
   0   9   4  196.88    5.20
   0   9   4  195.98    5.80
   0   9  -4  198.28    5.10
   0   9  -4  197.48    4.90
   0   9  -4  202.18    5.00
   0   9   4  192.98    5.10
   1  -9   4   34.60    1.20
  -1  -9  -4   36.70    1.70
  -1  -9  -4   38.80    1.80
  -1  -9  -4   40.80    3.10
  -1   9  -4   36.30    1.50
  -1   9  -4   36.00    1.50
  -1   9  -4   38.50    1.90
   1   9   4   35.20    2.10
  -1   9  -4   34.40    1.50
   1   9   4   38.20    2.00
   1   9   4   37.40    2.20
  -2  -9  -4   40.30    2.20
  -2  -9  -4   42.80    3.80
  -2  -9  -4   41.40    3.10
   2   9   4   40.10    2.40
   2   9   4   41.80    2.30
  -2   9  -4   36.50    2.50
  -2   9  -4   38.30    1.30
  -3  -9  -4    5.40    2.80
  -3  -9  -4    7.30    1.50
  -3  -9  -4    4.90    2.20
   3   9   4    7.70    1.80
   3   9   4    8.50    1.80
  -3   9  -4    6.00    0.60
  -3   9  -4    5.80    2.40
  -3   9  -4    7.80    2.70
  -4  -9  -4    4.90    2.60
  -4  -9  -4    6.90    1.70
  -4  -9  -4    9.60    4.20
  -4   9  -4   11.20    4.00
  -4   9  -4   10.20    3.40
   4   9   4    4.00    1.90
  -5  -9  -4   -1.70    1.60
  -5  -9  -4   -6.40    3.50
  -5  -9  -4   -4.60    4.90
  -5  -9  -4    2.10    2.40
  -5   9  -4   -5.10    4.70
   5   9   4   -0.60    1.90
  -5   9  -4    1.50    3.60
  -5 -10   4   10.40    4.20
  -5 -10   4    5.80    6.10
  -5 -10   4   13.10    3.50
  -5  10   4   14.00    4.70
   5  10  -4   10.40    2.90
  -4 -10   4   52.09    3.40
  -4 -10   4   49.20    3.80
  -4 -10   4   45.70    6.20
  -4 -10   4   44.20    6.30
  -4  10   4   40.10    5.70
  -4  10   4   49.40    4.80
   4  10  -4   51.49    3.70
   4  10  -4   44.80    3.80
  -3 -10   4   49.90    2.90
  -3 -10   4   48.50    4.90
   3 -10  -4   61.89    2.20
  -3 -10   4   59.79    5.40
  -3 -10   4   54.99    2.90
  -3  10   4   51.19    3.50
   3  10  -4   55.49    3.10
   3  10  -4   57.69    2.40
   3  10  -4   47.70    3.40
  -3  10   4   48.70    4.40
  -2 -10   4   81.29    5.10
  -2 -10   4   84.89    3.10
   2 -10  -4   83.99    2.70
   2 -10  -4   82.89    2.50
  -2 -10   4   84.09    4.90
  -2  10   4   81.79    4.10
   2  10  -4   87.09    3.50
   2  10  -4   87.49    2.80
  -2  10   4   82.19    3.90
   2  10  -4   87.69    3.40
   2  10  -4   87.79    3.80
   1 -10  -4   98.99    3.10
  -1 -10   4  103.19    3.00
  -1 -10   4   97.19    5.40
   1 -10  -4   92.99    2.70
   1 -10  -4  101.89    3.80
  -1 -10   4   96.29    4.20
   1  10  -4   94.89    3.40
   1  10  -4  100.19    3.40
   1  10  -4   90.59    3.40
  -1  10   4   97.39    3.80
   0 -10  -4  152.18    3.80
   0 -10  -4  155.68    6.10
   0 -10   4  153.28    3.60
   0  10  -4  154.18    4.20
   0  10   4  159.58    4.50
   0  10   4  150.68    4.90
   0  10  -4  147.19    4.10
   0  10  -4  156.58    4.40
   0  10   4  151.08    4.40
   0  10  -4  158.18    3.80
  -1 -10  -4  613.54   19.70
  -1 -10  -4  600.24   11.90
  -1 -10  -4  589.24   11.40
   1 -10   4  599.74   11.00
  -1  10  -4  613.64   13.00
  -1  10  -4  589.84   12.30
  -1  10  -4  605.54   12.60
   1  10   4  598.24   15.10
   1  10   4  629.54   13.30
  -1  10  -4  612.84   14.40
   1  10   4  605.54   13.30
  -2 -10  -4   64.19    4.60
  -2 -10  -4   57.49    3.70
  -2 -10  -4   60.69    2.70
  -2  10  -4   55.99    3.00
   2  10   4   65.69    3.00
  -2  10  -4   55.89    1.80
  -3 -10  -4   87.89    3.40
  -3 -10  -4   82.59    6.00
  -3 -10  -4   84.49    5.50
   3  10   4   78.79    3.90
  -3  10  -4   83.99    4.40
   3  10   4   85.39    3.70
  -3  10  -4   82.59    2.30
  -3  10  -4   92.79    5.30
  -4 -10  -4    5.10    1.70
  -4 -10  -4    0.60    3.10
  -4 -10  -4    7.90    4.50
   4  10   4    3.40    2.00
  -4  10  -4    6.30    3.70
  -4  10  -4   11.00    3.50
  -5 -10  -4    2.40    2.30
  -5 -10  -4   -6.90    3.40
  -5 -10  -4   -3.20    1.60
  -5 -10  -4   -3.60    5.00
   5  10   4   -2.70    1.80
  -5  10  -4   -1.40    3.50
  -5 -11   4    0.70    3.70
  -5 -11   4    7.20    3.20
  -5 -11   4   -6.30    6.10
   5  11  -4    2.30    2.70
  -5  11   4   10.60    4.20
  -4 -11   4   10.30    2.80
  -4 -11   4    7.00    2.10
  -4 -11   4    4.40    4.90
  -4 -11   4    8.70    3.60
  -4  11   4    7.50    3.60
   4  11  -4    9.50    2.50
   4  11  -4    5.50    2.50
  -3 -11   4    2.00    1.80
  -3 -11   4    0.00    2.30
   3 -11  -4    2.80    1.00
  -3 -11   4    0.70    3.20
  -3 -11   4    1.90    1.40
   3  11  -4    1.70    1.80
  -3  11   4    3.10    2.00
   3  11  -4    3.10    1.80
  -3  11   4   -2.40    2.30
  -2 -11   4   73.79    5.00
  -2 -11   4   81.69    3.10
   2 -11  -4   80.29    2.50
  -2 -11   4   69.69    4.50
  -2  11   4   77.49    3.80
   2  11  -4   82.29    3.40
   2  11  -4   81.89    3.60
   2  11  -4   85.09    2.80
  -2  11   4   77.19    3.90
   2  11  -4   75.69    3.60
  -1 -11   4  510.45   17.40
   1 -11  -4  514.35    9.70
  -1 -11   4  509.95   10.20
  -1 -11   4  499.85   16.40
   1 -11  -4  526.55   15.70
   1  11  -4  498.25   11.30
   1  11  -4  508.95   12.10
   1  11  -4  511.05   11.50
  -1  11   4  499.45   13.10
   0 -11   4   77.49    2.40
   0 -11  -4   73.79    2.50
   0 -11  -4   74.59    2.70
   0 -11  -4   77.19    4.00
   0  11  -4   77.29    2.90
   0  11   4   75.69    3.00
   0  11   4   79.29    3.10
   0  11  -4   78.09    2.10
   0  11  -4   74.19    2.90
   0  11  -4   78.49    2.90
   0  11   4   77.09    3.30
  -1 -11  -4  472.35   15.80
  -1 -11  -4  459.65    9.20
  -1 -11  -4  452.95    9.50
   1 -11   4  460.25    8.60
  -1 -11  -4  476.65   14.90
  -1  11  -4  465.15    9.80
  -1  11  -4  463.45   10.20
  -1  11  -4  452.35   11.20
  -1  11  -4  452.45    9.90
   1  11   4  459.65   10.60
   1  11   4  452.05   11.90
   1  11   4  442.56   10.60
  -2 -11  -4  133.39    4.10
  -2 -11  -4  137.09    6.20
  -2 -11  -4  131.99    6.60
   2  11   4  129.99    4.70
  -2  11  -4  134.39    3.40
  -2  11  -4  130.99    5.60
   2  11   4  134.69    4.60
  -2  11  -4  133.49    3.40
  -2  11  -4  134.09    4.90
  -3 -11  -4    4.50    1.50
  -3 -11  -4    0.00    2.20
  -3 -11  -4    3.20    2.50
  -3  11  -4    1.40    2.30
   3  11   4    3.20    1.80
  -3  11  -4    5.30    2.40
  -3  11  -4    2.70    0.70
   3  11   4    4.50    1.90
  -4 -11  -4    1.20    1.70
  -4 -11  -4   -1.60    3.70
  -4 -11  -4   -1.30    3.00
   4  11   4    2.10    2.00
  -4  11  -4    4.00    3.10
  -5 -11  -4    2.90    2.50
  -5 -11  -4   -8.60    3.70
  -5 -11  -4   -2.80    5.80
  -5 -11  -4    1.20    2.20
  -5  11  -4    4.80    3.90
   5  11   4    4.20    2.20
  -5 -12   4    4.90    4.00
  -5 -12   4    6.10    3.30
  -5 -12   4   -2.20    5.80
  -5  12   4   12.20    4.60
   5  12  -4    5.20    2.70
  -4 -12   4    0.50    2.00
  -4 -12   4    0.60    1.90
  -4 -12   4   -1.90    3.10
  -4 -12   4   -5.10    4.00
   4  12  -4    0.90    2.40
   4  12  -4    0.30    2.20
  -4  12   4    2.40    3.40
  -3 -12   4    3.40    1.60
  -3 -12   4    1.90    1.60
  -3 -12   4    2.80    2.60
  -3 -12   4    1.00    3.30
   3  12  -4    2.50    2.00
   3  12  -4    1.20    1.90
  -3  12   4    2.60    2.50
  -2 -12   4  125.99    7.20
  -2 -12   4  130.99    4.10
   2 -12  -4  130.99    3.50
  -2 -12   4  130.99    6.20
   2  12  -4  122.89    4.70
   2  12  -4  138.49    4.70
   2  12  -4  130.99    4.70
   2  12  -4  133.89    3.90
  -2  12   4  124.99    5.00
  -1 -12   4   91.59    5.20
   1 -12  -4   89.89    2.80
   1 -12  -4   97.09    3.90
  -1 -12   4   91.29    3.10
  -1 -12   4   91.59    4.10
  -1  12   4   91.09    3.90
   1  12  -4   91.39    3.50
   1  12  -4   88.99    3.70
   1  12  -4   99.99    3.70
   0 -12   4  363.26    7.40
   0 -12  -4  373.96    7.50
   0 -12  -4  371.26   12.40
   0 -12  -4  362.36    7.80
   0  12   4  338.37    8.50
   0  12  -4  375.46    8.90
   0  12   4  363.76    8.70
   0  12   4  352.46    9.70
   0  12  -4  360.16    8.40
   0  12  -4  351.86    8.50
   1 -12   4  252.17    5.30
  -1 -12  -4  257.47    6.30
  -1 -12  -4  274.47   10.30
  -1 -12  -4  264.77    9.00
  -1 -12  -4  250.57    6.00
  -1  12  -4  264.57    6.40
  -1  12  -4  260.67    6.90
  -1  12  -4  263.77    6.20
  -1  12  -4  257.17    6.30
   1  12   4  254.37    6.90
   1  12   4  259.87    6.90
   1  12   4  256.97    7.60
  -2 -12  -4    4.90    2.00
  -2 -12  -4    3.20    1.40
  -2 -12  -4    3.10    2.10
   2  12   4    3.10    1.60
  -2  12  -4    2.50    1.80
   2  12   4    2.60    1.80
  -2  12  -4    4.10    0.90
  -3 -12  -4   18.00    3.60
  -3 -12  -4   29.00    2.60
  -3 -12  -4   30.80    4.00
   3  12   4   31.30    2.90
  -3  12  -4   28.90    3.10
   3  12   4   25.70    3.00
  -4 -12  -4   17.70    5.30
  -4 -12  -4   10.70    4.00
  -4 -12  -4   14.80    2.40
   4  12   4   13.20    2.60
  -4  12  -4   16.60    3.90
  -5 -12  -4   -0.90    1.90
  -5 -12  -4   -8.90    5.30
  -5 -12  -4   -1.20    2.40
  -5  12  -4   -5.30    3.80
   5  12   4    1.10    2.20
  -5 -13   4    3.10    3.10
  -5 -13   4   -0.40    4.00
  -5 -13   4   -8.00    5.20
  -5  13   4    4.70    4.20
   5  13  -4    1.70    2.70
  -4 -13   4   -1.90    3.00
  -4 -13   4    1.10    2.60
  -4 -13   4   -4.80    4.40
  -4 -13   4    0.90    2.00
   4  13  -4    1.00    1.90
   4  13  -4   -0.90    2.20
  -4  13   4    2.70    3.40
  -3 -13   4    5.30    3.50
  -3 -13   4    7.60    1.90
  -3 -13   4    4.40    2.20
  -3 -13   4    6.20    3.00
   3  13  -4    6.60    2.20
   3  13  -4    5.90    1.90
  -3  13   4    9.10    3.10
  -2 -13   4  116.89    7.00
   2 -13  -4  117.39    3.40
  -2 -13   4  117.09    5.70
  -2 -13   4  114.69    4.00
   2  13  -4  120.29    4.50
   2  13  -4  109.99    4.30
   2  13  -4  122.39    3.80
   2  13  -4  111.59    4.80
  -2  13   4  117.69    5.10
  -1 -13   4   70.69    2.80
  -1 -13   4   68.29    4.60
   1 -13  -4   69.99    2.60
  -1 -13   4   71.29    3.40
   1  13  -4   67.89    3.10
  -1  13   4   70.59    3.40
   1  13  -4   73.29    3.20
   1  13  -4   74.19    3.40
   0 -13   4  247.68    5.60
   0 -13  -4  253.47    9.40
   0 -13  -4  252.47    6.00
   0 -13  -4  249.97    5.70
   0  13   4  243.38    6.70
   0  13   4  248.08    6.70
   0  13  -4  240.78    6.30
   0  13  -4  249.38    6.70
   0  13   4  244.78    7.30
   0  13  -4  256.57    6.60
  -1 -13  -4   13.30    2.50
  -1 -13  -4   12.10    1.60
  -1 -13  -4   12.20    1.70
   1 -13   4   13.60    1.10
   1  13   4   15.60    2.20
  -1  13  -4   12.30    1.40
   1  13   4   12.30    1.90
  -1  13  -4   14.70    1.50
  -1  13  -4   14.60    1.40
   1  13   4   12.60    1.80
  -1  13  -4   14.40    1.50
  -2 -13  -4  223.38    6.00
  -2 -13  -4  233.58    8.90
  -2 -13  -4  225.78   10.10
   2  13   4  221.88    7.10
  -2  13  -4  232.38    7.00
  -2  13  -4  223.78    5.40
   2  13   4  210.38    6.40
  -2  13  -4  220.08    5.50
  -3 -13  -4   18.00    3.60
  -3 -13  -4   10.80    2.00
  -3 -13  -4   11.10    3.40
   3  13   4   16.00    2.50
  -3  13  -4   20.70    3.20
   3  13   4   15.80    2.70
  -4 -13  -4    1.60    3.80
  -4 -13  -4    3.60    4.00
  -4 -13  -4    4.70    2.10
  -4  13  -4    9.60    3.60
   4  13   4    5.40    2.40
  -5 -13  -4   -5.70    5.00
  -5 -13  -4    3.80    3.00
  -5 -13  -4    3.00    2.20
  -5  13  -4   -1.30    3.60
   5  13   4    1.70    2.20
  -5 -14   4    3.40    3.20
  -5 -14   4   -3.60    3.80
  -5 -14   4  -12.20    5.40
  -5  14   4   -2.50    3.70
   5  14  -4    0.90    2.70
  -4 -14   4    1.80    3.40
  -4 -14   4    3.10    2.40
  -4 -14   4   -5.40    4.20
  -4 -14   4    0.60    2.70
   4  14  -4    4.30    2.70
   4  14  -4    5.80    2.80
  -4  14   4    2.40    3.50
  -3 -14   4   18.50    2.50
  -3 -14   4   11.90    3.60
  -3 -14   4   16.40    2.90
  -3 -14   4   14.20    3.90
   3  14  -4   14.10    2.40
   3  14  -4   22.20    3.00
  -3  14   4   17.20    3.60
  -2 -14   4    3.80    2.50
   2 -14  -4    3.00    1.20
  -2 -14   4    1.80    1.40
   2  14  -4    3.80    1.90
   2  14  -4    2.50    1.80
   2  14  -4    2.70    1.70
  -2  14   4    3.30    2.10
   2  14  -4    2.40    1.20
  -1 -14   4    4.60    2.00
  -1 -14   4    4.00    1.20
   1 -14  -4    3.90    1.10
   1 -14  -4    6.80    1.20
  -1  14   4    5.30    1.40
   1  14  -4    4.00    1.60
   1  14  -4    5.00    1.60
  -1  14   4    4.90    1.80
   1  14  -4    3.60    1.60
   0 -14   4    1.70    1.00
   0 -14  -4    2.00    1.50
   0 -14  -4    1.90    1.10
   0 -14  -4    3.10    1.20
   0  14  -4    3.10    1.30
   0  14   4    2.50    1.30
   0  14   4    3.80    1.60
   0  14  -4    3.00    1.30
   0  14  -4    3.00    1.30
   0  14   4    3.50    1.50
  -1 -14  -4  260.87    6.30
   1 -14   4  260.27    5.60
  -1 -14  -4  266.67   10.80
  -1 -14  -4  258.47    6.50
   1  14   4  265.87    7.90
  -1  14  -4  261.37    6.70
   1  14   4  265.97    7.30
  -1  14  -4  265.57    6.50
  -1  14  -4  252.07    6.60
   1  14   4  270.97    7.40
  -2 -14  -4    0.10    2.30
  -2 -14  -4    0.60    1.40
  -2  14  -4    1.10    1.70
  -2  14  -4    2.90    1.00
   2  14   4    0.30    1.70
  -2  14  -4    1.70    1.00
   2  14   4    5.60    2.00
  -3 -14  -4   22.00    2.60
  -3 -14  -4   24.00    4.20
  -3 -14  -4   16.30    3.90
  -3  14  -4   33.30    4.00
   3  14   4   21.80    3.00
   3  14   4   26.80    3.10
  -4 -14  -4    3.90    2.10
  -4 -14  -4   -5.70    3.20
  -4 -14  -4   -5.70    3.40
   4  14   4    3.10    2.40
  -4  14  -4   -1.20    3.30
  -4 -15   4   -0.30    3.40
  -4 -15   4    3.30    2.90
  -4 -15   4    2.20    2.20
  -4  15   4    2.70    3.60
   4  15  -4    4.90    2.80
   4  15  -4    0.50    2.70
  -3 -15   4    1.60    2.90
  -3 -15   4    8.60    2.70
  -3 -15   4    3.70    1.90
  -3  15   4    3.80    2.90
   3  15  -4    5.40    2.50
   3  15  -4    4.60    2.00
   2 -15  -4   18.70    1.60
  -2 -15   4   19.90    2.30
   2 -15  -4   18.50    1.80
  -2 -15   4   15.20    3.40
  -2  15   4   20.80    3.10
   2  15  -4   17.80    2.70
   2  15  -4   14.40    1.90
   2  15  -4   17.10    2.40
   2  15  -4   21.30    2.70
  -1 -15   4   38.80    2.50
  -1 -15   4   44.30    4.40
   1 -15  -4   43.60    2.40
   1 -15  -4   42.40    2.30
  -1  15   4   40.90    2.90
   1  15  -4   43.30    2.90
   1  15  -4   40.40    2.80
  -1  15   4   41.90    2.60
  -1  15   4   36.90    2.60
   1  15  -4   40.80    2.90
   0 -15  -4   66.09    2.90
   0 -15  -4   63.49    4.40
   0 -15  -4   63.69    2.80
   0 -15   4   65.09    2.60
   0  15  -4   66.59    3.20
   0  15  -4   68.09    3.10
   0  15   4   66.69    3.40
   0  15  -4   69.89    3.10
   0  15   4   67.89    3.30
   0  15   4   61.49    3.10
  -1 -15  -4    0.80    2.00
   1 -15   4    1.90    0.80
  -1 -15  -4    0.50    1.30
  -1  15  -4    1.70    1.20
  -1  15  -4    2.30    1.10
  -1  15  -4    2.10    1.20
   1  15   4   -0.50    1.50
   1  15   4    4.70    1.60
  -2 -15  -4   42.30    5.20
  -2 -15  -4   43.70    3.00
  -2  15  -4   46.20    2.30
   2  15   4   37.50    2.90
   2  15   4   41.80    3.00
  -2  15  -4   45.30    2.40
  -3 -15  -4   -0.20    1.70
  -3 -15  -4   -2.40    2.90
   3  15   4   -3.50    2.10
   3  15   4    1.30    2.20
  -4 -15  -4    0.20    4.10
  -4 -15  -4    9.50    2.50
   4  15   4   14.80    3.10
  -4 -16   4    7.80    4.10
  -4 -16   4   14.80    3.50
  -4 -16   4    4.30    2.50
   4  16  -4    8.30    3.10
   4  16  -4   10.50    3.10
  -4  16   4    5.40    3.70
  -3 -16   4    2.20    3.20
  -3 -16   4    1.70    2.50
  -3 -16   4    5.20    2.20
   3  16  -4    3.20    1.90
  -3  16   4    2.80    3.00
   3  16  -4    2.10    2.50
   2 -16  -4    1.70    1.10
  -2 -16   4   -0.80    2.30
  -2 -16   4   -1.30    1.50
   2 -16  -4    0.20    1.10
   2  16  -4    0.10    1.90
   2  16  -4   -0.80    1.90
  -2  16   4   -0.90    1.40
   2  16  -4   -0.60    2.00
  -2  16   4    2.40    2.20
   2  16  -4    1.10    1.40
   1 -16  -4    8.00    1.50
  -1 -16   4    6.80    1.60
   1 -16  -4    9.50    1.60
  -1 -16   4    7.00    2.40
  -1  16   4    7.60    1.80
   1  16  -4    9.80    2.20
   1  16  -4    9.40    2.10
   1  16  -4    6.50    1.90
  -1  16   4   11.20    2.20
  -1  16   4    6.20    1.60
   0 -16   4   47.70    2.40
   0 -16  -4   47.70    2.70
   0 -16  -4   49.90    4.10
   0 -16  -4   46.70    2.70
   0  16  -4   49.00    2.80
   0  16  -4   47.80    2.90
   0  16   4   53.69    3.20
   0  16   4   47.20    2.90
   0  16  -4   50.99    3.10
   0  16   4   48.00    3.00
  -1 -16  -4   23.10    3.50
  -1 -16  -4   29.70    2.50
   1  16   4   31.60    3.10
   1  16   4   30.30    2.60
  -1  16  -4   30.70    2.30
  -1  16  -4   30.30    2.30
  -2 -16  -4   -2.40    2.50
  -2 -16  -4    1.60    1.70
  -2  16  -4    0.40    1.10
   2  16   4   -1.10    2.00
   2  16   4    2.00    1.70
  -2  16  -4    0.10    1.20
  -3 -16  -4    0.80    2.00
  -3 -16  -4   -3.70    3.10
   3  16   4    3.80    2.40
   3  16   4    8.20    2.60
  -3  16  -4    2.20    1.30
  -4 -16  -4   -4.50    1.90
   4  16   4    0.40    2.40
  -4 -17   4    0.90    2.60
  -4 -17   4   -2.90    3.30
  -4 -17   4   -1.90    2.70
   4  17  -4    1.50    3.10
   4  17  -4    2.00    2.90
  -4  17   4    3.50    3.70
  -3 -17   4    7.50    2.40
  -3 -17   4   10.20    3.00
  -3 -17   4    7.40    3.80
   3  17  -4    9.80    2.90
  -3  17   4   13.60    2.30
   3  17  -4   11.60    3.00
  -3  17   4   14.10    3.70
  -2 -17   4    1.00    1.60
   2 -17  -4   -1.30    1.10
  -2 -17   4    1.20    2.60
   2 -17  -4    0.90    1.10
   2  17  -4   -0.30    1.90
  -2  17   4    2.90    2.50
   2  17  -4   -0.10    1.40
   2  17  -4    1.10    2.10
   2  17  -4    0.80    2.10
  -2  17   4    0.60    1.70
  -1 -17   4  115.39    7.20
  -1 -17   4  122.59    4.30
   1 -17  -4  118.79    3.90
   1 -17  -4  119.59    4.10
   1  17  -4  128.79    5.00
   1  17  -4  118.49    5.00
  -1  17   4  125.79    4.80
  -1  17   4  120.59    5.00
   1  17  -4  130.09    5.10
  -1  17   4  115.29    4.80
   0 -17   4    8.70    1.40
   0 -17  -4   10.00    1.80
   0 -17  -4    8.40    1.80
   0 -17  -4    7.00    2.10
   0  17   4   10.70    2.20
   0  17   4   11.60    2.10
   0  17  -4   12.10    1.90
   0  17   4   12.40    2.20
   0  17  -4   10.80    2.10
   0  17  -4   10.30    2.00
  -1 -17  -4   14.20    3.30
  -1 -17  -4   16.60    2.20
  -1  17  -4   22.70    2.30
  -1  17  -4   16.90    2.10
   1  17   4   22.20    2.60
   1  17   4   18.10    2.70
  -2 -17  -4   -2.80    3.00
  -2 -17  -4    1.30    1.80
  -2  17  -4   -1.40    1.20
  -2  17  -4    1.70    1.20
   2  17   4   -1.70    2.00
   2  17   4    2.80    2.20
  -3 -17  -4   -5.50    3.30
  -3 -17  -4   -2.40    1.90
  -3  17  -4    1.20    1.30
   3  17   4    3.10    2.50
   3  17   4    2.60    2.50
  -4 -17  -4   -0.60    2.20
   4  17   4    1.00    2.60
  -4  17  -4    2.50    1.30
  -4 -18   4    4.20    3.20
  -4 -18   4   -0.40    3.70
  -4 -18   4   -2.80    2.20
   4  18  -4   -1.00    2.70
  -4  18   4    0.50    3.30
   4  18  -4   -2.70    3.00
  -3 -18   4    1.40    2.10
  -3 -18   4    1.40    3.30
  -3 -18   4   -1.30    2.40
  -3  18   4    1.60    1.80
   3  18  -4    2.30    2.70
  -3  18   4    1.10    2.70
   3  18  -4   -4.20    2.50
  -2 -18   4    9.70    3.40
  -2 -18   4   12.50    2.30
  -2  18   4    9.70    2.10
   2  18  -4   10.30    2.00
   2  18  -4   12.30    2.40
  -2  18   4   12.80    2.40
   2  18  -4   12.10    2.90
  -2  18   4   12.10    2.80
   1 -18  -4    1.90    1.30
  -1 -18   4   -0.30    1.40
  -1 -18   4    0.60    2.30
   1 -18  -4   -1.80    1.30
   1  18  -4    2.20    2.10
  -1  18   4    1.80    1.90
  -1  18   4    0.30    1.80
   1  18  -4    2.40    2.00
   1  18  -4    3.00    2.10
  -1  18   4    1.10    1.80
   0 -18  -4   36.60    3.90
   0 -18   4   38.80    2.30
   0 -18  -4   42.90    2.80
   0 -18  -4   42.60    2.80
   0  18  -4   42.50    3.10
   0  18   4   44.90    3.10
   0  18   4   37.80    3.30
   0  18  -4   44.70    3.40
   0  18  -4   45.30    3.00
   0  18   4   42.40    3.10
  -1 -18  -4   13.50    3.40
  -1 -18  -4   18.40    2.40
  -1  18  -4   17.90    2.30
  -1  18  -4   16.50    2.30
   1  18   4   19.70    3.00
   1  18   4   16.90    2.90
  -2 -18  -4    6.40    3.70
  -2 -18  -4    6.10    2.10
  -2  18  -4   11.40    2.00
   2  18   4   12.60    2.90
  -2  18  -4   11.00    1.80
   2  18   4   15.10    3.00
  -3 -18  -4   -5.40    3.40
  -3 -18  -4   -1.20    2.00
   3  18   4    2.10    2.50
  -3  18  -4    1.40    1.40
   3  18   4   -1.60    2.40
  -4 -18  -4   -3.60    2.50
  -3 -19   4   -0.30    3.00
  -3 -19   4    3.10    2.90
  -3 -19   4   -0.80    2.10
  -3  19   4    3.60    2.90
   3  19  -4    2.60    2.10
   3  19  -4   -0.40    2.70
  -3  19   4    1.20    1.80
  -2 -19   4    2.50    2.00
  -2 -19   4    6.20    3.30
   2  19  -4    1.40    2.60
  -2  19   4    2.10    2.30
  -2  19   4    2.70    1.90
  -2  19   4    4.20    2.10
   2  19  -4    1.50    2.40
   1 -19  -4    2.20    1.30
   1 -19  -4    0.50    1.40
  -1 -19   4    1.50    1.50
  -1 -19   4    1.90    2.50
   1  19  -4   -0.20    2.00
   1  19  -4   -0.80    2.10
   1  19  -4   -0.40    1.80
  -1  19   4   -0.60    1.90
  -1  19   4    1.30    1.90
   0 -19  -4   15.60    2.20
   0 -19   4   14.80    1.90
   0  19   4   18.50    2.60
   0  19   4   18.60    2.90
   0  19  -4   14.70    2.60
   0  19  -4   16.20    2.80
   0  19  -4   17.20    2.40
  -1 -19  -4    5.20    2.70
  -1 -19  -4    5.60    2.00
   1  19   4    8.20    2.50
  -1  19  -4    9.80    2.10
  -1  19  -4    7.20    2.10
   1  19   4   12.60    2.80
  -2 -19  -4   29.30    5.10
  -2 -19  -4   38.20    3.50
   2  19   4   44.80    4.20
   2  19   4   41.50    3.80
  -2  19  -4   39.30    3.10
  -2  19  -4   31.50    2.60
  -3 -19  -4   -5.90    3.30
  -3 -19  -4    0.20    2.20
   3  19   4    1.00    2.70
  -3  19  -4    1.60    1.50
   3  19   4    3.40    2.70
  -3 -20   4    5.20    3.80
  -3 -20   4    0.70    2.70
  -3 -20   4    5.10    2.40
  -3  20   4    8.00    2.40
   3  20  -4    4.30    3.00
   3  20  -4    5.40    3.10
  -3  20   4    4.80    2.10
  -2 -20   4    2.10    3.00
  -2 -20   4   -0.90    1.90
  -2 -20   4    2.30    2.50
   2  20  -4    0.10    2.70
  -2  20   4   -3.30    2.00
   2  20  -4   -0.40    2.40
  -2  20   4    3.90    2.20
   1 -20  -4   31.50    2.60
  -1 -20   4   32.00    3.00
   1  20  -4   31.50    3.50
   1  20  -4   33.60    3.70
  -1  20   4   31.20    3.40
  -1  20   4   34.50    3.50
   1  20  -4   32.40    3.40
   0 -20  -4   27.20    2.80
   0 -20   4   23.40    2.30
   0  20   4   27.00    3.30
   0  20  -4   28.90    3.30
   0  20  -4   26.90    3.00
   0  20   4   33.50    3.30
   0  20  -4   27.30    3.30
  -1 -20  -4   24.30    4.00
  -1 -20  -4   25.90    2.90
   1  20   4   33.40    3.80
  -1  20  -4   31.20    3.20
  -1  20  -4   32.00    3.10
   1  20   4   32.60    3.90
  -2 -20  -4   -2.10    1.90
  -2 -20  -4   -2.80    3.20
   2  20   4   -1.40    2.50
  -2  20  -4    1.90    1.80
  -2  20  -4    1.00    1.50
   2  20   4    1.20    2.40
  -3 -20  -4    3.10    4.00
  -3 -20  -4    7.30    2.70
   3  20   4    9.50    3.00
   3  20   4   10.80    3.20
  -3  20  -4    7.30    2.00
  -3 -21   4    1.40    2.30
  -3 -21   4    0.70    3.10
  -3 -21   4    7.70    3.80
  -3  21   4    0.40    2.10
  -3  21   4    7.10    2.10
   3  21  -4    3.60    3.10
  -2 -21   4    0.20    2.00
  -2 -21   4    2.30    2.80
  -2 -21   4    0.70    3.10
   2  21  -4   -1.00    2.40
  -2  21   4    0.30    2.20
  -2  21   4    0.00    2.00
   2  21  -4   -4.50    2.60
   1 -21  -4   17.50    2.30
  -1 -21   4   22.40    2.90
   1  21  -4   19.60    3.20
  -1  21   4   22.10    3.20
  -1  21   4   20.70    3.20
   1  21  -4   24.90    3.50
   1  21  -4   28.70    3.90
   0 -21  -4   27.90    2.90
   0  21  -4   46.90    4.10
   0  21   4   39.80    4.00
   0  21   4   32.90    3.90
   0  21   4   33.30    3.60
   0  21  -4   38.40    3.80
  -1 -21  -4    2.10    2.20
  -1 -21  -4    1.30    2.50
  -1  21  -4    5.80    2.30
  -1  21  -4    2.70    2.00
   1  21   4    0.70    2.30
   1  21   4    5.30    2.80
  -2 -21  -4   -2.00    3.30
  -2 -21  -4   -0.60    2.10
   2  21   4    0.90    2.00
   2  21   4   -2.90    2.60
  -2  21  -4   -0.70    1.90
  -2 -22   4    3.60    3.00
  -2 -22   4   -1.10    2.30
  -2 -22   4    1.90    3.60
   2  22  -4   -2.30    2.50
   2  22  -4   -2.00    2.80
  -2  22   4    2.50    2.30
  -2  22   4    0.50    2.20
  -1 -22   4   -1.50    2.00
   1  22  -4    5.20    2.80
  -1  22   4    6.10    2.80
   1  22  -4    3.90    2.60
   1  22  -4    0.80    2.30
  -1  22   4    3.60    2.20
   1  22  -4    3.80    2.30
   0 -22  -4   22.40    2.70
   0  22  -4   24.20    3.50
   0  22   4   25.70    3.40
   0  22  -4   32.40    3.70
   0  22   4   28.80    4.00
   0  22   4   21.70    3.30
  -1 -22  -4   -1.30    2.00
  -1  22  -4    0.10    2.00
   1  22   4   -3.10    2.50
  -1  22  -4    3.10    2.20
   1  22   4    0.10    2.40
  -2 -22  -4   -1.90    2.20
  -2 -22  -4   -1.40    3.40
   2  22   4    4.20    2.80
   2  22   4    5.20    3.00
  -2  22  -4    6.40    2.30
  -1 -23   4   12.60    2.50
  -1 -23   4   20.90    3.30
   1  23  -4   18.50    3.20
   1  23  -4   22.30    3.60
   1  23  -4   12.40    3.00
  -1  23   4   23.30    3.30
   1  23  -4   21.10    3.10
  -1  23   4   19.90    3.40
   0 -23  -4    0.20    1.90
   0  23  -4    0.70    2.50
   0  23   4    3.30    2.50
   0  23   4    2.10    2.70
   0  23  -4    1.40    2.10
  -1 -23  -4   -1.20    2.10
  -1  23  -4   -0.30    2.20
  -1  23  -4    2.10    2.20
   1  23   4   -0.10    2.50
   1  23   4   -1.00    2.80
  -6   0   5    0.30    4.20
  -6   0   5   -8.80    6.60
  -5   0   5   27.90    3.00
  -5   0   5   27.60    7.20
  -5   0   5   33.20    4.90
  -4   0   5   -1.90    1.60
  -4   0   5   -3.50    3.40
   4   0  -5    1.60    1.50
  -4   0   5    0.20    1.50
  -4   0   5    0.30    1.80
   3   0  -5   28.30    2.10
   3   0  -5   23.90    1.70
   3   0  -5   23.70    2.00
  -3   0   5   24.00    2.00
  -3   0   5   26.70    2.90
  -3   0   5   26.50    2.70
  -2   0   5    3.60    1.20
  -2   0   5    0.70    1.10
  -2   0   5    8.50    2.40
   2   0  -5    4.20    1.00
   2   0  -5    3.80    1.20
  -1   0   5   63.29    2.00
  -1   0   5   54.49    2.90
   1   0  -5   59.99    1.90
  -1   0   5   61.09    2.20
   1   0  -5   61.59    1.80
   1   0  -5   61.49    1.90
   0   0  -5   -0.40    0.40
   0   0   5   -0.80    0.50
   0   0  -5   -0.90    0.40
   0   0  -5    0.00    0.40
   0   0   5   -0.50    0.40
  -1   0  -5 2062.29   40.40
  -1   0  -5 2059.29   35.20
  -1   0  -5 2005.60   38.00
  -1   0  -5 2049.59   41.40
  -1   0  -5 2001.50   40.70
   1   0   5 2065.79   40.20
  -2   0  -5   -1.80    0.90
  -2   0  -5   -0.20    0.50
  -2   0  -5    0.20    0.40
  -2   0  -5    0.50    0.40
  -2   0  -5    0.60    0.40
   2   0   5    0.10    0.20
   2   0   5   -0.90    0.50
  -3   0  -5   63.69    2.10
   3   0   5   58.79    2.20
  -3   0  -5   58.19    1.90
  -3   0  -5   60.49    2.20
  -3   0  -5   58.19    4.10
  -4   0  -5    2.40    2.00
  -4   0  -5    3.60    2.60
  -5   0  -5    7.10    5.20
  -5   0  -5    1.20    2.60
  -6   0  -5   -2.20    6.30
  -6  -1   5    5.90    4.30
  -6  -1   5   -9.40    6.90
  -6   1   5   -0.10    4.30
  -6   1   5   -9.70    6.90
  -5  -1   5   10.10    2.50
  -5  -1   5    6.00    5.80
  -5  -1   5    7.60    3.60
  -5   1   5   13.70    4.00
  -5   1   5    9.10    2.20
  -5   1   5    4.10    5.90
  -4  -1   5    6.90    2.70
  -4  -1   5    8.40    1.90
  -4  -1   5    6.40    2.20
  -4  -1   5    5.30    4.00
  -4   1   5    5.90    2.70
  -4   1   5    8.30    1.80
   4   1  -5    6.50    1.80
  -4   1   5    6.70    4.10
  -4   1   5    4.10    1.90
  -3  -1   5   71.99    3.00
   3  -1  -5   70.89    2.60
  -3  -1   5   73.69    3.70
  -3  -1   5   72.39    5.20
  -3  -1   5   69.79    4.20
   3  -1  -5   73.29    2.70
   3   1  -5   71.09    2.40
  -3   1   5   68.69    4.70
   3   1  -5   73.49    3.00
  -3   1   5   75.09    3.80
   3   1  -5   70.99    3.20
  -3   1   5   76.69    4.10
  -3   1   5   71.69    2.90
  -2  -1   5 1203.88   35.30
   2  -1  -5 1189.08   22.20
  -2  -1   5 1173.18   27.30
  -2  -1   5 1168.58   37.10
   2  -1  -5 1149.39   23.30
  -2  -1   5 1200.08   23.40
   2   1  -5 1166.38   23.40
  -2   1   5 1168.58   23.20
   2   1  -5 1202.98   25.10
   2   1  -5 1215.88   23.80
  -2   1   5 1164.58   27.40
  -2   1   5 1206.58   34.80
   2   1  -5 1182.08   22.10
  -2   1   5 1115.09   36.90
  -1  -1   5    5.40    1.00
   1  -1  -5    4.70    0.70
  -1  -1   5    5.80    1.60
   1  -1  -5    4.60    0.70
  -1  -1   5    5.10    0.90
   1  -1  -5    5.60    0.70
   1   1  -5    6.00    0.80
  -1   1   5    4.50    0.80
   1   1  -5    4.30    0.70
   1   1  -5    5.40    0.80
  -1   1   5    5.30    1.30
   1   1  -5    4.90    0.70
  -1   1   5    4.90    1.10
   0  -1  -5  611.04   11.70
   0  -1   5  625.04   12.20
   0  -1  -5  635.74   12.60
   0  -1   5  638.94   14.20
   0  -1  -5  619.24   12.30
   0  -1   5  622.74   19.50
   0   1  -5  605.14   12.20
   0   1  -5  608.04   11.80
   0   1  -5  618.94   12.50
   0   1   5  631.24   14.40
  -1  -1  -5    7.40    0.70
  -1  -1  -5    7.90    0.60
  -1  -1  -5    7.80    0.70
  -1  -1  -5    8.70    0.70
  -1  -1  -5    5.70    0.60
   1   1   5    8.40    0.70
  -1   1  -5    7.20    0.60
  -1   1  -5    8.20    0.50
  -1   1  -5    9.40    0.70
  -1   1  -5    7.40    0.50
  -1   1  -5    8.60    0.50
  -2  -1  -5    5.40    0.70
  -2  -1  -5    3.00    1.10
  -2  -1  -5    6.30    0.70
  -2  -1  -5    5.20    0.50
   2  -1   5    5.60    0.60
  -2  -1  -5    5.00    0.70
  -2   1  -5    4.00    1.30
  -2   1  -5    5.20    0.50
   2   1   5    5.80    0.70
  -2   1  -5    3.50    0.50
  -2   1  -5    4.70    0.60
   3  -1   5  100.79    2.90
  -3  -1  -5  101.19    5.50
  -3  -1  -5  101.59    2.70
  -3   1  -5  102.79    5.40
   3   1   5  104.19    3.20
  -3   1  -5  101.19    2.60
  -3   1  -5  103.59    2.90
  -3   1  -5  104.19    2.50
  -3   1  -5  107.99    2.70
  -4  -1  -5    9.40    3.60
  -4  -1  -5    6.50    2.40
  -4   1  -5    4.40    2.60
  -4   1  -5    2.90    2.00
  -5  -1  -5    1.80    4.90
  -5  -1  -5    0.50    2.70
  -5   1  -5    1.40    2.60
  -5   1  -5    5.90    5.00
  -6  -1  -5   -8.20    6.00
  -6   1  -5   -5.40    5.60
  -6  -2   5  -14.50    6.20
  -6  -2   5    1.10    4.20
  -6   2   5  -10.80    7.30
  -6   2   5    1.30    4.30
  -5  -2   5   -3.80    5.30
  -5  -2   5    0.50    2.00
  -5  -2   5   -1.20    3.00
  -5   2   5    1.40    2.60
  -5   2   5   -9.30    5.00
   5   2  -5   -0.40    2.00
  -4  -2   5    7.70    2.70
  -4  -2   5    0.60    1.90
  -4  -2   5   -1.20    3.50
  -4  -2   5    0.60    1.60
   4   2  -5    1.70    1.50
   4   2  -5    1.20    1.50
  -4   2   5    1.70    2.60
  -4   2   5    3.40    3.90
  -4   2   5    2.00    1.50
   3  -2  -5   76.39    2.70
  -3  -2   5   79.49    4.60
  -3  -2   5   75.19    5.30
   3  -2  -5   74.99    2.80
  -3  -2   5   71.59    3.10
  -3  -2   5   75.19    3.70
  -3   2   5   73.79    3.80
  -3   2   5   70.29    3.60
  -3   2   5   80.39    2.90
   3   2  -5   76.49    2.50
   3   2  -5   68.09    3.20
  -3   2   5   75.69    5.30
   3   2  -5   70.59    3.00
  -2  -2   5  124.09    4.00
  -2  -2   5  130.09    5.30
   2  -2  -5  113.69    3.20
   2  -2  -5  124.49    3.40
   2  -2  -5  134.39    3.50
  -2  -2   5  133.09    6.00
  -2  -2   5  115.59    3.60
   2   2  -5  131.99    3.20
   2   2  -5  119.69    3.60
  -2   2   5  126.69    4.40
   2   2  -5  131.09    4.00
  -2   2   5  121.49    3.50
   2   2  -5  131.19    3.60
  -2   2   5  123.39    5.80
  -2   2   5  123.09    4.50
  -1  -2   5   46.80    2.80
   1  -2  -5   49.50    1.70
  -1  -2   5   47.70    2.50
  -1  -2   5   49.80    1.80
  -1  -2   5   51.39    1.80
   1  -2  -5   46.90    1.60
   1  -2  -5   48.70    1.60
   1   2  -5   47.60    1.60
  -1   2   5   49.10    2.70
   1   2  -5   48.00    1.80
   1   2  -5   46.50    1.60
  -1   2   5   50.39    2.10
  -1   2   5   47.40    1.70
   1   2  -5   49.70    1.70
   0  -2   5  312.17   10.30
   0  -2  -5  309.57    5.70
   0  -2  -5  305.67    6.20
   0  -2   5  319.47    6.40
   0  -2   5  313.37    7.30
   0  -2  -5  301.27    6.60
   0  -2  -5  314.37    6.50
   0   2  -5  303.07    6.20
   0   2  -5  305.57    6.50
   0   2   5  322.87    7.70
   0   2  -5  312.17    6.40
  -1  -2  -5  190.68    6.90
  -1  -2  -5  189.68    4.40
  -1  -2  -5  206.18    4.50
  -1  -2  -5  193.08    3.80
  -1  -2  -5  196.38    3.90
  -1  -2  -5  192.18    4.40
  -1   2  -5  184.28    3.90
   1   2   5  198.78    4.40
  -1   2  -5  191.98    3.90
  -1   2  -5  193.68    3.40
  -1   2  -5  192.08    4.20
  -1   2  -5  196.88    4.00
  -2  -2  -5  525.15   17.70
  -2  -2  -5  552.24   11.50
  -2  -2  -5  569.54   11.60
  -2  -2  -5  546.55   10.20
   2  -2   5  540.85   11.40
  -2  -2  -5  562.44   10.10
  -2   2  -5  539.55   11.00
  -2   2  -5  536.05   10.90
   2   2   5  552.64   11.10
  -2   2  -5  571.84    9.70
  -3  -2  -5   73.39    4.70
  -3  -2  -5   72.99    2.30
  -3   2  -5   76.59    4.50
  -3   2  -5   67.89    2.20
   3   2   5   74.09    2.70
  -4  -2  -5   18.70    3.20
  -4  -2  -5   33.00    4.80
  -4   2  -5   31.70    4.60
  -4   2  -5   24.50    3.70
  -5  -2  -5    1.40    2.90
  -5  -2  -5    6.10    5.00
  -5   2  -5    7.50    5.00
  -5   2  -5    5.10    2.80
  -6  -2  -5   -1.70    6.30
  -6   2  -5   -4.60    5.70
  -6  -3   5    1.80    4.10
  -6   3   5    0.90    4.50
  -5  -3   5    4.10    3.50
  -5  -3   5    0.90    2.00
  -5  -3   5   -4.50    2.70
  -5  -3   5   -5.20    5.40
  -5   3   5   -2.30    3.10
  -5   3   5   -5.10    5.30
   5   3  -5   -1.00    1.80
  -4  -3   5    9.70    2.80
  -4  -3   5    2.90    3.00
  -4  -3   5    3.70    2.20
  -4  -3   5    6.10    1.90
  -4   3   5    5.60    1.60
   4   3  -5    6.10    1.80
  -4   3   5    3.10    3.80
  -4   3   5    5.40    2.20
   4   3  -5    3.30    1.70
  -3  -3   5    5.30    1.70
   3  -3  -5   10.20    1.30
  -3  -3   5   13.30    3.40
   3  -3  -5    7.20    1.30
  -3  -3   5   10.20    2.20
  -3   3   5   14.10    2.60
   3   3  -5    8.80    1.80
  -3   3   5    6.10    1.30
  -3   3   5   14.00    3.30
   3   3  -5   12.10    1.70
  -3   3   5    9.00    1.40
   3   3  -5   10.40    1.10
  -2  -3   5    4.80    1.80
   2  -3  -5    4.20    0.90
  -2  -3   5    3.50    1.30
  -2  -3   5    5.50    1.20
  -2  -3   5    2.40    1.20
   2  -3  -5    3.10    1.00
  -2   3   5    4.80    2.10
  -2   3   5    4.90    1.60
  -2   3   5    2.30    0.60
   2   3  -5    2.40    1.10
   2   3  -5    2.90    1.00
   2   3  -5    4.70    0.80
  -2   3   5    2.30    1.00
   2   3  -5    2.40    0.90
  -1  -3   5  410.86   13.40
  -1  -3   5  400.66   13.00
  -1  -3   5  413.36    8.50
   1  -3  -5  413.76    8.20
   1  -3  -5  388.96    8.50
  -1  -3   5  416.16    9.50
   1  -3  -5  418.96    8.60
   1   3  -5  403.36    8.10
  -1   3   5  400.86   13.20
  -1   3   5  405.16   10.00
   1   3  -5  413.36    8.70
   1   3  -5  390.06    8.50
   1   3  -5  402.76    9.20
  -1   3   5  397.66    8.50
   0  -3   5  609.84   11.70
   0  -3   5  595.74   18.70
   0  -3  -5  622.94   12.20
   0  -3  -5  568.94   10.40
   0  -3  -5  603.44   12.00
   0  -3  -5  589.94   11.30
   0   3  -5  555.44   11.40
   0   3  -5  576.74   11.80
   0   3  -5  612.64   12.60
   0   3   5  606.84   14.10
   0   3  -5  588.54   12.00
  -1  -3  -5 1259.07   24.90
  -1  -3  -5 1337.77   25.60
  -1  -3  -5 1291.97   24.10
  -1  -3  -5 1255.67   38.10
  -1  -3  -5 1259.97   25.40
  -1  -3  -5 1257.87   21.60
   1   3   5 1290.17   24.90
  -1   3  -5 1270.87   21.60
  -1   3  -5 1298.67   25.10
   1   3   5 1266.97   25.40
  -2  -3  -5   10.00    1.10
  -2  -3  -5    6.30    1.50
  -2  -3  -5    8.20    1.00
  -2  -3  -5    8.00    1.00
   2   3   5    7.80    1.00
  -3  -3  -5   25.00    1.60
  -3  -3  -5   23.40    2.80
  -3   3  -5   24.40    1.20
  -3   3  -5   30.40    3.00
   3   3   5   27.10    1.70
  -4  -3  -5   37.90    4.90
  -4  -3  -5   30.90    2.20
  -4  -3  -5   30.90    2.00
  -4  -3  -5   36.70    4.60
  -4   3  -5   34.20    4.20
   4   3   5   29.60    2.20
  -4   3  -5   37.50    4.90
  -5  -3  -5    4.00    3.20
  -5  -3  -5    8.10    5.10
  -5   3  -5    0.60    2.30
  -5   3  -5    5.70    4.70
  -6  -4   5    0.50    4.10
  -6  -4   5  -15.60    7.10
  -6   4   5   -1.70    4.30
  -6   4   5  -13.80    6.50
  -5  -4   5    2.90    3.30
  -5  -4   5    4.70    2.40
  -5  -4   5   -5.10    2.90
  -5  -4   5   -2.20    5.30
  -5   4   5    3.00    3.50
  -5   4   5   -6.30    5.20
   5   4  -5    1.80    2.00
  -4  -4   5   34.50    5.20
  -4  -4   5   32.30    2.90
  -4  -4   5   31.70    4.70
  -4   4   5   31.80    5.50
  -4   4   5   38.30    2.50
  -4   4   5   32.00    3.60
   4   4  -5   35.10    2.90
   4   4  -5   31.50    2.70
  -3  -4   5  149.49    4.60
  -3  -4   5  163.58    7.20
  -3  -4   5  156.98    7.80
   3  -4  -5  153.28    4.10
  -3   4   5  153.28    7.60
  -3   4   5  159.28    5.90
  -3   4   5  159.18    5.40
   3   4  -5  151.38    3.80
   3   4  -5  151.08    4.70
  -3   4   5  154.38    4.30
   3   4  -5  146.29    4.90
  -2  -4   5  454.35    9.10
  -2  -4   5  469.35   15.30
   2  -4  -5  467.45    9.50
  -2  -4   5  442.46   10.00
   2  -4  -5  447.96    9.70
  -2  -4   5  459.95   15.90
  -2   4   5  476.15   12.00
  -2   4   5  465.15   10.00
   2   4  -5  462.35   10.00
  -2   4   5  443.66    9.80
   2   4  -5  471.75   10.80
  -2   4   5  456.25   15.60
   2   4  -5  468.65    9.20
   2   4  -5  466.95   10.20
  -1  -4   5  134.19    3.40
   1  -4  -5  130.59    3.30
  -1  -4   5  131.99    5.30
  -1  -4   5  130.09    3.10
   1  -4  -5  132.99    3.30
  -1  -4   5  131.29    3.40
   1  -4  -5  124.19    3.30
   1  -4  -5  131.99    2.90
   1  -4  -5  130.29    4.00
  -1  -4   5  127.59    5.20
   1   4  -5  129.99    3.40
   1   4  -5  126.89    3.20
   1   4  -5  124.29    3.40
  -1   4   5  132.69    5.10
  -1   4   5  128.39    4.10
   1   4  -5  126.29    3.70
   0  -4   5   80.29    2.10
   0  -4  -5   81.79    2.30
   0  -4  -5   74.99    2.20
   0  -4  -5   78.79    2.10
   0  -4  -5   76.59    2.00
   0  -4  -5   77.79    3.10
   0  -4   5   77.69    3.30
   0   4  -5   74.09    2.10
   0   4   5   78.89    2.70
   0   4  -5   76.79    2.10
   0   4  -5   77.49    2.10
   0   4  -5   81.79    2.30
  -1  -4  -5    3.30    0.70
  -1  -4  -5    3.00    0.50
  -1  -4  -5    1.70    1.00
  -1  -4  -5    3.60    0.70
  -1  -4  -5    3.40    0.70
  -1   4  -5    3.10    0.40
  -1   4  -5    3.60    0.30
   1   4   5    3.40    0.80
  -2  -4  -5  729.33   14.80
  -2  -4  -5  696.93   12.60
  -2  -4  -5  685.73   13.10
  -2  -4  -5  735.73   14.90
  -2  -4  -5  688.73   22.40
   2   4   5  695.73   14.40
  -3  -4  -5   27.00    3.50
  -3  -4  -5   32.60    1.70
   3   4   5   33.20    2.10
  -3   4  -5   37.90    3.20
   3   4   5   36.30    1.90
  -3   4  -5   30.90    1.20
  -4  -4  -5    9.30    3.90
  -4  -4  -5    5.50    1.60
  -4  -4  -5    6.10    1.30
  -4  -4  -5    3.50    2.40
   4   4   5    5.80    1.50
  -4   4  -5    5.30    2.00
  -4   4  -5    6.30    3.40
  -5  -4  -5   -3.00    2.80
  -5  -4  -5    3.70    5.10
  -5   4  -5   -4.50    4.10
  -6  -5   5    0.60    4.20
  -6  -5   5   -7.70    7.30
  -6   5   5   -5.00    4.20
  -6   5   5  -16.00    7.00
  -5  -5   5    3.10    2.40
  -5  -5   5   10.90    3.60
  -5  -5   5    2.90    5.90
  -5  -5   5    4.20    3.30
  -5   5   5   -0.60    5.60
  -5   5   5    5.90    3.80
   5   5  -5    6.00    2.30
  -4  -5   5   36.90    5.40
  -4  -5   5   39.70    4.70
  -4  -5   5   40.30    3.10
   4   5  -5   31.00    2.90
  -4   5   5   34.00    5.20
   4   5  -5   38.50    3.10
  -4   5   5   39.10    2.50
  -4   5   5   35.80    3.20
  -3  -5   5    3.00    2.90
   3  -5  -5    3.90    1.00
  -3  -5   5    2.10    1.50
  -3  -5   5    2.30    1.80
   3   5  -5    1.70    1.10
   3   5  -5    3.30    0.90
   3   5  -5    0.20    1.30
  -3   5   5    4.20    2.10
  -3   5   5    1.90    2.60
  -3   5   5    3.30    1.20
   2  -5  -5   61.79    2.20
  -2  -5   5   60.39    4.00
  -2  -5   5   58.69    2.50
   2  -5  -5   59.39    2.30
  -2  -5   5   56.19    2.10
  -2  -5   5   64.79    4.00
   2   5  -5   60.69    2.70
  -2   5   5   55.19    3.00
  -2   5   5   59.39    2.20
  -2   5   5   58.99    3.70
   2   5  -5   60.99    2.40
   2   5  -5   58.89    2.00
   2   5  -5   55.69    2.30
  -1  -5   5  524.65   17.00
  -1  -5   5  530.95    9.90
   1  -5  -5  523.45   10.50
  -1  -5   5  521.75   16.80
   1  -5  -5  532.95   15.30
   1  -5  -5  535.05   10.90
  -1  -5   5  536.75   11.00
  -1  -5   5  550.24   12.00
   1  -5  -5  506.65   10.90
   1  -5  -5  516.95    9.50
   1   5  -5  516.75   11.70
   1   5  -5  528.35   10.40
   1   5  -5  507.95   11.00
  -1   5   5  528.35   16.80
   1   5  -5  525.35   11.20
  -1   5   5  527.25   12.90
   0  -5  -5  121.49    2.90
   0  -5  -5  122.59    3.00
   0  -5   5  123.29    2.70
   0  -5   5  126.09    3.00
   0  -5   5  126.99    4.80
   0  -5  -5  124.49    3.20
   0  -5  -5  128.69    4.60
   0  -5  -5  124.19    3.30
   0   5  -5  129.09    3.30
   0   5  -5  129.79    3.00
   0   5   5  126.19    3.90
   0   5  -5  125.39    3.10
   0   5  -5  121.89    3.10
  -1  -5  -5   43.30    1.70
   1  -5   5   43.60    1.00
  -1  -5  -5   41.50    1.50
  -1  -5  -5   39.90    1.70
  -1  -5  -5   41.50    2.60
  -1  -5  -5   41.50    1.30
  -1   5  -5   40.40    1.20
   1   5   5   43.80    1.80
   1   5   5   38.90    2.00
   1   5   5   42.30    1.60
  -2  -5  -5   91.79    2.60
  -2  -5  -5   85.89    4.70
  -2  -5  -5   89.99    3.00
  -2  -5  -5   90.19    2.70
   2   5   5   89.69    2.90
  -3  -5  -5   10.10    2.40
  -3  -5  -5   17.50    1.50
   3   5   5   15.80    1.60
  -3   5  -5   12.60    2.10
   3   5   5   15.30    1.70
  -3   5  -5   12.20    0.80
  -4  -5  -5   18.20    3.30
  -4  -5  -5   19.90    1.90
  -4  -5  -5   29.00    5.10
  -4   5  -5   30.50    4.60
  -4   5  -5   25.70    3.60
   4   5   5   22.70    2.30
  -5  -5  -5   -5.20    3.20
  -5  -5  -5   -1.10    4.40
  -5   5  -5    2.90    4.50
  -6  -6   5    3.90    4.00
  -6   6   5   -0.90    4.50
  -6   6   5   -7.70    6.60
  -5  -6   5   10.70    3.00
  -5  -6   5    6.50    6.10
  -5  -6   5    3.80    3.70
  -5  -6   5   14.50    3.80
  -5   6   5    1.20    5.60
   5   6  -5    8.60    2.50
  -5   6   5    9.80    3.40
  -4  -6   5   -1.50    2.20
  -4  -6   5   -0.50    3.80
  -4  -6   5    0.10    1.80
  -4   6   5   -0.90    4.00
   4   6  -5    1.20    1.70
  -4   6   5   -0.40    2.50
   4   6  -5    1.30    1.70
  -3  -6   5    8.90    1.60
  -3  -6   5    8.30    2.40
  -3  -6   5    9.00    1.50
  -3  -6   5    9.90    3.30
  -3   6   5   11.50    2.20
   3   6  -5    8.10    1.70
   3   6  -5    8.60    1.10
   3   6  -5   11.20    1.90
  -3   6   5   12.60    3.20
   2  -6  -5    1.20    0.70
   2  -6  -5    1.10    0.70
  -2  -6   5    3.40    2.20
  -2  -6   5   -1.30    1.10
  -2  -6   5    0.70    0.70
  -2  -6   5    0.10    1.10
   2   6  -5   -1.00    1.10
   2   6  -5    0.60    0.70
  -2   6   5    2.00    1.60
   2   6  -5    1.70    1.00
  -2   6   5    1.60    2.00
   2   6  -5   -0.60    1.10
  -2   6   5    1.10    0.70
  -1  -6   5  808.62   25.60
  -1  -6   5  850.31   15.10
  -1  -6   5  814.82   25.90
   1  -6  -5  805.12   16.00
  -1  -6   5  834.82   16.70
   1  -6  -5  830.32   24.10
   1  -6  -5  834.22   16.60
   1  -6  -5  830.92   14.50
  -1  -6   5  846.42   18.70
  -1   6   5  805.32   19.60
  -1   6   5  826.52   25.60
   1   6  -5  835.62   16.80
   1   6  -5  828.92   17.90
   1   6  -5  814.12   15.80
   1   6  -5  842.72   17.10
   0  -6  -5   85.79    2.50
   0  -6   5   87.29    2.10
   0  -6   5   88.79    2.40
   0  -6  -5   93.99    2.70
   0  -6  -5   87.69    2.40
   0  -6  -5   91.79    2.70
   0  -6  -5   88.89    3.60
   0   6  -5   87.39    2.50
   0   6  -5   85.99    2.40
   0   6   5   90.09    3.20
   0   6  -5   92.39    2.70
   1  -6   5  958.00   18.60
  -1  -6  -5  954.10   19.50
  -1  -6  -5  961.10   19.20
  -1  -6  -5  953.60   29.00
  -1  -6  -5  969.40   17.40
  -1  -6  -5  940.21   16.60
  -1   6  -5  936.71   18.30
  -1   6  -5  941.41   18.90
   1   6   5  949.31   19.20
  -1   6  -5 1024.00   19.90
   1   6   5  916.41   22.40
   1   6   5  927.51   19.40
  -2  -6  -5   30.20    1.60
  -2  -6  -5   27.30    2.60
  -2  -6  -5   28.00    1.70
  -2  -6  -5   29.40    1.70
   2   6   5   27.90    1.80
   2   6   5   29.40    1.60
  -3  -6  -5    1.30    2.30
  -3  -6  -5    1.30    1.80
  -3  -6  -5    1.60    1.00
   3   6   5    2.60    1.20
   3   6   5    2.60    1.30
  -3   6  -5    2.70    1.30
  -4  -6  -5    1.00    2.40
  -4  -6  -5    3.60    3.60
  -4  -6  -5    0.60    1.30
   4   6   5    2.70    1.50
  -4   6  -5    2.90    3.50
  -4   6  -5    1.60    1.80
  -5  -6  -5    0.30    5.00
  -5   6  -5   -2.00    4.20
  -6  -7   5   -3.60    7.40
  -6  -7   5    0.60    3.70
  -6  -7   5    0.80    2.60
  -6   7   5   -5.10    3.90
  -6   7   5  -11.10    6.30
  -5  -7   5    1.80    2.50
  -5  -7   5    6.00    3.10
  -5  -7   5    0.90    3.20
  -5  -7   5   -0.30    5.90
   5   7  -5    1.20    2.10
  -5   7   5   -4.70    4.90
  -5   7   5   -3.40    3.40
  -4  -7   5   12.80    3.40
   4  -7  -5   17.40    1.60
  -4  -7   5   16.20    2.70
  -4  -7   5   16.50    5.00
  -4   7   5   18.40    3.50
   4   7  -5   17.20    2.50
   4   7  -5   15.60    2.60
  -4   7   5   15.30    4.60
  -3  -7   5   36.00    2.60
  -3  -7   5   33.80    4.20
  -3  -7   5   35.30    4.10
  -3  -7   5   33.70    2.00
   3  -7  -5   31.90    1.80
  -3   7   5   33.80    2.70
   3   7  -5   33.20    2.70
   3   7  -5   35.70    2.60
  -3   7   5   34.90    3.80
   3   7  -5   34.50    1.70
  -2  -7   5   39.10    3.80
   2  -7  -5   43.50    1.80
   2  -7  -5   44.90    1.80
  -2  -7   5   41.60    2.40
  -2  -7   5   43.20    2.10
  -2  -7   5   42.20    3.60
   2   7  -5   42.10    2.40
  -2   7   5   43.40    2.90
   2   7  -5   45.50    2.40
   2   7  -5   45.70    1.90
  -2   7   5   48.20    2.00
   2   7  -5   45.40    2.30
  -2   7   5   42.60    3.20
   1  -7  -5   25.90    1.50
   1  -7  -5   28.50    1.40
  -1  -7   5   28.70    1.70
   1  -7  -5   27.50    1.30
  -1  -7   5   30.40    2.40
  -1  -7   5   29.40    2.80
  -1  -7   5   30.10    1.50
  -1  -7   5   29.20    0.90
   1   7  -5   25.60    1.70
   1   7  -5   27.60    1.80
   1   7  -5   29.10    1.50
   1   7  -5   26.90    1.70
  -1   7   5   30.10    1.90
  -1   7   5   27.70    1.90
   0  -7  -5 1500.55   25.50
   0  -7  -5 1490.35   29.40
   0  -7   5 1508.85   28.90
   0  -7   5 1500.75   26.20
   0  -7  -5 1533.65   44.20
   0  -7  -5 1501.15   30.00
   0   7   5 1466.65   34.40
   0   7  -5 1520.15   31.00
   0   7  -5 1458.15   29.10
   0   7  -5 1512.05   29.80
  -1  -7  -5   17.20    1.40
  -1  -7  -5   14.10    1.20
   1  -7   5   15.60    0.70
  -1  -7  -5   14.80    2.00
  -1  -7  -5   16.20    1.30
   1   7   5   14.50    1.20
  -1   7  -5   13.80    0.80
  -1   7  -5   14.60    0.80
   1   7   5   15.00    1.60
   1   7   5   14.60    1.40
  -1   7  -5   15.60    0.80
  -2  -7  -5   30.30    1.70
  -2  -7  -5   26.70    3.10
  -2  -7  -5   29.80    1.80
   2   7   5   28.70    2.00
  -3  -7  -5  121.79    3.70
  -3  -7  -5  122.79    6.60
  -3  -7  -5  126.59    6.60
   3   7   5  120.39    4.00
  -3   7  -5  115.09    2.60
   3   7   5  113.09    4.20
  -4  -7  -5    0.30    1.30
  -4  -7  -5    0.90    3.60
  -4  -7  -5    0.20    2.30
   4   7   5    1.60    1.50
  -4   7  -5    0.20    3.00
  -4   7  -5    0.90    1.70
  -5  -7  -5   -5.00    3.30
  -5  -7  -5    1.20    5.40
  -5   7  -5   -0.10    4.40
  -5   7  -5    4.90    3.40
  -5  -8   5    2.30    3.90
  -5  -8   5   10.50    3.60
  -5  -8   5    8.70    2.80
  -5  -8   5    4.30    6.40
  -5   8   5    4.80    3.90
   5   8  -5    5.20    2.50
  -5   8   5   -2.60    5.20
  -4  -8   5    5.80    2.20
  -4  -8   5    4.60    4.10
  -4  -8   5    4.80    3.00
  -4   8   5    2.40    3.80
   4   8  -5    7.20    2.20
   4   8  -5    5.70    2.20
  -4   8   5    7.00    3.20
   3  -8  -5    9.90    1.20
  -3  -8   5    9.20    3.30
  -3  -8   5    7.70    1.90
  -3  -8   5    6.40    1.50
  -3  -8   5    6.90    2.10
   3   8  -5    9.70    2.10
  -3   8   5   11.20    2.30
  -3   8   5    8.80    2.90
   3   8  -5    8.80    1.90
   3   8  -5    9.50    1.20
  -2  -8   5   29.00    2.00
  -2  -8   5   34.00    2.00
   2  -8  -5   35.00    1.70
  -2  -8   5   34.90    3.70
   2  -8  -5   33.60    1.60
  -2  -8   5   34.90    3.40
   2   8  -5   32.10    2.40
  -2   8   5   34.20    2.70
   2   8  -5   30.70    2.30
   2   8  -5   34.10    1.80
   2   8  -5   31.90    2.20
  -2   8   5   32.60    2.90
  -1  -8   5  382.46    8.40
   1  -8  -5  386.36   11.20
  -1  -8   5  372.16    8.20
  -1  -8   5  346.27    8.20
  -1  -8   5  363.06   12.40
  -1  -8   5  384.36    7.50
  -1  -8   5  365.16   12.90
   1  -8  -5  361.16    8.10
   1  -8  -5  369.86    7.10
   1   8  -5  373.76    8.90
  -1   8   5  369.16   12.00
  -1   8   5  365.86    9.80
   1   8  -5  365.86    8.40
   1   8  -5  367.26    8.50
   1   8  -5  371.96    7.90
   0  -8  -5    4.40    1.10
   0  -8  -5    5.50    0.90
   0  -8  -5    5.70    0.90
   0  -8   5    5.90    0.90
   0  -8   5    4.80    0.70
   0  -8  -5    4.90    0.90
   0   8   5    6.40    1.40
   0   8  -5    5.20    0.90
   0   8  -5    4.90    0.90
   0   8  -5    4.70    0.80
  -1  -8  -5   34.20    2.80
   1  -8   5   34.50    1.00
  -1  -8  -5   33.80    1.70
  -1  -8  -5   32.10    1.70
  -1  -8  -5   35.30    1.80
   1  -8   5   32.50    1.10
   1   8   5   32.10    1.80
   1   8   5   30.60    2.10
  -1   8  -5   34.10    1.30
  -1   8  -5   33.30    1.30
  -1   8  -5   31.40    1.30
   1   8   5   31.20    1.90
  -1   8  -5   31.20    1.70
  -2  -8  -5  216.78    5.30
  -2  -8  -5  217.88    8.90
  -2  -8  -5  222.38    5.10
  -2   8  -5  216.68    4.40
   2   8   5  225.68    5.80
  -2   8  -5  211.78    4.40
  -3  -8  -5    7.30    2.30
  -3  -8  -5    7.20    1.40
  -3  -8  -5   10.60    3.00
   3   8   5    6.60    1.70
   3   8   5    6.10    1.50
  -3   8  -5    5.40    0.50
  -3   8  -5    6.40    2.40
  -4  -8  -5   12.80    2.00
  -4  -8  -5   10.20    3.20
  -4  -8  -5   25.60    5.10
   4   8   5   12.60    2.20
  -4   8  -5   18.40    4.50
  -5  -8  -5    2.40    5.40
  -5   8  -5   -2.40    4.60
  -5   8  -5    5.20    3.60
  -5  -9   5    7.40    4.00
  -5  -9   5    8.40    6.20
  -5  -9   5   16.70    3.40
  -5  -9   5   20.90    4.10
   5   9  -5    8.70    2.80
  -5   9   5   20.50    4.90
  -5   9   5   14.80    5.90
  -4  -9   5   37.20    3.20
  -4  -9   5   35.80    6.40
  -4  -9   5   38.40    3.60
  -4  -9   5   29.90    4.50
  -4   9   5   39.80    4.40
   4   9  -5   31.70    3.30
   4   9  -5   42.30    3.50
  -4   9   5   42.10    6.10
   3  -9  -5    0.90    1.00
  -3  -9   5    2.00    2.20
  -3  -9   5    1.40    1.30
  -3  -9   5    0.20    1.30
  -3  -9   5    1.00    2.90
   3   9  -5   -0.80    1.70
  -3   9   5   -1.70    2.20
  -3   9   5    1.80    1.80
   3   9  -5   -1.30    1.50
   3   9  -5    1.00    0.90
  -2  -9   5    2.00    2.20
  -2  -9   5    1.10    1.50
  -2  -9   5    0.40    1.10
  -2  -9   5    0.40    1.00
   2  -9  -5    3.80    1.00
   2  -9  -5    1.60    0.90
  -2   9   5    1.80    1.80
   2   9  -5    2.00    0.90
  -2   9   5    1.90    1.90
   2   9  -5    1.10    1.40
   2   9  -5    0.60    1.20
   2   9  -5   -1.80    1.30
  -1  -9   5  277.77    6.00
  -1  -9   5  279.77   10.30
   1  -9  -5  279.67    8.60
  -1  -9   5  270.47    9.60
   1  -9  -5  270.27    6.30
   1  -9  -5  274.67    5.70
   1  -9  -5  276.07    6.40
  -1  -9   5  273.27    6.60
   1   9  -5  269.77    6.20
  -1   9   5  262.07    8.90
   1   9  -5  272.37    7.10
   1   9  -5  258.97    6.60
  -1   9   5  272.17    7.70
   1   9  -5  270.87    6.70
   0  -9  -5   12.90    1.30
   0  -9   5   13.20    1.10
   0  -9  -5   13.30    1.70
   0  -9  -5   13.60    1.40
   0  -9  -5   11.90    1.20
   0   9   5   13.20    1.80
   0   9  -5   13.10    1.20
   0   9   5   12.90    1.40
   0   9  -5   10.90    1.20
   0   9  -5   10.80    1.10
  -1  -9  -5  765.52   23.80
   1  -9   5  763.52   14.80
  -1  -9  -5  742.63   13.80
  -1  -9  -5  753.22   16.00
  -1  -9  -5  744.73   14.40
   1  -9   5  752.22   13.40
   1   9   5  733.43   16.10
  -1   9  -5  784.22   15.90
  -1   9  -5  754.12   15.00
   1   9   5  766.02   15.90
  -1   9  -5  766.22   17.70
  -1   9  -5  745.03   15.30
   1   9   5  744.03   18.40
  -2  -9  -5   14.10    1.60
  -2  -9  -5   12.60    2.30
  -2   9  -5   15.60    2.30
   2   9   5   15.30    1.80
  -2   9  -5   14.50    0.80
  -3  -9  -5   72.39    3.10
  -3  -9  -5   75.79    5.20
  -3  -9  -5   70.89    5.40
  -3   9  -5   75.09    4.20
  -3   9  -5   69.09    1.80
   3   9   5   74.89    3.40
  -3   9  -5   78.09    5.00
   3   9   5   72.69    3.60
  -4  -9  -5   17.90    2.20
  -4  -9  -5   16.80    3.80
  -4  -9  -5   24.60    5.10
  -4   9  -5   24.20    4.00
   4   9   5   19.80    2.50
  -4   9  -5   26.70    4.90
  -5  -9  -5   -2.20    5.20
  -5  -9  -5   -8.30    3.40
  -5   9  -5   -3.70    3.90
  -5   9  -5   -0.90    3.40
  -5 -10   5    1.10    2.80
  -5 -10   5   -8.40    5.00
  -5 -10   5   -0.70    3.50
  -5  10   5    0.90    3.00
   5  10  -5   -0.90    2.40
  -4 -10   5   33.30    6.20
  -4 -10   5   30.40    3.00
  -4 -10   5   38.40    3.30
  -4 -10   5   25.00    4.40
   4  10  -5   36.80    3.50
  -4  10   5   29.60    5.50
   4  10  -5   25.20    3.30
  -4  10   5   33.90    4.60
  -3 -10   5   33.00    4.60
  -3 -10   5   35.20    2.90
  -3 -10   5   35.80    2.50
  -3 -10   5   30.90    4.40
   3 -10  -5   39.20    2.00
  -3  10   5   28.60    3.80
   3  10  -5   36.70    3.10
   3  10  -5   38.90    1.90
   3  10  -5   31.50    2.60
  -3  10   5   37.10    3.50
  -2 -10   5   56.79    2.90
  -2 -10   5   55.49    2.60
   2 -10  -5   59.99    2.30
   2 -10  -5   63.59    2.20
  -2 -10   5   55.39    4.20
  -2 -10   5   57.49    4.70
   2  10  -5   53.09    3.10
   2  10  -5   54.29    2.90
   2  10  -5   55.49    2.30
   2  10  -5   56.09    2.90
  -2  10   5   54.59    3.30
  -2  10   5   59.49    3.40
   1 -10  -5    2.20    0.80
  -1 -10   5    2.30    1.50
   1 -10  -5    3.10    1.00
  -1 -10   5    1.70    1.70
   1 -10  -5    2.10    1.10
  -1 -10   5    2.50    1.00
   1  10  -5    1.80    1.20
   1  10  -5    2.90    1.30
   1  10  -5    1.90    1.00
   1  10  -5    1.70    1.20
  -1  10   5    2.20    1.60
   0 -10  -5    3.60    1.30
   0 -10  -5    3.80    1.20
   0 -10  -5    4.50    0.90
   0 -10   5    3.90    0.90
   0 -10  -5    3.70    0.90
   0  10  -5    5.80    1.10
   0  10   5    5.50    1.30
   0  10   5    3.40    1.50
   0  10  -5    2.80    1.10
   0  10  -5    3.20    1.00
   0  10   5    3.60    1.10
   1 -10   5    3.00    0.70
  -1 -10  -5    3.80    1.10
  -1 -10  -5    3.80    1.60
  -1 -10  -5    1.20    0.90
   1 -10   5    3.20    0.60
  -1  10  -5    2.50    1.20
  -1  10  -5    2.80    0.80
  -1  10  -5    4.60    0.80
   1  10   5    6.10    1.70
   1  10   5    2.50    1.30
   1  10   5    4.70    1.30
  -1  10  -5    2.00    0.80
  -2 -10  -5  515.65   10.50
  -2 -10  -5  502.85   17.10
  -2 -10  -5  498.55   17.40
  -2  10  -5  501.15   12.90
  -2  10  -5  493.55   10.00
   2  10   5  498.75   11.50
  -3 -10  -5    3.40    1.40
  -3 -10  -5    1.40    2.80
  -3 -10  -5    0.90    2.20
   3  10   5    2.40    1.70
   3  10   5    2.20    1.50
  -3  10  -5    3.50    2.40
  -3  10  -5    2.60    0.50
  -3  10  -5    6.10    2.70
  -4 -10  -5    3.10    1.70
  -4 -10  -5    1.50    3.80
  -4 -10  -5   -1.30    2.90
  -4  10  -5    2.90    3.10
   4  10   5    0.90    1.80
  -4  10  -5    3.40    3.00
  -5 -10  -5    0.90    1.90
  -5 -10  -5    7.40    6.00
  -5 -10  -5    9.30    2.60
   5  10   5    5.50    2.30
  -5  10  -5    4.20    3.80
  -5 -11   5   -0.10    2.90
  -5 -11   5  -12.40    5.80
  -5 -11   5    3.70    3.70
   5  11  -5    2.40    2.10
  -5  11   5    1.30    4.00
  -4 -11   5   12.20    3.80
  -4 -11   5   25.30    3.50
  -4 -11   5   17.40    2.60
  -4 -11   5   17.30    5.40
   4  11  -5   16.10    3.00
   4  11  -5   21.60    3.00
  -4  11   5   17.50    3.90
  -3 -11   5    3.30    1.60
  -3 -11   5    1.50    1.90
  -3 -11   5    1.80    2.50
  -3 -11   5    0.40    3.30
   3 -11  -5    3.60    1.10
  -3  11   5    1.00    2.50
   3  11  -5    0.90    1.40
   3  11  -5    3.00    1.10
   3  11  -5    3.00    1.50
  -2 -11   5   14.50    1.70
   2 -11  -5   16.00    1.40
   2 -11  -5   16.90    1.70
  -2 -11   5   10.80    2.60
  -2 -11   5   15.30    3.10
  -2 -11   5   13.40    2.00
   2  11  -5   16.50    2.10
   2  11  -5   15.60    1.60
  -2  11   5   14.20    2.00
  -2  11   5   18.30    2.80
   2  11  -5   16.80    2.00
   2  11  -5   14.50    2.00
  -1 -11   5   78.99    2.80
  -1 -11   5   74.89    4.60
   1 -11  -5   75.09    2.70
  -1 -11   5   77.09    3.80
   1 -11  -5   74.69    2.50
   1 -11  -5   74.09    3.20
   1  11  -5   70.49    3.00
   1  11  -5   77.29    3.20
  -1  11   5   72.89    3.50
   1  11  -5   73.09    2.90
   0 -11  -5    7.60    1.30
   0 -11   5    8.00    1.00
   0 -11  -5    4.70    1.50
   0  11  -5    6.70    1.30
   0  11   5    7.80    1.80
   0  11  -5    6.20    1.20
   0  11  -5    2.10    1.10
   0  11   5    6.70    1.40
   0  11   5    6.90    1.40
  -1 -11  -5   77.49    2.90
   1 -11   5   80.99    2.10
  -1 -11  -5   77.79    3.00
  -1 -11  -5   83.89    4.80
   1  11   5   81.89    3.20
  -1  11  -5   79.79    2.60
  -1  11  -5   81.49    2.60
  -1  11  -5   79.19    2.80
   1  11   5   82.09    3.40
  -1  11  -5   77.59    2.60
   1  11   5   82.39    3.60
  -2 -11  -5   45.80    3.60
  -2 -11  -5   41.80    2.50
  -2 -11  -5   42.30    3.70
   2  11   5   47.70    2.80
  -2  11  -5   46.60    1.60
  -2  11  -5   44.00    2.60
  -3 -11  -5    0.00    2.50
  -3 -11  -5   -1.70    2.10
  -3 -11  -5    0.20    1.40
   3  11   5    0.40    1.50
   3  11   5   -0.70    1.60
  -3  11  -5    0.90    0.50
  -3  11  -5    0.70    2.00
  -3  11  -5    0.50    2.20
  -4 -11  -5   57.29    6.10
  -4 -11  -5   45.70    6.40
  -4 -11  -5   47.50    3.30
  -4  11  -5   49.40    4.50
   4  11   5   45.80    3.50
  -5 -11  -5   -3.20    5.10
  -5 -11  -5    7.40    2.70
  -5 -11  -5    1.90    2.10
  -5 -11  -5   -7.70    3.60
  -5  11  -5   -1.00    3.90
   5  11   5   -1.40    2.10
  -5 -12   5    3.60    4.20
  -5 -12   5   -2.20    6.10
  -5 -12   5    7.40    3.50
   5  12  -5    9.90    3.10
  -5  12   5   13.30    4.50
  -4 -12   5    2.50    2.00
  -4 -12   5    4.70    2.70
  -4 -12   5   -4.30    3.90
  -4 -12   5    1.90    3.20
  -4  12   5    4.20    3.30
   4  12  -5    3.50    2.00
   4  12  -5    4.40    2.40
  -3 -12   5   13.00    3.20
  -3 -12   5   11.90    2.20
  -3 -12   5   16.10    4.00
  -3 -12   5   13.60    2.10
   3 -12  -5   17.80    1.70
   3  12  -5   15.40    2.60
  -3  12   5   16.20    3.40
   3  12  -5   14.90    2.50
  -2 -12   5    7.90    1.60
  -2 -12   5    7.70    1.50
  -2 -12   5    8.20    2.60
   2 -12  -5    8.90    1.30
  -2 -12   5   10.90    2.70
   2  12  -5    9.30    2.00
   2  12  -5   10.90    2.10
   2  12  -5   10.80    2.00
  -2  12   5    8.00    2.40
   2  12  -5    9.00    1.40
  -1 -12   5   76.69    3.80
  -1 -12   5   71.89    5.00
   1 -12  -5   78.39    2.70
   1 -12  -5   80.09    3.40
  -1 -12   5   75.69    2.90
   1  12  -5   73.99    3.20
  -1  12   5   76.09    3.60
   1  12  -5   84.49    3.30
   1  12  -5   76.59    3.40
   0 -12   5   53.69    2.10
   0 -12  -5   50.99    2.40
   0 -12  -5   53.49    2.30
   0 -12  -5   50.29    3.60
   0  12  -5   50.79    2.50
   0  12   5   53.49    2.80
   0  12  -5   52.99    2.50
   0  12  -5   51.59    2.60
   0  12   5   50.99    2.60
   0  12   5   49.20    2.80
  -1 -12  -5  179.08    6.50
   1 -12   5  169.78    3.80
  -1 -12  -5  170.28    4.80
  -1 -12  -5  182.48    7.80
  -1 -12  -5  171.78    4.60
   1  12   5  175.88    5.20
  -1  12  -5  173.98    4.90
  -1  12  -5  179.18    4.70
   1  12   5  170.08    5.80
  -1  12  -5  174.28    4.60
   1  12   5  170.18    5.30
  -1  12  -5  172.58    4.50
  -2 -12  -5   35.60    2.90
  -2 -12  -5   29.70    2.30
  -2 -12  -5   30.80    4.00
  -2  12  -5   30.20    2.30
   2  12   5   27.90    2.60
  -2  12  -5   29.80    1.50
  -2  12  -5   29.10    1.60
  -3 -12  -5   25.50    3.80
  -3 -12  -5   18.30    2.30
  -3 -12  -5   10.90    3.20
  -3  12  -5   22.40    3.20
   3  12   5   19.30    2.60
   3  12   5   17.90    2.40
  -4 -12  -5   -5.00    3.10
  -4 -12  -5    4.10    2.00
  -4 -12  -5    2.10    4.20
  -4  12  -5    3.30    3.10
   4  12   5    2.40    2.00
  -5 -12  -5   -6.30    4.80
  -5 -12  -5    2.20    2.00
  -5 -12  -5    8.10    2.70
  -5  12  -5    3.40    3.90
   5  12   5    3.30    2.30
  -5 -13   5   -7.30    5.20
  -5 -13   5   -0.70    3.60
  -5 -13   5    0.40    3.10
  -5  13   5    1.00    3.80
   5  13  -5    4.40    2.70
  -4 -13   5   10.80    3.10
  -4 -13   5    5.10    4.70
  -4 -13   5    5.90    2.30
  -4 -13   5    2.20    3.40
  -4  13   5    6.70    3.70
   4  13  -5    6.00    2.80
   4  13  -5    5.80    2.60
  -3 -13   5   57.09    6.00
  -3 -13   5   57.79    3.40
  -3 -13   5   60.09    5.30
  -3 -13   5   54.39    3.80
   3  13  -5   53.49    3.50
   3  13  -5   62.29    4.00
  -3  13   5   58.19    4.40
  -2 -13   5   29.80    2.40
  -2 -13   5   31.10    2.70
  -2 -13   5   29.70    3.20
  -2 -13   5   21.10    3.40
   2 -13  -5   30.00    2.00
   2  13  -5   31.70    2.70
  -2  13   5   31.50    3.10
   2  13  -5   30.10    2.90
   2  13  -5   28.80    2.20
   2  13  -5   27.20    2.80
  -1 -13   5   12.40    1.50
  -1 -13   5    8.10    2.30
   1 -13  -5   12.10    1.50
  -1 -13   5   12.90    1.80
   1  13  -5   10.60    1.80
   1  13  -5   10.80    1.80
   1  13  -5   11.50    1.90
  -1  13   5   12.30    2.30
   0 -13  -5  355.56   12.20
   0 -13  -5  339.27    7.30
   0 -13   5  348.27    7.20
   0 -13  -5  336.77    7.70
   0  13   5  338.37    9.60
   0  13   5  339.87    8.60
   0  13  -5  350.46    8.30
   0  13   5  337.07    8.60
   0  13  -5  338.67    8.40
   0  13  -5  351.36    8.70
  -1 -13  -5    8.60    1.30
  -1 -13  -5    6.10    2.10
  -1 -13  -5    9.70    1.50
   1 -13   5    9.00    0.90
  -1  13  -5    7.90    1.30
  -1  13  -5    8.60    1.30
   1  13   5    8.80    2.00
  -1  13  -5    9.80    1.20
   1  13   5    8.80    1.80
   1  13   5    9.00    1.70
  -2 -13  -5    0.10    1.30
  -2 -13  -5    3.00    2.30
  -2 -13  -5   -0.40    1.90
  -2  13  -5    2.00    0.90
  -2  13  -5    2.10    1.60
   2  13   5    1.30    1.70
  -2  13  -5    0.70    0.80
  -3 -13  -5   13.30    2.20
  -3 -13  -5    8.20    3.30
  -3 -13  -5   18.50    3.90
   3  13   5   18.40    2.60
  -3  13  -5   19.00    3.10
   3  13   5   14.30    2.60
  -4 -13  -5    3.20    2.00
  -4 -13  -5    0.20    4.20
  -4 -13  -5   -3.90    3.10
   4  13   5    0.60    2.00
  -4  13  -5    1.10    3.10
  -5 -13  -5    0.50    2.80
  -5 -13  -5    0.90    2.00
  -5 -13  -5  -10.90    5.20
  -5  13  -5   -2.50    3.70
  -5 -14   5   -2.10    3.60
  -5 -14   5    0.30    3.00
   5  14  -5   -1.60    2.70
  -5  14   5    3.60    4.20
  -4 -14   5    0.40    4.60
  -4 -14   5    3.40    2.30
  -4 -14   5    3.80    3.40
  -4 -14   5    5.00    2.40
   4  14  -5    7.30    2.80
  -4  14   5    4.20    3.80
   4  14  -5    6.90    2.90
  -3 -14   5    4.10    3.10
  -3 -14   5    3.40    1.80
  -3 -14   5    3.20    2.90
  -3 -14   5    5.10    2.40
   3  14  -5    0.80    1.60
   3  14  -5    5.00    2.40
  -3  14   5    7.40    3.10
   2 -14  -5  169.28    4.50
  -2 -14   5  175.38    5.80
  -2 -14   5  165.98    5.10
  -2 -14   5  167.78    8.90
   2  14  -5  170.78    5.00
   2  14  -5  169.28    6.20
   2  14  -5  179.68    6.00
  -2  14   5  175.18    6.50
   2  14  -5  169.98    5.70
   1 -14  -5    0.10    1.10
  -1 -14   5    0.50    1.80
  -1 -14   5   -0.80    1.10
   1  14  -5    0.70    1.60
   1  14  -5   -0.40    1.40
  -1  14   5   -0.70    1.60
  -1  14   5   -0.60    1.20
   1  14  -5   -2.50    1.30
   0 -14  -5   -0.10    1.40
   0 -14  -5    1.50    1.00
   0 -14  -5    0.70    1.10
   0 -14   5    0.90    0.90
   0  14   5   -1.70    1.20
   0  14  -5   -0.20    1.30
   0  14   5    1.20    1.50
   0  14   5    0.30    1.20
   0  14  -5    0.10    1.10
   0  14  -5    0.90    1.10
  -1 -14  -5    3.40    1.40
  -1 -14  -5    2.20    1.40
  -1 -14  -5    0.10    2.00
   1 -14   5    0.90    0.80
   1  14   5    2.50    1.70
  -1  14  -5    3.70    1.20
   1  14   5    3.00    1.50
   1  14   5    1.50    1.60
  -1  14  -5    2.00    1.10
  -2 -14  -5   -0.40    2.20
  -2 -14  -5    0.80    1.40
   2  14   5   -1.60    1.90
  -2  14  -5    1.30    1.00
  -2  14  -5    1.70    0.90
   2  14   5    1.90    1.80
  -3 -14  -5   -2.00    2.80
  -3 -14  -5   -1.40    2.60
  -3 -14  -5   -0.70    1.70
   3  14   5    1.30    2.10
   3  14   5    0.40    2.00
  -3  14  -5    0.60    2.60
  -4 -14  -5   -1.40    3.60
  -4 -14  -5    1.70    2.10
  -4 -14  -5   -1.10    4.40
   4  14   5    1.90    2.30
  -4  14  -5    4.90    3.30
  -4 -15   5    4.90    3.00
  -4 -15   5    7.70    2.60
  -4 -15   5    2.60    3.40
  -4  15   5    8.60    4.00
   4  15  -5    5.30    2.80
   4  15  -5    7.60    3.00
  -3 -15   5  106.49    5.20
  -3 -15   5   98.19    4.40
  -3 -15   5   90.19    7.60
   3  15  -5   93.79    4.60
  -3  15   5   95.59    5.60
   3  15  -5   88.89    5.00
   2 -15  -5    9.20    1.50
  -2 -15   5   10.80    2.30
  -2 -15   5    7.40    2.80
  -2 -15   5   10.60    1.90
  -2  15   5   11.20    2.70
   2  15  -5    9.40    2.30
   2  15  -5   12.70    2.40
   2  15  -5    8.90    1.60
   2  15  -5   10.60    2.40
   1 -15  -5   27.60    2.20
   1 -15  -5   29.30    2.00
  -1 -15   5   20.60    3.20
  -1 -15   5   24.80    2.20
  -1  15   5   24.70    2.40
  -1  15   5   23.90    2.30
   1  15  -5   27.10    2.60
   1  15  -5   26.80    2.80
   1  15  -5   27.20    2.70
  -1  15   5   28.80    2.70
   0 -15  -5   97.99    3.60
   0 -15  -5   95.99    5.40
   0 -15   5   96.79    3.20
   0 -15  -5  100.89    3.50
   0  15   5   95.29    4.30
   0  15  -5  103.09    4.00
   0  15  -5   97.89    3.80
   0  15  -5   93.49    3.70
   0  15   5   97.79    3.90
   0  15   5  101.59    4.10
  -1 -15  -5   50.59    2.80
  -1 -15  -5   46.20    2.80
  -1 -15  -5   44.90    4.60
   1  15   5   45.40    2.80
   1  15   5   46.80    3.00
   1  15   5   47.90    3.00
  -1  15  -5   50.89    2.50
  -1  15  -5   46.00    2.50
  -2 -15  -5   43.10    2.70
  -2 -15  -5   42.00    5.30
   2  15   5   49.90    3.60
   2  15   5   49.50    3.60
  -2  15  -5   47.30    2.20
  -2  15  -5   45.10    2.40
  -3 -15  -5   44.60    6.50
  -3 -15  -5   52.19    3.60
   3  15   5   45.90    3.80
  -3  15  -5   43.80    2.30
   3  15   5   53.59    3.90
  -4 -15  -5   -8.20    3.60
  -4 -15  -5   -0.10    2.00
   4  15   5   -2.30    2.10
  -4 -16   5    4.20    2.50
  -4 -16   5    1.60    3.50
  -4 -16   5    4.70    3.00
   4  16  -5   -0.60    2.60
   4  16  -5    2.00    2.80
  -4  16   5    3.70    3.60
  -3 -16   5    2.30    2.60
  -3 -16   5    5.10    3.20
  -3 -16   5    3.30    2.10
  -3  16   5    3.90    3.00
   3  16  -5    3.40    2.10
   3  16  -5    4.70    2.60
   2 -16  -5   14.70    1.70
   2 -16  -5   12.60    1.70
  -2 -16   5   13.90    2.10
  -2 -16   5   10.70    3.10
  -2 -16   5   12.10    2.50
   2  16  -5    9.50    2.50
  -2  16   5   14.40    2.90
   2  16  -5   11.50    2.60
   2  16  -5   14.10    1.90
   2  16  -5   10.70    2.30
   1 -16  -5    4.00    1.40
  -1 -16   5    3.60    2.30
  -1 -16   5    2.00    1.30
   1 -16  -5    4.90    1.40
   1  16  -5    2.80    1.80
  -1  16   5    1.10    1.60
   1  16  -5    4.70    1.50
   1  16  -5    2.60    1.80
  -1  16   5    4.30    2.20
  -1  16   5    2.30    1.80
   0 -16  -5   19.30    2.10
   0 -16  -5   14.60    2.50
   0 -16  -5   18.50    2.10
   0 -16   5   18.10    1.70
   0  16   5   19.40    2.40
   0  16   5   18.80    2.20
   0  16  -5   16.70    2.20
   0  16  -5   15.60    2.10
   0  16  -5   20.90    2.20
   0  16   5   20.80    2.50
  -1 -16  -5   65.39    5.60
  -1 -16  -5   70.79    3.40
  -1 -16  -5   66.19    3.30
  -1  16  -5   70.29    3.10
  -1  16  -5   71.39    3.30
   1  16   5   74.09    3.90
   1  16   5   69.89    3.60
  -2 -16  -5   47.10    3.20
  -2 -16  -5   47.40    5.80
  -2  16  -5   47.10    2.60
   2  16   5   45.30    3.60
  -2  16  -5   45.10    2.40
   2  16   5   49.99    3.80
  -3 -16  -5   21.00    2.80
  -3 -16  -5   14.50    4.50
   3  16   5   26.90    3.40
  -3  16  -5   19.20    2.00
   3  16   5   22.40    3.00
  -4 -16  -5   -8.20    3.70
  -4 -16  -5    2.70    2.20
  -4  16  -5    4.50    1.30
   4  16   5    1.10    2.40
  -4 -17   5   -0.30    3.40
  -4 -17   5    2.30    3.10
  -4 -17   5   -3.50    2.30
  -4  17   5    0.00    3.50
   4  17  -5   -1.70    2.60
   4  17  -5    0.40    2.90
  -3 -17   5    6.20    2.80
  -3 -17   5    2.60    2.10
  -3 -17   5   -0.80    2.90
   3  17  -5   -0.60    2.50
   3  17  -5    1.30    1.90
  -3  17   5    0.80    3.10
  -2 -17   5    0.30    2.50
   2 -17  -5    0.60    1.40
  -2 -17   5    2.50    1.90
  -2 -17   5    3.10    2.20
   2 -17  -5    2.50    1.20
   2  17  -5    2.30    2.20
  -2  17   5    1.80    2.50
  -2  17   5    1.00    1.70
   2  17  -5    3.30    2.20
   2  17  -5    0.00    1.30
   2  17  -5    2.00    2.00
  -1 -17   5    9.40    2.80
   1 -17  -5   10.30    1.70
   1 -17  -5   10.70    1.80
  -1 -17   5   11.20    1.80
   1  17  -5    6.30    2.10
   1  17  -5    9.50    2.20
  -1  17   5   15.30    2.70
  -1  17   5   10.50    2.10
  -1  17   5   13.60    2.30
   1  17  -5   12.80    2.40
   0 -17  -5   39.40    2.70
   0 -17   5   41.50    2.40
   0 -17  -5   41.00    2.70
   0 -17  -5   38.10    3.90
   0  17  -5   47.80    2.90
   0  17  -5   42.00    2.90
   0  17  -5   44.80    3.00
   0  17   5   45.00    3.30
   0  17   5   40.50    3.10
   0  17   5   46.80    3.10
  -1 -17  -5    3.70    1.70
  -1 -17  -5   -0.30    2.40
  -1  17  -5    2.90    1.60
  -1  17  -5    3.20    1.50
   1  17   5    6.40    2.20
  -2 -17  -5   30.60    3.00
  -2 -17  -5   25.50    4.60
  -2  17  -5   30.70    2.20
  -2  17  -5   30.60    2.40
   2  17   5   34.80    3.60
   2  17   5   37.20    3.50
  -3 -17  -5    6.10    2.40
  -3 -17  -5   -5.70    3.50
   3  17   5    3.00    2.50
  -3  17  -5    7.10    1.50
   3  17   5    8.00    2.60
  -4 -17  -5    1.70    2.40
   4  17   5    1.20    2.50
  -4  17  -5    3.30    1.20
  -4 -18   5   -1.20    2.40
  -4 -18   5   -1.20    3.50
  -4 -18   5    1.60    3.00
  -4  18   5    2.90    1.80
  -4  18   5   -0.70    3.40
   4  18  -5    2.00    3.00
   4  18  -5    2.20    2.90
  -3 -18   5   -1.00    2.50
  -3 -18   5   -0.30    3.20
  -3 -18   5    1.20    2.20
   3  18  -5   -0.80    2.60
  -3  18   5    4.60    3.10
  -3  18   5    4.60    2.00
   3  18  -5    3.30    2.80
  -2 -18   5    0.70    2.20
  -2 -18   5    0.50    2.70
   2 -18  -5    2.00    1.20
  -2 -18   5    1.80    1.80
   2 -18  -5    0.10    1.40
  -2  18   5   -0.20    2.20
   2  18  -5    1.30    2.20
   2  18  -5   -0.30    1.40
  -2  18   5    0.00    1.80
  -2  18   5    3.00    2.00
   2  18  -5    2.50    2.40
   2  18  -5    3.30    2.60
   1 -18  -5   19.20    2.10
   1 -18  -5   20.50    2.20
  -1 -18   5   20.20    2.20
  -1  18   5   23.10    2.80
   1  18  -5   23.20    3.00
   1  18  -5   20.60    2.80
  -1  18   5   25.40    3.30
   1  18  -5   24.10    3.00
  -1  18   5   20.80    2.80
   0 -18  -5    2.10    1.70
   0 -18  -5    0.00    1.70
   0 -18   5   -0.80    1.10
   0  18   5   -0.20    1.70
   0  18  -5    1.10    1.90
   0  18   5    1.40    1.70
   0  18  -5    0.10    1.70
   0  18  -5   -0.50    1.40
   0  18   5    0.70    1.90
  -1 -18  -5   57.59    3.50
  -1 -18  -5   52.49    5.40
   1  18   5   55.59    4.10
  -1  18  -5   60.39    3.40
  -1  18  -5   57.89    3.20
  -2 -18  -5   32.30    5.00
  -2 -18  -5   40.80    3.50
   2  18   5   44.40    4.00
  -2  18  -5   42.50    3.00
   2  18   5   42.10    3.90
  -2  18  -5   41.30    2.50
  -3 -18  -5   -0.10    2.20
   3  18   5    4.20    2.50
  -3  18  -5    1.70    1.40
   3  18   5    2.60    2.50
  -3 -19   5    3.30    3.40
  -3 -19   5    2.80    2.50
  -3 -19   5    5.10    3.10
  -3  19   5    5.30    2.20
   3  19  -5    6.80    3.00
  -3  19   5    7.90    3.30
   3  19  -5    4.80    2.80
  -2 -19   5    1.60    2.60
  -2 -19   5    2.10    3.10
  -2 -19   5   -2.70    1.70
   2  19  -5    0.50    1.70
   2  19  -5    0.00    2.40
  -2  19   5    3.90    2.00
  -2  19   5    4.40    2.50
  -2  19   5    1.60    2.00
   2  19  -5    1.00    2.50
   1 -19  -5    5.70    1.60
   1 -19  -5    2.60    1.60
  -1 -19   5    4.70    1.70
   1  19  -5    3.80    2.20
   1  19  -5    7.30    2.50
   1  19  -5    3.20    2.20
  -1  19   5    5.40    2.20
  -1  19   5    4.00    2.30
  -1  19   5    8.10    2.50
   0 -19   5   33.60    2.40
   0 -19  -5   31.20    2.90
   0 -19  -5   26.80    2.70
   0  19   5   32.40    3.60
   0  19   5   29.30    2.80
   0  19   5   30.00    3.00
   0  19  -5   31.80    2.80
   0  19  -5   25.50    2.90
   0  19  -5   35.60    3.50
  -1 -19  -5   -3.10    2.40
  -1 -19  -5    0.60    1.80
   1  19   5    4.20    2.50
  -1  19  -5    2.10    1.90
  -1  19  -5    1.30    1.70
   1  19   5    5.20    2.50
  -2 -19  -5    4.30    3.50
  -2 -19  -5    3.90    2.20
   2  19   5    7.90    2.70
  -2  19  -5    6.90    1.90
   2  19   5    4.40    2.70
  -2  19  -5    6.70    1.70
  -3 -19  -5   22.00    5.20
  -3 -19  -5   27.20    3.50
   3  19   5   46.90    4.30
   3  19   5   25.90    3.80
  -3  19  -5   32.00    2.70
  -3 -20   5   -1.50    2.80
  -3 -20   5   -1.10    2.30
  -3 -20   5    1.10    3.40
  -3  20   5   -0.60    2.00
   3  20  -5   -1.70    2.60
   3  20  -5    0.00    2.90
  -3  20   5    1.80    2.10
  -2 -20   5   27.70    3.10
  -2 -20   5   16.80    4.30
  -2 -20   5   25.50    3.70
   2  20  -5   19.20    3.40
  -2  20   5   19.30    3.00
  -2  20   5   22.80    3.10
   2  20  -5   29.50    4.00
  -1 -20   5    3.10    1.70
   1 -20  -5    1.30    1.60
  -1 -20   5    7.00    2.30
   1 -20  -5    1.70    1.60
   1  20  -5    6.00    2.30
  -1  20   5    2.80    2.40
   1  20  -5    3.00    2.40
   1  20  -5    4.50    2.60
  -1  20   5    6.70    2.60
   1  20  -5    2.90    2.30
   0 -20  -5    1.40    1.80
   0  20   5    5.10    2.30
   0  20   5    5.00    2.50
   0  20  -5    1.80    2.10
   0  20  -5    1.20    2.20
  -1 -20  -5   -1.00    2.60
  -1 -20  -5    0.50    1.90
   1  20   5    3.80    2.60
  -1  20  -5    1.40    1.80
  -1  20  -5    1.90    2.00
   1  20   5    3.30    2.00
  -2 -20  -5    5.80    2.60
  -2 -20  -5    1.80    3.30
   2  20   5    5.90    2.70
   2  20   5    8.70    2.90
  -2  20  -5    7.90    2.10
  -3 -20  -5    1.80    2.50
  -3 -20  -5   -2.90    4.10
  -3  20  -5    7.50    2.00
   3  20   5    2.70    2.20
   3  20   5    8.70    3.00
  -3 -21   5   11.80    4.10
  -3 -21   5    6.00    2.80
  -3 -21   5    4.50    3.20
  -3  21   5   13.70    2.70
  -3  21   5   11.70    2.80
   3  21  -5    6.00    3.30
  -2 -21   5    5.30    3.40
  -2 -21   5    5.60    2.90
  -2 -21   5    3.50    2.50
  -2  21   5    4.90    2.60
  -2  21   5    6.10    2.40
   2  21  -5    3.30    2.80
   2  21  -5    6.00    3.20
  -1 -21   5   20.60    3.10
   1 -21  -5   18.50    2.40
  -1 -21   5   14.10    2.40
  -1  21   5   21.30    3.60
   1  21  -5   26.20    3.30
   1  21  -5   14.80    3.00
   1  21  -5   21.80    3.70
   1  21  -5   19.90    3.20
  -1  21   5   19.10    3.20
   0 -21  -5   13.90    2.60
   0  21  -5    9.50    2.60
   0  21   5   12.70    2.80
   0  21   5   16.60    3.10
   0  21  -5   21.60    3.20
  -1 -21  -5    1.20    2.00
  -1  21  -5   -0.10    1.90
   1  21   5   -0.90    2.30
   1  21   5   -1.30    2.30
  -1  21  -5   -1.90    1.90
  -2 -21  -5   -6.60    3.20
  -2 -21  -5   -0.20    2.10
   2  21   5   -0.50    2.50
  -2  21  -5    1.80    1.90
   2  21   5   -1.40    2.70
  -2 -22   5    0.70    3.00
  -2 -22   5   -3.20    2.10
   2  22  -5   -4.60    2.90
   2  22  -5   -3.00    2.40
  -2  22   5    1.90    2.30
  -2  22   5    2.50    2.40
  -1 -22   5    3.60    2.20
   1 -22  -5   -1.30    1.50
  -1 -22   5   -2.10    1.80
   1  22  -5    4.90    2.70
  -1  22   5    1.10    2.60
   1  22  -5    4.30    2.40
   1  22  -5    0.40    2.30
  -1  22   5    4.90    2.40
   1  22  -5    0.40    2.40
   0 -22  -5   -0.50    1.80
   0  22  -5    2.60    2.40
   0  22   5    0.70    2.40
   0  22   5   -1.60    2.50
   0  22  -5   -0.90    2.20
  -1 -22  -5    2.90    2.30
  -1  22  -5    3.80    2.20
  -1  22  -5    2.20    2.00
   1  22   5    1.30    2.50
   1  22   5    0.50    2.80
  -2 -22  -5   -1.70    3.50
  -2 -22  -5    2.10    2.40
   2  22   5    3.80    3.00
  -2  22  -5    5.10    2.10
  -1 -23   5    6.20    2.60
   1  23  -5    3.90    2.70
   1  23  -5    7.40    2.40
   1  23  -5    5.60    2.50
  -1  23   5    7.30    2.70
  -1  23   5    7.90    2.60
   0 -23  -5    0.30    1.80
   0  23   5    0.90    2.50
   0  23   5   -2.60    2.10
   0  23  -5    3.30    2.40
   0  23  -5   -2.90    2.10
  -1 -23  -5   -1.50    2.00
   1  23   5   -1.20    2.80
  -1  23  -5    1.10    2.20
  -1  23  -5    0.50    2.00
   1  23   5   -3.30    2.30
  -6   0   6  -10.10    7.00
  -6   0   6    1.30    4.30
  -5   0   6   -1.10    3.10
  -5   0   6   -1.40    1.80
  -5   0   6  -11.00    5.30
  -4   0   6   30.10    5.60
  -4   0   6   32.40    4.00
  -4   0   6   24.90    3.50
  -4   0   6   29.50    2.50
   4   0  -6   27.70    2.00
   3   0  -6    3.80    1.50
  -3   0   6    3.40    1.60
  -3   0   6    4.10    1.50
   2   0  -6  163.08    4.20
   2   0  -6  160.38    4.30
  -2   0   6  147.19    4.20
   2   0  -6  167.68    4.00
   2   0  -6  157.78    4.60
  -2   0   6  152.88    6.80
  -2   0   6  166.98    5.10
  -2   0   6  163.18    6.00
  -1   0   6   -0.20    0.90
   1   0  -6   -0.40    0.50
   1   0  -6   -0.10    0.60
  -1   0   6   -0.50    0.40
  -1   0   6   -0.40    0.80
   1   0  -6   -0.20    0.50
   0   0  -6 2542.35   48.70
   0   0  -6 2559.54   51.49
   0   0   6 2661.93   60.69
   0   0  -6 2568.14   52.49
   0   0   6 2638.14   51.59
  -1   0  -6   -1.00    0.40
  -1   0  -6    0.30    0.40
   1   0   6   -0.60    0.40
  -1   0  -6   -0.30    0.40
  -1   0  -6   -0.20    0.40
  -2   0  -6   18.90    0.90
  -2   0  -6   19.70    1.00
  -2   0  -6   17.70    1.00
  -2   0  -6   20.50    2.10
   2   0   6   18.30    0.80
  -2   0  -6   18.10    1.00
  -3   0  -6    1.80    0.80
  -3   0  -6    0.70    0.70
  -3   0  -6    0.80    1.50
  -3   0  -6   -0.50    0.80
   3   0   6    0.30    0.70
  -4   0  -6   12.80    2.80
  -4   0  -6   15.60    4.10
  -5   0  -6    0.50    4.50
  -5   0  -6   -3.20    2.80
  -6  -1   6  -11.40    7.00
  -6  -1   6    4.60    4.30
  -6   1   6   -9.90    7.60
  -6   1   6   -0.90    4.40
  -5  -1   6   -4.20    5.70
  -5  -1   6    4.70    2.30
  -5  -1   6    2.70    3.30
  -5   1   6    1.90    1.80
  -5   1   6    6.10    3.60
  -5   1   6   -2.30    5.60
  -4  -1   6    2.30    2.50
  -4  -1   6    1.50    1.70
  -4  -1   6    0.20    1.80
  -4  -1   6   -1.20    3.60
  -4   1   6   -2.50    3.70
   4   1  -6    0.00    1.50
   4   1  -6    0.90    1.00
  -4   1   6    1.50    1.50
  -4   1   6   -0.60    2.40
  -3  -1   6  455.35   12.00
  -3  -1   6  407.86   16.00
   3  -1  -6  436.06    9.80
   3  -1  -6  432.16    9.30
  -3  -1   6  426.36   10.10
  -3  -1   6  443.06   14.80
   3   1  -6  436.96   10.80
  -3   1   6  453.65   12.10
  -3   1   6  440.16   10.00
  -3   1   6  456.15   16.40
  -3   1   6  455.05   14.40
   3   1  -6  443.66   10.00
   3   1  -6  450.45    9.20
  -2  -1   6 2122.09   50.19
  -2  -1   6 2117.19   41.90
   2  -1  -6 2176.38   42.90
  -2  -1   6 2206.38   64.69
  -2  -1   6 2132.59   66.49
   2  -1  -6 2225.08   40.00
   2  -1  -6 2176.68   42.00
   2   1  -6 2115.59   42.00
  -2   1   6 2131.99   66.39
   2   1  -6 2241.98   43.00
  -2   1   6 2165.68   65.59
   2   1  -6 2140.69   44.90
   2   1  -6 2196.78   39.90
  -2   1   6 2212.68   49.30
  -2   1   6 2140.09   41.80
  -1  -1   6   19.10    1.20
   1  -1  -6   17.60    1.00
  -1  -1   6   19.30    2.00
   1  -1  -6   19.00    1.10
  -1  -1   6   17.90    1.20
   1  -1  -6   20.60    1.10
  -1   1   6   17.80    1.20
   1   1  -6   17.20    1.20
   1   1  -6   19.10    1.10
   1   1  -6   17.80    1.10
  -1   1   6   19.00    1.40
  -1   1   6   17.40    1.90
   1   1  -6   18.50    1.10
   0  -1   6  254.97    6.20
   0  -1  -6  249.78    5.50
   0  -1   6  256.27    5.40
   0  -1  -6  248.98    5.20
   0  -1   6  254.17    8.70
   0  -1  -6  251.17    5.50
   0   1   6  255.87    6.40
   0   1  -6  244.48    5.50
   0   1  -6  253.57    5.30
   0   1  -6  250.77    5.40
  -1  -1  -6  590.04   10.40
  -1  -1  -6  615.04   12.20
  -1  -1  -6  609.64   12.00
  -1  -1  -6  588.14   11.30
  -1   1  -6  596.44   11.50
  -1   1  -6  589.74   11.80
  -1   1  -6  577.44   12.00
   1   1   6  626.24   12.00
  -1   1  -6  609.64   10.20
  -2  -1  -6   50.19    1.40
  -2  -1  -6   49.70    1.80
   2  -1   6   52.69    1.60
  -2  -1  -6   48.70    1.60
  -2  -1  -6   50.59    3.40
  -2  -1  -6   52.19    1.80
  -2  -1  -6   51.29    1.50
  -2   1  -6   50.89    1.40
  -2   1  -6   51.79    1.60
  -2   1  -6   48.80    1.50
   2   1   6   51.59    1.60
  -2   1  -6   52.99    1.60
  -2   1  -6   51.29    3.20
   3  -1   6   25.60    1.30
  -3  -1  -6   25.60    1.70
  -3  -1  -6   28.20    1.50
  -3  -1  -6   27.20    2.90
  -3   1  -6   28.60    3.20
   3   1   6   28.20    1.70
  -3   1  -6   29.30    1.30
  -3   1  -6   30.00    1.50
  -3   1  -6   28.10    1.50
  -3   1  -6   27.20    1.20
  -4  -1  -6  174.08    8.80
  -4  -1  -6  182.38    9.50
  -4   1  -6  180.68    9.40
  -4   1  -6  176.38    8.80
  -5  -1  -6   -0.30    4.60
  -5  -1  -6   -2.40    2.90
  -5   1  -6   -1.40    2.70
  -5   1  -6    3.00    4.70
  -6  -2   6   -3.40    3.80
  -6  -2   6   -7.00    7.10
  -6   2   6  -14.60    6.60
  -6   2   6    2.30    4.50
  -5  -2   6    2.50    3.40
  -5  -2   6    2.20    2.10
  -5  -2   6   -9.50    5.30
  -5   2   6   -8.70    4.90
  -5   2   6    1.20    1.70
  -5   2   6    0.80    2.70
  -4  -2   6   21.20    3.40
  -4  -2   6   14.90    2.90
  -4  -2   6   21.30    2.60
  -4  -2   6   17.30    4.90
   4   2  -6   18.00    2.20
  -4   2   6   17.90    4.80
  -4   2   6   18.40    3.00
  -4   2   6   24.30    2.50
   4   2  -6   21.30    1.70
   4   2  -6   19.80    2.40
   3  -2  -6  405.76    9.30
  -3  -2   6  436.26   14.50
  -3  -2   6  420.76   15.70
   3  -2  -6  407.06    8.90
  -3  -2   6  419.36    9.80
  -3  -2   6  425.56   11.30
  -3   2   6  414.76   15.60
   3   2  -6  434.16    9.70
   3   2  -6  422.56   10.40
   3   2  -6  404.76    8.70
  -3   2   6  416.56    9.50
  -3   2   6  424.66   13.40
  -3   2   6  398.76   11.40
  -2  -2   6  340.17    8.80
  -2  -2   6  339.57    7.80
  -2  -2   6  350.86   12.40
   2  -2  -6  325.97    7.50
  -2  -2   6  338.87   11.40
   2  -2  -6  339.97    7.30
  -2   2   6  317.97   12.00
  -2   2   6  330.97    7.60
   2   2  -6  339.17    7.10
   2   2  -6  354.36    7.80
   2   2  -6  342.97    8.40
   2   2  -6  338.97    7.70
  -2   2   6  332.87    9.00
  -1  -2   6  883.91   17.00
   1  -2  -6  818.22   16.90
   1  -2  -6  866.01   17.30
  -1  -2   6  882.51   19.50
  -1  -2   6  856.11   26.80
   1  -2  -6  879.21   16.20
  -1   2   6  863.21   19.90
   1   2  -6  820.82   16.10
   1   2  -6  850.21   18.20
  -1   2   6  861.81   26.70
  -1   2   6  836.62   16.90
   1   2  -6  821.22   17.30
   1   2  -6  834.72   17.00
   0  -2  -6  152.28    3.70
   0  -2   6  158.88    4.00
   0  -2   6  156.58    5.90
   0  -2  -6  153.98    3.50
   0  -2   6  155.58    3.60
   0  -2  -6  155.68    3.20
   0  -2  -6  155.58    3.70
   0   2   6  159.18    4.40
   0   2  -6  158.38    3.60
   0   2  -6  152.88    3.60
   0   2  -6  158.68    3.60
  -1  -2  -6    5.80    0.80
  -1  -2  -6    4.00    1.10
  -1  -2  -6    6.90    0.80
  -1  -2  -6    6.80    0.60
   1  -2   6    6.90    0.50
  -1  -2  -6    6.90    0.70
   1   2   6    7.80    0.80
  -1   2  -6    7.70    0.80
  -1   2  -6    5.90    0.50
  -1   2  -6    6.50    0.60
  -1   2  -6    7.40    0.50
  -2  -2  -6   42.60    1.50
  -2  -2  -6   44.40    1.80
  -2  -2  -6   40.90    3.10
  -2  -2  -6   43.50    1.20
  -2  -2  -6   46.50    1.80
  -2  -2  -6   40.30    1.50
   2  -2   6   40.30    1.30
  -2   2  -6   42.40    1.30
  -2   2  -6   45.30    1.60
   2   2   6   43.00    1.60
  -2   2  -6   39.60    1.20
  -2   2  -6   43.30    1.10
  -3  -2  -6  325.57   12.20
  -3  -2  -6  317.37    6.60
  -3   2  -6  322.17   11.90
  -3   2  -6  325.47    7.10
  -3   2  -6  304.17    6.90
   3   2   6  327.27    7.70
  -3   2  -6  315.97    6.70
  -4  -2  -6   51.69    5.10
  -4  -2  -6   56.39    5.60
  -4   2  -6   51.49    4.80
  -4   2  -6   65.59    5.80
  -5  -2  -6    8.00    5.40
  -5  -2  -6    1.30    3.20
  -5   2  -6    8.20    5.00
  -5   2  -6    5.80    3.10
  -6  -3   6    3.10    4.10
  -6  -3   6  -11.30    6.70
  -6   3   6   -4.00    4.20
  -5  -3   6    6.20    3.70
  -5  -3   6    0.60    5.80
  -5  -3   6    9.80    2.60
  -5   3   6   -5.50    5.50
   5   3  -6    6.40    2.40
  -5   3   6    8.40    3.20
  -4  -3   6    1.70    1.80
  -4  -3   6   -0.20    2.10
  -4  -3   6    3.20    2.50
  -4  -3   6   -3.30    3.50
  -4   3   6    3.30    2.60
  -4   3   6    3.80    1.50
  -4   3   6    4.30    4.00
   4   3  -6    3.10    1.80
   4   3  -6    1.40    1.60
  -3  -3   6  102.99    3.90
   3  -3  -6  110.79    3.60
   3  -3  -6  102.89    3.40
  -3  -3   6  108.89    6.50
  -3  -3   6  108.09    4.30
  -3  -3   6  114.59    5.90
  -3   3   6  103.19    4.30
  -3   3   6  104.19    3.60
   3   3  -6  101.99    3.90
   3   3  -6  105.29    3.10
   3   3  -6  110.29    3.90
  -3   3   6  113.09    6.40
  -3   3   6  107.59    4.70
  -2  -3   6  346.07   12.90
  -2  -3   6  355.66    8.20
  -2  -3   6  372.76    9.30
  -2  -3   6  375.96   12.40
   2  -3  -6  356.96    8.00
   2  -3  -6  378.26    7.80
   2   3  -6  376.46    8.30
  -2   3   6  359.66    8.10
   2   3  -6  367.26    7.60
  -2   3   6  360.26    9.70
   2   3  -6  354.56    8.80
  -2   3   6  362.86   12.90
   2   3  -6  355.66    8.20
   1  -3  -6   17.40    1.10
  -1  -3   6   19.50    2.10
  -1  -3   6   16.90    1.30
   1  -3  -6   18.10    1.10
   1  -3  -6   18.90    1.20
  -1  -3   6   18.50    1.00
  -1  -3   6   19.20    1.90
  -1   3   6   17.70    1.90
   1   3  -6   16.20    1.40
  -1   3   6   15.30    1.10
   1   3  -6   16.80    1.10
  -1   3   6   18.30    1.60
   1   3  -6   21.80    1.40
   1   3  -6   18.20    1.30
   0  -3   6 1068.19   33.20
   0  -3  -6 1077.09   20.10
   0  -3  -6 1039.40   18.30
   0  -3  -6 1051.69   21.10
   0  -3   6 1101.79   20.80
   0  -3  -6 1072.99   21.60
   0   3   6 1107.39   24.80
   0   3  -6 1070.89   21.00
   0   3  -6 1043.40   20.20
   0   3  -6 1139.69   22.50
   0   3  -6 1079.59   21.40
  -1  -3  -6 1439.66   24.40
  -1  -3  -6 1430.96   28.10
  -1  -3  -6 1442.76   26.80
  -1  -3  -6 1469.35   28.80
  -1  -3  -6 1441.66   43.00
  -1   3  -6 1470.85   28.70
  -1   3  -6 1455.55   24.50
  -1   3  -6 1462.35   26.80
   1   3   6 1423.76   28.80
   1   3   6 1439.66   28.10
  -1   3  -6 1423.76   29.10
  -2  -3  -6    2.10    1.30
  -2  -3  -6    3.00    0.90
  -2  -3  -6    4.80    0.80
  -2  -3  -6    3.90    0.40
  -2  -3  -6    4.00    0.80
  -2  -3  -6    3.80    0.80
   2   3   6    3.70    0.80
  -2   3  -6    3.20    0.30
  -2   3  -6    3.30    0.30
  -3  -3  -6   39.70    3.90
  -3  -3  -6   40.20    1.90
  -3   3  -6   38.10    1.50
  -3   3  -6   37.10    1.50
   3   3   6   40.70    2.20
  -3   3  -6   45.10    3.60
  -4  -3  -6   88.19    6.70
  -4  -3  -6   94.29    6.50
   4   3   6   84.39    3.60
  -4   3  -6   96.29    6.80
  -4   3  -6   88.29    5.80
  -5  -3  -6    2.50    4.80
  -5  -3  -6   -4.20    2.60
  -5   3  -6    0.00    4.60
  -5   3  -6   -0.20    2.70
  -6  -4   6   -0.80    3.80
  -6   4   6   -9.90    6.60
  -6   4   6   -3.50    4.20
  -5  -4   6   -1.30    3.00
  -5  -4   6    1.20    5.60
  -5  -4   6    2.60    3.10
  -5  -4   6    1.30    2.20
  -5   4   6    4.60    3.80
   5   4  -6   -0.50    1.80
  -5   4   6   -4.40    5.00
  -4  -4   6   -1.60    3.60
  -4  -4   6    0.10    2.10
  -4  -4   6    0.70    2.30
  -4  -4   6    0.80    1.70
   4   4  -6   -2.60    1.50
  -4   4   6   -0.30    3.50
  -4   4   6    1.80    1.50
  -4   4   6   -1.90    2.50
   4   4  -6    1.80    1.80
  -3  -4   6    4.90    2.00
  -3  -4   6    3.40    1.80
   3  -4  -6    4.30    1.20
  -3  -4   6    6.10    3.10
  -3  -4   6    3.30    1.60
   3  -4  -6    3.50    1.30
  -3   4   6    3.40    1.30
  -3   4   6    4.50    2.10
  -3   4   6    3.40    2.90
   3   4  -6    4.80    1.00
   3   4  -6    4.10    1.60
   3   4  -6    2.80    1.40
   2  -4  -6    3.50    1.00
  -2  -4   6    5.70    2.40
  -2  -4   6    4.90    1.50
   2  -4  -6    5.10    1.10
  -2  -4   6    4.30    1.10
  -2  -4   6    3.50    1.10
   2  -4  -6    5.10    0.90
  -2   4   6    7.10    2.20
   2   4  -6    5.10    0.90
   2   4  -6    5.30    1.10
   2   4  -6    6.00    1.40
  -2   4   6    4.50    1.10
   2   4  -6    4.70    1.20
  -2   4   6    6.70    1.90
   1  -4  -6  123.39    3.30
  -1  -4   6  127.99    3.50
  -1  -4   6  134.09    3.40
   1  -4  -6  128.99    3.00
   1  -4  -6  128.09    3.30
   1  -4  -6  126.49    3.40
  -1  -4   6  122.09    5.20
  -1  -4   6  126.59    5.30
   1   4  -6  127.59    3.50
  -1   4   6  128.79    5.10
   1   4  -6  124.89    3.20
  -1   4   6  127.39    4.00
   1   4  -6  131.49    3.50
   1   4  -6  125.09    3.70
   0  -4  -6 1229.38   23.80
   0  -4  -6 1209.58   35.70
   0  -4   6 1224.48   37.20
   0  -4  -6 1208.28   22.50
   0  -4  -6 1197.48   24.20
   0  -4   6 1242.98   23.40
   0  -4  -6 1199.28   20.60
   0   4  -6 1196.78   24.00
   0   4  -6 1171.08   22.60
   0   4  -6 1266.47   25.10
   0   4  -6 1164.38   23.50
   0   4   6 1211.28   27.80
  -1  -4  -6   54.09    1.90
  -1  -4  -6   55.59    1.70
  -1  -4  -6   55.79    3.10
  -1  -4  -6   54.09    2.00
  -1  -4  -6   56.89    1.60
  -1   4  -6   54.09    1.50
   1   4   6   56.59    2.00
  -1   4  -6   53.19    1.30
   1   4   6   52.59    2.40
  -2  -4  -6  442.86   15.20
  -2  -4  -6  434.26    8.70
  -2  -4  -6  435.46    9.80
  -2  -4  -6  476.65   10.00
  -2  -4  -6  446.36    8.40
   2   4   6  446.76    9.60
  -3  -4  -6   63.09    2.30
  -3  -4  -6   59.09    4.70
  -3   4  -6   62.19    1.80
  -3   4  -6   64.69    1.80
   3   4   6   62.69    2.70
  -3   4  -6   66.49    4.30
  -4  -4  -6    0.70    1.00
  -4  -4  -6    1.10    1.20
  -4  -4  -6    2.00    3.30
  -4  -4  -6   -0.10    2.20
  -4   4  -6    4.10    3.10
  -4   4  -6    1.70    2.00
   4   4   6    2.30    1.30
  -5  -4  -6   -1.10    3.10
  -5  -4  -6    2.90    4.80
  -5   4  -6    4.30    4.60
  -6  -5   6   -0.60    4.00
  -6   5   6   -2.80    4.20
  -5  -5   6    2.70    3.20
  -5  -5   6   -3.20    3.00
  -5  -5   6   -3.70    5.60
  -5  -5   6   -1.30    2.50
   5   5  -6    0.20    2.10
  -5   5   6   -1.50    3.40
  -5   5   6   -2.60    5.40
  -4  -5   6    6.90    2.20
  -4  -5   6    9.40    2.60
  -4  -5   6    6.00    4.30
  -4  -5   6    5.30    2.60
   4   5  -6    5.60    2.10
  -4   5   6    8.90    1.80
  -4   5   6    3.10    3.90
   4   5  -6    7.40    2.00
  -4   5   6    5.90    2.40
  -3  -5   6   19.20    2.30
   3  -5  -6   21.00    1.70
  -3  -5   6   21.20    2.30
  -3  -5   6   15.90    2.60
  -3  -5   6   25.00    4.30
   3   5  -6   21.20    1.50
  -3   5   6   21.30    2.80
   3   5  -6   18.20    2.10
  -3   5   6   22.70    3.90
   3   5  -6   18.10    2.20
  -3   5   6   18.60    1.90
  -2  -5   6  129.59    6.30
  -2  -5   6  133.39    4.00
   2  -5  -6  130.39    3.80
  -2  -5   6  126.49    4.00
   2  -5  -6  126.49    3.60
  -2  -5   6  133.99    6.10
   2   5  -6  132.89    4.00
   2   5  -6  135.59    3.90
   2   5  -6  129.39    4.30
   2   5  -6  130.19    3.40
  -2   5   6  134.99    6.00
  -2   5   6  129.29    4.80
   1  -5  -6  102.79    2.60
  -1  -5   6   97.09    4.50
  -1  -5   6  101.29    3.00
   1  -5  -6  102.69    2.90
  -1  -5   6  100.29    2.60
   1  -5  -6  104.89    2.80
   1  -5  -6   99.09    3.30
  -1  -5   6   99.09    4.50
   1  -5  -6   97.99    2.90
  -1  -5   6  102.79    2.70
   1   5  -6   96.89    2.80
   1   5  -6   96.59    3.20
  -1   5   6   98.39    3.60
   1   5  -6   92.59    3.00
   1   5  -6   98.39    3.00
  -1   5   6   99.59    4.20
   0  -5  -6   67.89    2.20
   0  -5  -6   66.89    2.30
   0  -5   6   69.59    2.00
   0  -5  -6   66.89    2.10
   0  -5  -6   67.69    3.00
   0  -5  -6   66.69    2.00
   0   5  -6   69.59    2.20
   0   5   6   69.59    2.70
   0   5  -6   68.99    2.00
   0   5  -6   71.99    2.20
   0   5  -6   68.19    2.10
  -1  -5  -6  169.08    6.50
  -1  -5  -6  176.88    4.30
  -1  -5  -6  168.38    3.80
   1  -5   6  172.48    3.50
  -1  -5  -6  163.68    4.30
  -1  -5  -6  172.88    3.70
   1   5   6  179.98    4.30
   1   5   6  162.38    5.20
  -1   5  -6  170.58    3.70
  -1   5  -6  166.58    3.50
   1   5   6  169.38    4.30
  -2  -5  -6    0.40    1.00
  -2  -5  -6    0.30    0.90
  -2  -5  -6    0.70    0.80
  -2  -5  -6    1.60    0.90
   2   5   6    1.10    1.00
  -3  -5  -6   90.49    2.90
  -3  -5  -6   87.29    5.50
  -3   5  -6   83.59    2.10
  -3   5  -6   83.29    2.10
  -3   5  -6   91.99    5.20
   3   5   6   89.79    3.40
  -4  -5  -6   35.80    4.90
  -4  -5  -6   43.10    5.40
  -4  -5  -6   36.00    2.30
   4   5   6   35.40    2.40
  -4   5  -6   38.80    4.00
  -4   5  -6   42.10    5.00
  -5  -5  -6    6.60    5.20
  -5  -5  -6   -1.60    3.10
  -5   5  -6    3.20    4.50
  -6  -6   6    7.10    3.10
  -6  -6   6   -9.20    6.90
  -6  -6   6   10.70    4.20
  -6   6   6    9.60    5.20
  -6   6   6   -4.00    6.90
  -5  -6   6    2.90    6.00
  -5  -6   6    2.50    3.20
  -5  -6   6    4.30    2.70
  -5  -6   6    6.20    3.60
   5   6  -6    6.40    2.50
  -5   6   6   11.70    4.20
  -5   6   6    0.10    5.60
  -4  -6   6    3.00    2.10
  -4  -6   6    5.80    2.40
  -4  -6   6    0.70    2.60
  -4  -6   6    3.70    4.00
  -4   6   6    0.20    3.70
   4   6  -6    2.40    1.90
  -4   6   6    4.30    2.90
   4   6  -6    0.60    1.90
   3  -6  -6    2.70    1.00
  -3  -6   6    1.10    1.50
  -3  -6   6    2.90    1.90
  -3  -6   6    1.00    2.80
  -3   6   6    3.60    2.20
  -3   6   6    2.30    2.60
   3   6  -6    1.10    1.50
   3   6  -6    3.70    1.00
   3   6  -6    2.00    1.50
  -2  -6   6   27.50    3.10
   2  -6  -6   24.30    1.80
  -2  -6   6   24.90    2.00
  -2  -6   6   21.70    1.60
  -2  -6   6   24.60    3.10
  -2  -6   6   23.60    1.50
   2  -6  -6   23.50    1.60
   2  -6  -6   25.00    1.60
  -2   6   6   26.20    2.40
  -2   6   6   23.10    2.60
   2   6  -6   24.20    2.00
   2   6  -6   24.50    1.80
   2   6  -6   24.00    1.60
   2   6  -6   24.40    2.10
  -1  -6   6  307.37    6.20
   1  -6  -6  305.87    9.10
  -1  -6   6  306.37    6.90
  -1  -6   6  302.77   10.50
  -1  -6   6  294.37   10.60
   1  -6  -6  300.27    6.80
   1  -6  -6  290.47    6.60
   1  -6  -6  296.77    6.80
  -1  -6   6  308.77    6.90
   1  -6  -6  290.27    5.90
   1   6  -6  298.77    6.50
  -1   6   6  295.97   10.20
   1   6  -6  303.07    7.40
   1   6  -6  299.17    7.00
   1   6  -6  305.47    6.90
  -1   6   6  303.87    8.20
   0  -6  -6   -0.50    0.50
   0  -6   6   -1.10    0.50
   0  -6  -6   -0.20    0.60
   0  -6  -6   -0.40    0.60
   0  -6  -6   -1.20    0.60
   0  -6  -6   -1.30    0.60
   0   6  -6   -1.00    0.50
   0   6  -6   -0.30    0.50
   0   6  -6   -1.10    0.50
   0   6  -6   -1.50    0.50
   0   6  -6    0.70    0.30
   0   6   6   -0.10    1.10
  -1  -6  -6   31.50    1.60
  -1  -6  -6   28.70    2.40
  -1  -6  -6   27.00    1.40
  -1  -6  -6   29.20    1.60
   1  -6   6   31.10    0.90
   1   6   6   29.80    2.00
  -1   6  -6   27.40    1.00
   1   6   6   27.90    1.60
  -1   6  -6   29.30    1.10
   1   6   6   30.70    1.50
  -2  -6  -6  184.18    4.40
  -2  -6  -6  192.88    5.10
  -2  -6  -6  193.88    7.90
  -2  -6  -6  185.78    4.60
   2   6   6  191.58    5.00
  -3  -6  -6   18.70    2.90
  -3  -6  -6   20.70    1.70
  -3   6  -6   24.60    2.90
   3   6   6   22.70    1.80
   3   6   6   22.30    2.00
  -3   6  -6   16.30    0.70
  -3   6  -6   18.50    0.70
  -4  -6  -6    0.50    1.20
  -4  -6  -6    0.90    2.30
  -4  -6  -6    0.80    3.50
  -4   6  -6    3.10    3.20
  -4   6  -6   -0.20    1.60
   4   6   6    0.70    1.40
  -5  -6  -6    4.30    5.30
  -5  -6  -6   -5.00    3.50
  -5   6  -6    0.90    4.60
  -6  -7   6    1.80    2.90
  -6   7   6   -7.30    4.30
  -5  -7   6    4.60    2.90
  -5  -7   6   -1.30    3.10
  -5  -7   6    9.40    3.40
  -5  -7   6    1.50    6.10
   5   7  -6    8.20    2.70
  -5   7   6   -0.60    5.30
  -5   7   6    3.70    3.00
  -4  -7   6    2.10    2.30
   4  -7  -6    0.00    1.20
  -4  -7   6   -2.50    3.90
  -4  -7   6    0.40    1.50
  -4  -7   6   -1.10    2.40
   4   7  -6    0.60    1.90
  -4   7   6   -2.20    3.90
  -4   7   6   -0.40    2.00
   4   7  -6   -1.40    1.80
  -3  -7   6   68.99    3.40
  -3  -7   6   67.19    3.00
   3  -7  -6   69.29    2.50
  -3  -7   6   65.49    5.30
  -3  -7   6   76.69    5.30
   3   7  -6   72.89    3.40
   3   7  -6   67.29    3.30
  -3   7   6   71.59    4.00
  -3   7   6   69.69    4.90
   3   7  -6   70.29    2.50
  -2  -7   6  441.26    8.90
  -2  -7   6  441.06    9.90
   2  -7  -6  422.26    8.20
   2  -7  -6  436.56    9.40
  -2  -7   6  438.36   10.50
  -2  -7   6  410.46   14.80
  -2  -7   6  433.46   15.20
  -2   7   6  436.86   14.70
  -2   7   6  398.26   11.40
   2   7  -6  431.76    9.90
   2   7  -6  411.86   10.50
   2   7  -6  437.16    9.90
   2   7  -6  438.76    9.00
   1  -7  -6    6.60    1.00
  -1  -7   6    7.90    1.80
   1  -7  -6    6.10    1.10
   1  -7  -6    5.60    0.90
   1  -7  -6    6.70    0.90
  -1  -7   6    7.70    1.10
  -1  -7   6    6.80    0.90
  -1  -7   6    6.30    1.40
   1  -7  -6    5.90    0.90
  -1   7   6    8.00    1.70
   1   7  -6    5.40    1.10
   1   7  -6    6.80    1.00
   1   7  -6    6.70    1.20
  -1   7   6    8.80    1.50
   1   7  -6    5.10    1.20
   0  -7   6   74.99    2.00
   0  -7  -6   73.49    2.50
   0  -7  -6   78.19    2.60
   0  -7  -6   74.89    3.30
   0  -7  -6   75.49    2.30
   0  -7  -6   73.59    2.40
   0  -7   6   77.79    2.30
   0   7  -6   73.79    2.30
   0   7   6   73.49    2.90
   0   7  -6   70.29    2.30
   0   7  -6   76.39    2.50
  -1  -7  -6  138.39    3.90
   1  -7   6  138.39    3.00
  -1  -7  -6  139.39    5.80
  -1  -7  -6  131.89    3.40
  -1  -7  -6  126.19    3.80
  -1  -7  -6  133.19    3.50
   1   7   6  140.29    3.90
  -1   7  -6  146.59    3.30
  -1   7  -6  138.49    3.20
   1   7   6  136.39    4.60
  -1   7  -6  138.19    3.20
   1   7   6  138.19    3.80
  -2  -7  -6  241.18    5.70
  -2  -7  -6  244.18    5.50
  -2  -7  -6  244.28    6.20
  -2  -7  -6  245.38    9.70
   2   7   6  248.08    6.30
  -3  -7  -6  163.68    4.50
  -3  -7  -6  158.08    7.90
   3   7   6  163.28    4.80
   3   7   6  159.18    5.20
  -4  -7  -6   41.10    6.10
  -4  -7  -6   23.30    3.90
  -4  -7  -6   27.00    2.20
  -4   7  -6   29.90    3.60
  -4   7  -6   41.30    5.30
   4   7   6   26.30    2.70
  -5  -7  -6    4.40    4.90
  -5  -7  -6   -4.00    3.30
  -5   7  -6    2.50    3.30
  -5   7  -6    2.80    4.50
  -5  -8   6   -0.80    5.70
  -5  -8   6    8.00    3.20
  -5  -8   6    3.30    3.50
  -5  -8   6    5.50    2.90
  -5   8   6    3.00    4.00
   5   8  -6    4.70    2.50
  -5   8   6    0.10    5.30
  -4  -8   6    1.50    2.00
  -4  -8   6   -1.60    2.80
   4  -8  -6    0.60    1.10
  -4  -8   6   -0.60    4.20
  -4  -8   6   -2.00    2.10
  -4   8   6   -1.10    3.60
   4   8  -6   -2.20    1.40
   4   8  -6   -2.70    1.80
  -4   8   6    1.70    3.00
  -3  -8   6   41.30    4.50
  -3  -8   6   40.40    2.60
  -3  -8   6   37.70    2.80
  -3  -8   6   43.00    4.50
   3  -8  -6   41.80    2.00
  -3   8   6   39.00    3.00
  -3   8   6   43.30    4.30
   3   8  -6   41.90    2.10
   3   8  -6   40.10    3.00
   3   8  -6   50.69    3.10
   2  -8  -6   46.30    2.20
  -2  -8   6   43.40    2.00
  -2  -8   6   41.90    2.20
  -2  -8   6   45.80    3.80
  -2  -8   6   41.40    2.30
   2  -8  -6   46.50    1.90
  -2  -8   6   45.10    4.10
  -2   8   6   48.70    3.40
   2   8  -6   42.10    2.00
   2   8  -6   41.20    2.40
  -2   8   6   39.70    2.60
   2   8  -6   45.30    2.70
   2   8  -6   46.30    2.70
   1  -8  -6  694.03   15.60
  -1  -8   6  767.92   14.10
   1  -8  -6  787.82   15.60
  -1  -8   6  728.73   23.90
   1  -8  -6  750.82   13.60
   1  -8  -6  780.02   22.30
  -1  -8   6  751.02   24.00
  -1  -8   6  773.92   15.60
  -1   8   6  756.82   18.40
   1   8  -6  770.02   14.90
   1   8  -6  768.02   16.00
   1   8  -6  737.63   15.70
   1   8  -6  764.92   16.80
  -1   8   6  746.63   23.60
   0  -8  -6    0.40    0.90
   0  -8  -6    0.90    0.80
   0  -8   6    0.70    0.70
   0  -8   6    1.60    0.60
   0  -8  -6    1.70    0.90
   0  -8  -6    1.20    0.70
   0   8   6    0.70    1.30
   0   8  -6    0.70    0.70
   0   8  -6    0.30    0.70
   0   8  -6    0.80    0.70
  -1  -8  -6   97.79    4.80
  -1  -8  -6   96.89    3.00
  -1  -8  -6   93.09    3.10
  -1  -8  -6   92.39    3.10
  -1  -8  -6   96.59    2.90
   1  -8   6   96.09    2.40
   1   8   6   98.09    3.80
  -1   8  -6   96.19    2.50
   1   8   6   99.99    3.20
  -1   8  -6  100.69    2.60
   1   8   6   88.59    3.10
  -1   8  -6   97.49    2.50
  -2  -8  -6    6.90    1.20
  -2  -8  -6    7.90    1.30
  -2  -8  -6    5.90    1.20
  -2  -8  -6    3.90    1.80
  -2   8  -6    4.70    0.40
  -2   8  -6    5.00    0.40
   2   8   6    5.90    1.40
  -3  -8  -6   61.89    4.60
  -3  -8  -6   71.69    5.00
  -3  -8  -6   63.89    2.80
   3   8   6   58.69    3.20
   3   8   6   69.69    3.20
  -4  -8  -6    0.70    2.70
  -4  -8  -6    6.40    4.00
  -4  -8  -6    4.10    1.50
   4   8   6    2.90    1.70
  -4   8  -6    3.10    3.60
  -4   8  -6    4.60    1.90
  -5  -8  -6    5.40    5.20
  -5  -8  -6   -4.20    3.50
  -5   8  -6    8.90    4.80
  -5   8  -6    7.30    3.60
  -5  -9   6    4.60    5.80
  -5  -9   6    7.90    3.00
  -5  -9   6    2.00    3.50
  -5   9   6    7.20    3.40
  -5   9   6    0.50    5.70
   5   9  -6    4.60    2.60
  -4  -9   6    1.90    2.90
  -4  -9   6    3.60    2.10
  -4  -9   6    1.90    2.30
  -4  -9   6   -0.20    4.20
  -4   9   6    2.90    3.00
  -4   9   6   -2.00    3.90
   4   9  -6   -0.80    2.00
   4   9  -6   -0.40    1.60
  -3  -9   6    4.40    3.20
  -3  -9   6    3.40    1.20
  -3  -9   6    3.50    1.90
  -3  -9   6    2.40    2.30
   3  -9  -6    4.30    1.20
   3   9  -6    5.50    1.10
   3   9  -6    2.70    1.90
  -3   9   6    5.10    2.90
   3   9  -6    1.90    1.70
  -3   9   6    5.10    2.00
  -2  -9   6   85.69    5.00
   2  -9  -6   91.29    2.80
  -2  -9   6   87.39    5.20
  -2  -9   6   90.29    2.90
  -2  -9   6   87.89    3.40
  -2  -9   6   89.69    3.20
   2  -9  -6   91.49    3.00
   2   9  -6   95.29    3.70
   2   9  -6   91.99    3.90
   2   9  -6   88.29    3.00
  -2   9   6   83.39    4.10
   2   9  -6   95.09    3.60
  -2   9   6   93.69    4.50
   1  -9  -6   54.39    2.10
  -1  -9   6   51.59    3.60
  -1  -9   6   51.59    2.10
   1  -9  -6   53.49    2.40
  -1  -9   6   52.89    2.40
  -1  -9   6   54.39    3.30
   1  -9  -6   53.29    2.30
   1   9  -6   53.39    2.50
  -1   9   6   52.79    2.70
   1   9  -6   51.99    2.40
  -1   9   6   52.59    2.90
   1   9  -6   53.79    2.60
   1   9  -6   53.09    2.30
   0  -9   6  470.85    9.90
   0  -9  -6  473.95   10.30
   0  -9  -6  475.05   14.90
   0  -9   6  462.35    8.90
   0  -9  -6  463.45   10.30
   0  -9  -6  468.25    9.00
   0   9   6  473.75   10.50
   0   9  -6  446.56    9.90
   0   9  -6  471.25   10.20
   0   9   6  455.45   12.00
   0   9  -6  474.45   10.60
  -1  -9  -6  293.47   10.40
   1  -9   6  282.07    6.00
  -1  -9  -6  284.57    6.10
  -1  -9  -6  283.17    7.00
  -1  -9  -6  276.47    6.40
  -1   9  -6  286.77    6.20
   1   9   6  272.57    6.90
   1   9   6  280.77    8.10
  -1   9  -6  284.07    6.30
  -1   9  -6  289.57    6.50
   1   9   6  285.87    7.00
  -1   9  -6  284.47    7.20
  -2  -9  -6   51.19    2.40
  -2  -9  -6   51.09    2.30
  -2  -9  -6   51.39    4.10
  -2   9  -6   49.30    1.30
   2   9   6   50.99    2.60
  -3  -9  -6   10.40    1.60
  -3  -9  -6    7.30    2.40
  -3  -9  -6   10.80    3.10
   3   9   6    9.00    1.70
   3   9   6   11.20    1.80
  -3   9  -6    9.80    0.50
  -4  -9  -6    1.40    1.60
  -4  -9  -6    4.40    4.00
  -4  -9  -6   -0.70    2.80
  -4   9  -6    5.00    3.60
   4   9   6    2.20    1.80
  -4   9  -6    1.30    2.60
  -5  -9  -6   -0.90    4.80
  -5  -9  -6   -6.70    3.30
  -5   9  -6   -0.10    4.20
  -5   9  -6    2.60    3.90
  -5 -10   6    6.70    3.90
  -5 -10   6    9.70    3.30
  -5 -10   6    0.50    5.70
   5  10  -6    8.60    2.90
  -5  10   6    7.70    4.40
  -4 -10   6   21.20    4.20
  -4 -10   6   30.60    3.70
  -4 -10   6   32.40    6.10
   4  10  -6   25.50    3.10
  -4  10   6   29.60    4.10
   4  10  -6   30.00    3.40
  -4  10   6   31.30    5.40
  -3 -10   6   14.50    4.00
  -3 -10   6   14.20    2.40
  -3 -10   6   15.20    2.00
  -3 -10   6   10.90    2.90
   3 -10  -6   17.00    1.60
  -3  10   6   16.10    3.20
  -3  10   6   14.30    3.30
   3  10  -6   16.90    2.40
   3  10  -6   13.20    2.40
   3  10  -6   13.50    1.50
   2 -10  -6  111.49    3.20
  -2 -10   6   99.09    3.70
   2 -10  -6  105.49    3.40
  -2 -10   6  105.49    5.50
  -2 -10   6  103.19    6.20
  -2 -10   6  106.89    3.30
  -2 -10   6  101.39    3.50
  -2  10   6  105.49    4.60
  -2  10   6  106.59    4.90
   2  10  -6  101.79    4.00
   2  10  -6  106.09    4.30
   2  10  -6  111.19    4.00
   2  10  -6  104.29    3.30
  -1 -10   6  120.79    5.20
  -1 -10   6  123.39    3.90
  -1 -10   6  121.09    6.20
  -1 -10   6  120.79    3.50
   1 -10  -6  117.49    4.30
   1 -10  -6  121.49    3.30
   1 -10  -6  118.09    3.70
   1  10  -6  122.19    4.00
   1  10  -6  119.69    4.10
  -1  10   6  120.39    4.60
   1  10  -6  117.99    3.70
   1  10  -6  116.59    3.90
   0 -10   6   10.00    1.30
   0 -10  -6    8.90    1.20
   0 -10  -6   10.10    1.30
   0 -10  -6   10.60    1.30
   0 -10  -6    7.90    1.50
   0 -10   6    9.40    1.10
   0  10  -6    8.90    1.30
   0  10  -6    7.90    1.20
   0  10   6   11.10    1.50
   0  10   6   12.20    1.80
   0  10  -6    9.30    1.20
   1 -10   6   20.80    1.10
  -1 -10  -6   21.10    1.50
  -1 -10  -6   24.00    3.00
  -1 -10  -6   23.00    1.80
  -1 -10  -6   23.80    1.80
   1  10   6   23.40    2.20
   1  10   6   20.40    1.90
   1  10   6   20.50    2.00
  -1  10  -6   20.20    1.50
  -1  10  -6   21.10    1.40
  -1  10  -6   16.80    1.30
  -1  10  -6   22.90    1.30
  -2 -10  -6   69.39    2.90
  -2 -10  -6   65.69    4.70
  -2 -10  -6   64.79    2.70
  -2  10  -6   68.39    3.30
   2  10   6   65.59    3.10
  -2  10  -6   66.59    1.80
  -3 -10  -6   -0.10    2.00
  -3 -10  -6    0.10    1.30
  -3 -10  -6   -1.00    2.60
  -3  10  -6    0.10    2.00
   3  10   6   -0.80    1.50
  -3  10  -6    0.10    0.40
   3  10   6    0.40    1.50
  -3  10  -6    2.10    2.20
  -4 -10  -6   11.20    4.50
  -4 -10  -6    6.70    1.80
  -4 -10  -6    3.10    3.10
   4  10   6    4.90    2.00
  -4  10  -6   10.10    3.60
  -4  10  -6    7.30    3.20
  -5 -10  -6   -3.30    4.80
  -5  10  -6    0.50    3.40
  -5 -11   6   -2.60    3.20
  -5 -11   6   -2.00    2.60
  -5 -11   6  -12.50    5.60
  -5  11   6    3.20    3.20
   5  11  -6    2.30    2.70
  -4 -11   6   35.80    6.30
  -4 -11   6   34.50    3.20
  -4 -11   6   31.50    3.20
  -4 -11   6   31.90    4.90
  -4  11   6   41.10    5.30
   4  11  -6   37.30    3.80
   4  11  -6   40.10    3.80
   3 -11  -6  115.39    3.40
  -3 -11   6  113.79    4.30
  -3 -11   6  125.69    5.00
  -3 -11   6  111.99    7.20
  -3 -11   6  116.59    7.40
   3  11  -6  105.69    4.70
   3  11  -6  115.59    4.60
   3  11  -6  122.99    3.70
  -3  11   6  117.49    5.70
   2 -11  -6   31.90    1.90
  -2 -11   6   24.60    3.20
  -2 -11   6   26.90    2.40
  -2 -11   6   27.60    4.00
  -2 -11   6   27.30    1.90
   2 -11  -6   27.80    1.90
   2  11  -6   26.20    2.50
   2  11  -6   27.50    1.90
  -2  11   6   29.40    2.90
  -2  11   6   26.80    2.40
   2  11  -6   27.90    2.50
   2  11  -6   29.80    2.60
  -1 -11   6   36.50    2.00
  -1 -11   6   38.80    2.90
   1 -11  -6   39.00    2.00
  -1 -11   6   40.80    2.30
   1 -11  -6   36.90    2.10
   1 -11  -6   38.00    2.20
  -1 -11   6   38.60    3.80
   1  11  -6   38.30    2.10
  -1  11   6   39.70    2.70
   1  11  -6   39.80    2.50
   1  11  -6   38.40    2.40
   1  11  -6   40.40    2.40
   0 -11  -6  132.09    3.90
   0 -11  -6  141.39    4.20
   0 -11  -6  136.09    3.70
   0 -11   6  136.89    3.40
   0 -11   6  134.59    3.80
   0 -11  -6  138.19    5.70
   0  11   6  130.09    4.80
   0  11   6  128.89    4.30
   0  11   6  132.29    4.20
   0  11  -6  135.89    4.10
   0  11  -6  126.79    3.90
   0  11  -6  127.89    3.90
   1 -11   6   15.90    1.00
   1 -11   6   18.30    1.20
  -1 -11  -6   21.40    3.00
  -1 -11  -6   19.10    1.80
  -1 -11  -6   18.00    1.80
  -1  11  -6   19.10    1.40
  -1  11  -6   16.70    1.40
   1  11   6   19.10    2.10
  -1  11  -6   18.90    1.50
   1  11   6   16.10    1.80
  -1  11  -6   17.00    1.30
   1  11   6   20.00    2.10
  -2 -11  -6    1.80    1.30
  -2 -11  -6    2.10    1.30
  -2 -11  -6    2.40    1.90
   2  11   6    1.30    1.50
  -2  11  -6    2.80    1.60
  -2  11  -6    2.60    0.70
  -2  11  -6    2.20    0.60
  -3 -11  -6    2.30    1.50
  -3 -11  -6    1.90    2.40
  -3 -11  -6    2.10    2.70
   3  11   6    1.10    1.60
   3  11   6    0.70    1.80
  -3  11  -6    3.30    2.40
  -3  11  -6    1.70    0.50
  -3  11  -6    1.70    2.30
  -4 -11  -6   -2.40    1.50
  -4 -11  -6    4.10    4.20
  -4 -11  -6   -2.00    3.10
   4  11   6    1.40    1.80
  -4  11  -6    1.90    2.90
  -5 -11  -6   -4.90    5.60
  -5 -11  -6   -0.20    1.90
   5  11   6   -2.30    2.10
  -5  11  -6   -4.60    3.30
  -5 -12   6   -0.90    3.50
  -5 -12   6  -10.30    5.50
  -5 -12   6    2.80    3.20
  -5  12   6   -1.00    3.80
   5  12  -6    2.80    2.70
  -4 -12   6   11.00    2.60
  -4 -12   6   11.20    5.20
  -4 -12   6    9.90    3.00
  -4 -12   6    6.20    3.50
  -4  12   6    7.80    3.80
   4  12  -6    7.80    2.80
   4  12  -6    9.90    2.80
   3 -12  -6    4.40    1.30
  -3 -12   6    4.40    2.20
  -3 -12   6    6.20    1.80
  -3 -12   6    6.00    2.20
  -3 -12   6    5.60    3.10
   3  12  -6    3.00    2.10
   3  12  -6    5.00    1.30
  -3  12   6    8.80    3.00
   3  12  -6    8.40    2.30
   2 -12  -6  137.19    3.80
  -2 -12   6  138.09    6.40
  -2 -12   6  129.99    4.20
  -2 -12   6  134.09    4.80
  -2 -12   6  128.79    7.40
  -2  12   6  131.29    5.50
   2  12  -6  142.19    4.90
   2  12  -6  134.19    5.10
   2  12  -6  133.29    4.70
   2  12  -6  135.69    4.10
   1 -12  -6   96.49    3.30
  -1 -12   6   92.29    3.50
  -1 -12   6   92.69    3.10
   1 -12  -6   88.79    2.90
  -1 -12   6   91.59    4.30
   1 -12  -6   95.19    3.90
  -1 -12   6   85.29    5.50
   1  12  -6   88.69    3.30
   1  12  -6   92.19    3.60
   1  12  -6   94.59    3.60
   1  12  -6   97.79    3.70
  -1  12   6   88.39    3.90
   0 -12   6   46.80    2.00
   0 -12  -6   46.60    2.30
   0 -12   6   46.80    2.20
   0 -12  -6   45.60    3.40
   0  12   6   43.10    2.40
   0  12  -6   47.70    2.50
   0  12   6   42.50    2.80
   0  12  -6   46.40    2.40
   0  12  -6   46.10    2.50
   0  12   6   46.50    2.70
   1 -12   6   52.39    1.90
  -1 -12  -6   55.99    2.50
   1 -12   6   50.19    1.70
  -1 -12  -6   48.30    2.30
  -1 -12  -6   53.89    4.10
  -1  12  -6   53.39    2.20
  -1  12  -6   52.39    2.10
   1  12   6   53.19    2.70
   1  12   6   54.49    2.90
   1  12   6   52.19    3.10
  -1  12  -6   53.29    2.20
  -2 -12  -6    1.30    1.10
  -2 -12  -6    4.40    1.90
  -2 -12  -6   -1.10    2.00
  -2  12  -6    2.00    0.70
  -2  12  -6    0.30    1.80
   2  12   6    0.30    1.50
  -2  12  -6    1.40    0.80
  -3 -12  -6    2.70    2.60
  -3 -12  -6   -1.20    2.40
  -3 -12  -6   -0.50    1.50
   3  12   6    0.30    1.90
  -3  12  -6    3.00    2.40
   3  12   6    0.50    1.70
  -4 -12  -6    1.60    1.80
  -4 -12  -6   -2.60    3.30
  -4 -12  -6    5.20    4.00
   4  12   6    4.70    2.10
  -4  12  -6    3.70    3.30
  -5 -12  -6    6.10    2.60
  -5 -12  -6   -2.70    5.20
  -5 -12  -6    0.90    2.10
   5  12   6   -1.80    1.90
  -5  12  -6    4.70    4.10
  -5 -13   6   -8.50    4.90
  -5 -13   6   -0.40    3.00
  -5 -13   6    4.10    3.90
  -5  13   6    3.60    4.20
   5  13  -6    3.00    2.80
  -4 -13   6    3.80    2.30
  -4 -13   6    1.40    3.20
  -4 -13   6    2.10    2.20
  -4 -13   6   -3.90    3.70
  -4  13   6    2.80    3.50
   4  13  -6    1.50    2.60
   4  13  -6    1.90    2.50
  -3 -13   6   12.60    3.50
  -3 -13   6   10.00    3.10
  -3 -13   6    9.90    2.10
   3 -13  -6    9.80    1.50
  -3 -13   6   11.50    2.60
   3  13  -6   12.00    2.60
   3  13  -6   12.90    2.70
  -3  13   6   13.10    3.40
   2 -13  -6    9.30    1.50
  -2 -13   6    8.40    2.70
  -2 -13   6   10.30    2.70
  -2 -13   6    8.10    1.60
  -2 -13   6    6.90    2.00
   2  13  -6    8.30    2.10
  -2  13   6   11.10    2.70
   2  13  -6   12.00    2.20
   2  13  -6    8.40    1.50
   2  13  -6   10.10    2.00
   1 -13  -6   74.89    2.80
  -1 -13   6   69.69    3.10
  -1 -13   6   72.79    5.20
  -1 -13   6   72.89    3.70
  -1 -13   6   76.59    3.00
  -1  13   6   69.19    3.70
   1  13  -6   74.39    3.50
   1  13  -6   72.79    3.20
   1  13  -6   67.59    3.30
   1  13  -6   73.09    3.30
   0 -13  -6    2.60    1.60
   0 -13  -6    4.70    1.20
   0 -13  -6    4.20    1.30
   0 -13   6    4.00    1.20
   0 -13   6    4.80    1.10
   0  13   6    3.70    1.40
   0  13  -6    6.10    1.40
   0  13   6    5.80    1.60
   0  13   6    3.40    1.70
   0  13  -6    3.60    1.30
   0  13  -6    2.20    1.10
  -1 -13  -6   35.20    2.30
   1 -13   6   34.70    1.70
   1 -13   6   35.50    1.50
  -1 -13  -6   26.70    3.60
  -1 -13  -6   35.80    2.30
   1  13   6   36.50    2.60
  -1  13  -6   31.40    2.00
  -1  13  -6   33.40    1.90
   1  13   6   38.60    2.70
   1  13   6   33.90    2.70
  -2 -13  -6   48.20    3.60
  -2 -13  -6   47.00    4.70
  -2 -13  -6   42.20    2.80
  -2  13  -6   41.80    2.00
   2  13   6   40.50    3.10
  -2  13  -6   39.90    1.80
  -3 -13  -6    2.10    1.70
  -3 -13  -6   -1.10    2.70
  -3 -13  -6    3.80    2.90
  -3  13  -6    1.70    2.20
   3  13   6    1.60    1.60
   3  13   6    2.50    1.90
  -4 -13  -6    2.40    4.10
  -4 -13  -6   -0.70    1.90
  -4 -13  -6   -3.90    3.20
   4  13   6    3.50    2.20
  -4  13  -6    1.10    3.10
  -5 -14   6   -8.20    5.00
  -5 -14   6    1.20    3.20
  -5 -14   6   -2.90    3.50
  -5  14   6   -0.10    3.60
  -4 -14   6    0.10    3.20
  -4 -14   6    2.50    2.30
  -4 -14   6    1.70    2.90
  -4 -14   6   -0.50    3.80
   4  14  -6    1.00    2.00
  -4  14   6   -0.70    3.10
   4  14  -6   -2.00    2.50
  -3 -14   6    2.50    2.90
  -3 -14   6    5.70    3.00
  -3 -14   6    3.10    2.30
  -3 -14   6    0.90    1.80
   3  14  -6    3.70    1.90
   3  14  -6    4.20    2.30
  -3  14   6    6.20    3.00
  -2 -14   6    8.70    2.50
  -2 -14   6    6.60    2.00
   2 -14  -6    6.30    1.50
  -2 -14   6    6.00    1.60
  -2 -14   6    5.00    2.10
   2  14  -6    6.80    2.10
  -2  14   6    7.10    2.50
   2  14  -6    6.10    2.10
   2  14  -6    4.60    2.00
   2  14  -6    6.90    1.60
   1 -14  -6    1.20    1.30
  -1 -14   6    3.50    2.10
  -1 -14   6    1.00    1.20
  -1 -14   6    1.30    1.50
   1  14  -6    2.20    1.50
  -1  14   6    4.40    2.10
   1  14  -6    1.70    1.50
   1  14  -6    0.70    1.60
   1  14  -6    0.70    1.60
   0 -14  -6   28.70    2.10
   0 -14   6   28.50    1.80
   0 -14  -6   26.50    2.10
   0 -14   6   28.30    2.00
   0 -14  -6   24.50    3.20
   0  14  -6   27.20    2.10
   0  14   6   28.30    2.50
   0  14  -6   31.00    2.20
   0  14  -6   30.70    2.20
   0  14   6   25.60    2.40
   0  14   6   29.90    2.50
  -1 -14  -6   -1.50    1.30
  -1 -14  -6   -0.40    1.30
  -1 -14  -6   -2.10    1.90
   1  14   6   -0.30    1.50
  -1  14  -6   -0.50    1.00
  -1  14  -6    1.10    1.10
   1  14   6   -0.80    1.40
   1  14   6    1.00    1.90
  -2 -14  -6    6.00    2.80
  -2 -14  -6   13.30    2.00
  -2  14  -6   13.20    1.30
  -2  14  -6   11.10    1.40
   2  14   6   11.90    2.00
  -3 -14  -6   62.99    6.70
  -3 -14  -6   75.79    4.10
  -3 -14  -6   66.09    5.40
  -3  14  -6   68.39    2.50
   3  14   6   66.09    4.20
   3  14   6   68.29    4.10
  -4 -14  -6   -7.60    3.40
  -4 -14  -6   -1.10    1.90
   4  14   6    0.30    2.20
  -4 -15   6    0.30    3.40
  -4 -15   6    3.10    2.30
  -4 -15   6    0.30    2.80
   4  15  -6    2.50    2.70
   4  15  -6   -1.00    2.40
  -4  15   6    7.50    3.80
  -3 -15   6    6.90    3.30
  -3 -15   6    8.90    2.70
  -3 -15   6    3.70    2.00
   3  15  -6    6.60    2.70
  -3  15   6    9.60    3.40
   3  15  -6    5.90    2.50
  -2 -15   6   26.10    2.50
   2 -15  -6   23.20    2.10
  -2 -15   6   20.10    3.40
  -2 -15   6   22.60    2.90
   2  15  -6   23.60    2.80
   2  15  -6   25.30    2.30
   2  15  -6   23.10    2.90
   2  15  -6   18.60    2.80
  -2  15   6   27.10    3.60
  -1 -15   6   37.80    2.70
  -1 -15   6   41.20    4.50
  -1 -15   6   40.30    2.60
   1 -15  -6   33.30    2.30
  -1  15   6   41.60    3.40
  -1  15   6   41.70    2.80
   1  15  -6   34.70    2.80
   1  15  -6   37.70    2.90
   1  15  -6   38.90    2.80
   1  15  -6   43.70    3.00
  -1  15   6   35.50    2.60
   0 -15  -6   66.79    4.60
   0 -15   6   65.09    2.90
   0 -15   6   61.79    2.60
   0 -15  -6   64.79    3.00
   0 -15  -6   62.99    3.00
   0  15  -6   65.29    3.10
   0  15   6   64.69    3.30
   0  15  -6   66.79    3.10
   0  15   6   63.79    3.50
   0  15  -6   65.99    3.30
   0  15   6   65.19    3.50
  -1 -15  -6   17.40    1.90
  -1 -15  -6   16.70    2.10
  -1 -15  -6   13.00    2.90
  -1  15  -6   16.00    1.80
   1  15   6   16.20    2.40
  -1  15  -6   18.00    1.80
   1  15   6   21.40    2.40
   1  15   6   21.50    2.90
  -2 -15  -6   10.30    3.20
  -2 -15  -6   17.60    2.30
  -2  15  -6   18.20    1.60
   2  15   6   15.10    2.70
   2  15   6   15.90    2.60
  -2  15  -6   19.60    1.90
  -3 -15  -6    6.00    2.10
  -3 -15  -6   -2.30    3.10
   3  15   6    2.60    2.30
   3  15   6    6.10    2.50
  -3  15  -6    5.00    1.20
  -4 -15  -6    7.80    4.80
  -4 -15  -6   22.90    3.00
  -4  15  -6   23.20    1.70
   4  15   6   22.90    3.50
  -4 -16   6   -1.30    2.40
  -4 -16   6   -2.90    2.80
  -4 -16   6    0.20    3.40
   4  16  -6    1.00    2.70
   4  16  -6   -1.30    2.70
  -4  16   6   -2.40    3.40
  -3 -16   6   12.30    3.40
  -3 -16   6   17.80    3.30
  -3 -16   6   21.60    2.80
   3  16  -6   18.40    3.30
  -3  16   6   20.40    3.90
   3  16  -6   21.60    3.40
   2 -16  -6   11.70    1.70
  -2 -16   6    8.10    2.70
  -2 -16   6   10.30    2.10
  -2 -16   6   11.20    2.60
   2  16  -6   10.10    1.90
   2  16  -6    7.50    2.40
  -2  16   6   12.20    2.90
   2  16  -6   14.10    2.50
   2  16  -6    8.70    2.40
  -1 -16   6   19.60    2.10
   1 -16  -6   16.30    1.90
  -1 -16   6   19.40    2.40
   1 -16  -6   15.50    1.80
   1  16  -6   21.30    2.60
  -1  16   6   21.60    3.00
   1  16  -6   18.00    2.50
  -1  16   6   15.60    2.30
   1  16  -6   13.20    2.20
   1  16  -6   14.30    2.30
  -1  16   6   18.30    2.40
   0 -16  -6   11.00    1.80
   0 -16  -6   10.80    1.90
   0 -16   6   11.90    1.80
   0 -16   6   10.40    1.50
   0 -16  -6    8.40    2.10
   0  16   6   12.90    2.10
   0  16   6   15.50    2.50
   0  16  -6   12.40    2.00
   0  16  -6   12.20    1.90
   0  16   6   12.80    2.20
   0  16  -6   12.60    2.10
  -1 -16  -6   31.40    2.70
  -1 -16  -6   32.00    2.70
  -1 -16  -6   24.20    3.70
  -1  16  -6   32.20    2.50
  -1  16  -6   30.20    2.40
   1  16   6   32.40    3.10
   1  16   6   32.80    2.90
  -2 -16  -6    0.80    1.80
  -2 -16  -6    0.90    2.80
  -2  16  -6    3.40    1.40
  -2  16  -6    2.30    1.10
   2  16   6    2.30    2.20
   2  16   6    0.30    2.10
  -3 -16  -6   -1.30    3.50
  -3 -16  -6    8.20    2.30
   3  16   6    9.70    2.60
   3  16   6   10.70    2.80
  -3  16  -6   10.10    1.50
  -4 -16  -6   -1.40    2.00
  -4  16  -6    1.40    1.10
   4  16   6    2.20    2.40
  -4 -17   6   -4.00    3.30
  -4 -17   6   -0.60    2.60
  -4 -17   6    3.10    3.20
   4  17  -6   -1.70    2.70
   4  17  -6    1.00    2.80
  -4  17   6   -0.80    3.50
  -3 -17   6    6.80    2.30
  -3 -17   6    5.20    2.90
  -3 -17   6    3.30    3.20
   3  17  -6    2.70    2.10
  -3  17   6    9.30    3.30
   3  17  -6    8.60    3.00
   2 -17  -6    5.60    1.60
  -2 -17   6    0.30    2.10
  -2 -17   6    2.00    1.80
   2 -17  -6    3.20    1.40
  -2 -17   6    4.10    2.70
   2  17  -6    3.60    1.90
  -2  17   6    3.70    1.90
   2  17  -6    4.80    2.40
   2  17  -6    2.30    1.70
   2  17  -6    2.10    2.10
  -2  17   6    3.70    2.70
  -1 -17   6   -2.70    1.20
   1 -17  -6    1.30    1.40
   1 -17  -6   -0.70    1.30
  -1 -17   6    0.80    1.70
   1  17  -6    0.50    1.70
  -1  17   6    0.70    1.70
  -1  17   6   -1.40    1.90
  -1  17   6   -0.30    1.50
   1  17  -6    0.90    1.80
   1  17  -6   -2.00    1.60
   1  17  -6   -0.90    1.70
   0 -17  -6    2.10    1.60
   0 -17   6    0.80    1.10
   0 -17  -6    2.70    1.50
   0 -17   6    4.40    1.60
   0  17  -6    4.20    1.80
   0  17  -6    2.90    1.60
   0  17   6    4.10    2.10
   0  17  -6    2.40    1.60
   0  17   6    2.60    1.90
   0  17   6    1.90    1.60
  -1 -17  -6   44.90    3.10
  -1 -17  -6   50.09    5.20
  -1 -17  -6   49.10    3.20
  -1  17  -6   53.09    3.10
   1  17   6   49.50    3.70
  -1  17  -6   49.70    2.90
  -2 -17  -6   -1.70    3.20
  -2 -17  -6    0.30    1.90
  -2  17  -6    5.10    1.40
   2  17   6    6.60    2.60
  -2  17  -6    6.20    1.60
   2  17   6    2.90    2.30
  -3 -17  -6   -1.40    1.90
   3  17   6   -1.00    2.20
   3  17   6   -0.50    2.30
  -3  17  -6    2.10    1.30
  -4 -17  -6   -3.00    2.10
  -4  17  -6    2.10    1.10
  -4 -18   6    2.80    3.20
  -4 -18   6   -0.70    2.30
  -4 -18   6   -0.60    3.40
  -4  18   6    2.80    3.60
   4  18  -6    0.80    3.00
  -3 -18   6   -0.10    3.10
  -3 -18   6   -5.00    1.90
  -3 -18   6    1.10    2.80
   3  18  -6    0.50    2.60
  -3  18   6    2.00    3.00
  -3  18   6   -1.00    2.00
   3  18  -6    0.60    2.80
   2 -18  -6   24.20    2.30
  -2 -18   6   23.70    4.40
   2 -18  -6   29.10    2.40
  -2 -18   6   30.10    3.70
  -2 -18   6   30.70    3.00
  -2  18   6   29.90    3.20
   2  18  -6   31.40    2.90
   2  18  -6   29.10    3.40
   2  18  -6   27.60    3.50
  -2  18   6   33.40    4.30
   2  18  -6   29.90    3.60
  -2  18   6   28.30    3.00
   1 -18  -6   28.50    2.60
  -1 -18   6   26.30    3.00
   1 -18  -6   24.40    2.40
  -1 -18   6   23.00    2.40
  -1  18   6   27.60    3.10
  -1  18   6   28.50    3.00
   1  18  -6   26.90    2.90
   1  18  -6   29.40    3.20
   1  18  -6   27.60    3.20
  -1  18   6   31.50    3.80
   1  18  -6   21.70    2.80
   0 -18  -6   54.19    3.20
   0 -18   6   54.79    3.10
   0 -18   6   48.00    2.60
   0 -18  -6   54.19    3.30
   0  18  -6   57.99    3.60
   0  18   6   52.09    3.50
   0  18   6   52.89    3.50
   0  18  -6   51.29    3.10
   0  18  -6   50.49    3.60
   0  18   6   48.90    3.70
  -1 -18  -6   11.40    2.30
  -1 -18  -6    4.80    3.00
  -1  18  -6    9.80    2.00
  -1  18  -6    8.30    1.90
   1  18   6   11.50    2.60
  -2 -18  -6   27.50    3.00
  -2 -18  -6   17.70    4.30
  -2  18  -6   26.90    2.60
   2  18   6   26.10    3.40
   2  18   6   26.90    3.60
  -3 -18  -6   -1.40    2.00
  -3 -18  -6   -7.60    3.40
  -3  18  -6    0.70    1.30
   3  18   6   -1.70    2.20
   3  18   6    1.10    2.50
  -3 -19   6    3.30    2.80
  -3 -19   6    0.70    3.30
  -3 -19   6    3.90    2.30
  -3  19   6    2.90    3.00
  -3  19   6    4.90    2.30
   3  19  -6    6.80    3.10
   3  19  -6    2.60    2.80
  -2 -19   6   10.20    3.60
  -2 -19   6   10.40    2.50
  -2 -19   6   14.50    3.10
  -2  19   6   17.20    3.60
   2  19  -6    9.50    2.00
  -2  19   6   14.80    2.80
   2  19  -6   10.90    3.00
  -2  19   6   12.20    2.80
   2  19  -6   10.60    2.90
   1 -19  -6    4.10    1.70
   1 -19  -6    2.70    1.90
  -1 -19   6    3.60    1.70
  -1 -19   6    2.20    2.00
   1  19  -6    3.10    2.10
  -1  19   6    4.20    2.10
  -1  19   6    6.90    2.60
   1  19  -6    4.50    2.10
   1  19  -6    3.30    2.00
  -1  19   6    4.50    2.00
   1  19  -6    5.90    2.60
   0 -19   6    9.30    1.90
   0 -19  -6    9.00    2.00
   0 -19  -6    8.10    2.10
   0  19  -6   10.30    2.30
   0  19   6    9.80    2.20
   0  19   6    9.40    2.60
   0  19  -6    9.90    2.30
   0  19   6   13.40    2.80
  -1 -19  -6   57.29    5.80
  -1 -19  -6   62.09    3.80
  -1  19  -6   60.59    3.50
  -1  19  -6   66.99    3.80
   1  19   6   65.09    4.50
  -2 -19  -6   -3.60    3.10
  -2 -19  -6    1.10    2.00
  -2  19  -6    6.20    1.80
   2  19   6    6.10    2.70
   2  19   6    0.40    2.50
  -3 -19  -6   -1.20    2.30
   3  19   6    3.50    2.80
  -3  19  -6    0.60    1.50
   3  19   6   -2.10    2.20
  -3 -20   6    1.50    3.50
  -3 -20   6    2.50    3.00
  -3 -20   6    0.30    2.20
  -3  20   6    5.00    2.30
  -3  20   6    0.10    2.30
  -3  20   6    6.90    3.20
   3  20  -6    1.70    2.80
   3  20  -6    2.50    3.30
  -2 -20   6   45.90    6.50
  -2 -20   6   41.30    4.40
  -2 -20   6   30.70    3.30
   2  20  -6   32.30    4.00
  -2  20   6   29.60    3.40
  -2  20   6   38.90    4.10
   2  20  -6   34.00    4.10
  -2  20   6   30.80    3.60
   1 -20  -6   30.90    2.90
  -1 -20   6   39.60    3.80
  -1 -20   6   35.40    3.10
   1 -20  -6   35.10    3.10
   1  20  -6   38.10    4.00
   1  20  -6   37.50    3.60
  -1  20   6   38.60    3.70
   1  20  -6   45.80    4.00
   1  20  -6   36.50    3.80
  -1  20   6   43.40    4.20
  -1  20   6   39.80    3.80
   0 -20  -6   32.00    3.20
   0  20   6   33.20    3.80
   0  20   6   36.70    3.40
   0  20  -6   34.10    3.50
   0  20  -6   33.10    3.50
  -1 -20  -6   -0.40    2.00
   1  20   6    1.00    2.30
  -1  20  -6   -2.50    1.80
   1  20   6   -0.20    2.30
  -1  20  -6    1.80    1.90
  -2 -20  -6    3.50    2.20
  -2 -20  -6   -6.00    2.80
  -2  20  -6    2.50    1.80
   2  20   6    0.90    2.70
   2  20   6    1.50    2.60
  -3 -20  -6   23.60    3.40
  -3 -20  -6    9.60    5.10
  -3  20  -6   24.20    2.60
   3  20   6   28.60    3.90
  -2 -21   6    9.20    2.70
  -2 -21   6   13.50    3.30
  -2  21   6   11.70    2.80
   2  21  -6    6.80    2.90
  -2  21   6    8.30    2.60
   2  21  -6   17.80    3.60
  -1 -21   6   48.90    3.60
  -1 -21   6   51.69    3.90
   1 -21  -6   48.50    3.50
   1 -21  -6   43.50    3.50
  -1  21   6   55.39    4.40
  -1  21   6   48.00    4.20
   1  21  -6   40.00    3.80
   1  21  -6   67.59    5.00
   1  21  -6   51.09    4.00
   1  21  -6   55.99    4.30
   0 -21  -6   13.00    2.50
   0  21  -6   20.70    3.20
   0  21   6   18.80    3.60
   0  21  -6   18.90    3.20
  -1 -21  -6   -3.40    1.90
   1  21   6   -1.40    2.20
  -1  21  -6    1.30    1.90
  -1  21  -6    0.10    1.90
   1  21   6   -0.60    2.50
  -2 -21  -6   10.70    4.30
  -2 -21  -6   22.00    3.30
  -2  21  -6   22.10    2.80
   2  21   6   16.70    3.40
   2  21   6   19.40    3.60
  -2 -22   6    2.50    2.60
  -2 -22   6    0.80    2.30
  -2  22   6    1.40    2.40
   2  22  -6   -2.30    2.70
  -2  22   6    3.20    2.50
   2  22  -6    1.30    2.60
   1 -22  -6   12.20    2.40
  -1 -22   6    9.10    2.10
  -1 -22   6   13.60    2.90
   1  22  -6   17.50    3.00
   1  22  -6   13.00    2.80
   1  22  -6   16.70    3.20
  -1  22   6   13.10    2.90
  -1  22   6   15.20    3.10
   1  22  -6   14.60    3.20
   0 -22  -6    2.20    1.90
   0  22   6   -2.20    2.30
   0  22   6    0.40    2.60
   0  22  -6    1.60    2.40
   0  22  -6   -1.50    2.20
  -1 -22  -6    2.80    2.20
  -1  22  -6    1.60    2.10
  -1  22  -6    1.70    2.00
   1  22   6   -1.10    2.40
   1  22   6    4.20    2.90
  -2 -22  -6   -7.40    3.10
  -2 -22  -6   -1.40    2.20
  -2  22  -6    3.80    2.00
   2  22   6   -0.50    3.10
   1  23  -6   -0.40    2.50
   1  23  -6   -1.00    2.50
  -1  23   6    2.10    2.40
   1  23  -6    3.80    2.20
  -1  23   6    0.50    2.50
   0 -23  -6    0.90    2.10
   0  23   6    0.10    2.60
   0  23   6    5.10    2.60
   0  23  -6   -1.00    2.40
   0  23  -6    2.00    2.40
  -1 -23  -6    4.90    2.40
   1  23   6    7.30    3.10
  -1  23  -6    8.70    2.40
  -1  23  -6    7.10    2.50
  -6   0   7   -2.60    4.00
  -6   0   7   -7.90    7.10
  -5   0   7   -6.40    5.40
  -5   0   7    1.30    2.00
  -5   0   7   -3.80    3.00
  -4   0   7   -0.30    2.80
  -4   0   7    1.30    1.70
   4   0  -7    0.60    1.10
  -4   0   7    1.20    2.00
  -4   0   7    0.90    1.60
   3   0  -7   48.10    2.40
  -3   0   7   50.39    3.30
  -3   0   7   51.69    3.50
  -3   0   7   58.49    5.00
  -3   0   7   44.30    2.70
   3   0  -7   50.29    2.70
   2   0  -7    2.00    0.90
   2   0  -7    2.20    0.90
  -2   0   7   -0.30    1.00
   2   0  -7    0.10    1.00
  -2   0   7    0.80    1.00
  -2   0   7    1.20    1.70
  -2   0   7    0.60    1.00
  -1   0   7  307.87    6.80
   1   0  -7  298.97    6.80
   1   0  -7  300.27    6.40
   1   0  -7  299.67    6.80
  -1   0   7  310.67    7.70
  -1   0   7  300.27   10.60
   0   0  -7    0.30    0.60
   0   0  -7   -0.80    0.50
   0   0   7   -0.50    0.70
   0   0  -7   -0.70    0.50
   0   0   7   -1.00    0.50
  -1   0  -7   67.69    1.70
  -1   0  -7   68.99    2.00
  -1   0  -7   68.59    2.00
  -1   0  -7   67.09    1.90
  -2   0  -7    0.60    0.50
  -2   0  -7    0.10    1.20
  -2   0  -7    0.30    0.60
  -2   0  -7   -0.60    0.50
  -2   0  -7    0.10    0.50
   2   0   7    0.70    0.40
  -2   0  -7    0.40    0.60
  -2   0  -7    0.20    0.60
  -3   0  -7  194.68    4.20
  -3   0  -7  189.18    4.80
  -3   0  -7  195.48    8.50
  -4   0  -7   -0.60    1.90
  -4   0  -7    3.70    3.30
  -5   0  -7    7.10    5.10
  -5   0  -7    2.80    2.90
  -6  -1   7   -3.10    4.00
  -6  -1   7  -14.50    6.80
  -6   1   7   -2.10    7.30
  -6   1   7   -1.20    4.20
  -5  -1   7   -0.30    2.00
  -5  -1   7   -0.70    3.40
  -5  -1   7   -9.20    5.30
  -5   1   7   -0.10    2.70
  -5   1   7    0.40    1.80
  -5   1   7   -7.50    5.20
   4  -1  -7   21.80    2.00
  -4  -1   7   25.80    2.80
  -4  -1   7   23.30    3.50
  -4  -1   7   24.40    3.50
  -4  -1   7   26.40    5.30
  -4   1   7   27.70    5.40
  -4   1   7   25.20    3.80
   4   1  -7   22.00    2.00
   4   1  -7   26.20    2.50
   4   1  -7   22.30    2.60
  -4   1   7   28.10    2.70
   3  -1  -7  155.78    4.60
  -3  -1   7  159.38    8.10
  -3  -1   7  153.48    5.60
  -3  -1   7  151.88    4.80
  -3  -1   7  172.88    6.80
   3  -1  -7  162.68    4.40
  -3   1   7  157.08    8.00
  -3   1   7  161.98    6.30
  -3   1   7  161.28    5.80
   3   1  -7  148.39    5.10
  -3   1   7  152.38    4.80
   3   1  -7  159.18    4.30
   3   1  -7  158.08    4.70
   2  -1  -7   16.90    1.30
   2  -1  -7   19.60    1.50
   2  -1  -7   15.50    1.50
  -2  -1   7   19.20    3.10
  -2  -1   7   16.80    1.70
  -2  -1   7   16.90    1.80
  -2  -1   7   16.20    2.00
  -2   1   7   19.40    2.20
   2   1  -7   18.50    1.50
  -2   1   7   19.60    2.90
   2   1  -7   17.10    1.80
   2   1  -7   15.30    1.30
  -2   1   7   12.90    1.30
   2   1  -7   16.50    1.40
  -1  -1   7   29.60    2.50
   1  -1  -7   29.60    1.40
  -1  -1   7   28.70    1.50
  -1  -1   7   29.90    1.60
   1  -1  -7   30.20    1.50
   1  -1  -7   30.80    1.40
   1   1  -7   30.00    1.50
  -1   1   7   30.20    1.70
  -1   1   7   28.30    2.40
  -1   1   7   27.60    1.50
   1   1  -7   31.00    1.60
   1   1  -7   30.60    1.50
   0  -1  -7  348.17    7.60
   0  -1  -7  356.16    7.20
   0  -1   7  363.46    7.50
   0  -1   7  359.96    8.70
   0  -1  -7  355.86    7.70
   0   1  -7  357.26    7.60
   0   1  -7  356.06    7.30
   0   1   7  358.66    8.90
   0   1  -7  360.96    7.50
  -1  -1  -7  437.66    9.30
  -1  -1  -7  445.36    7.90
  -1  -1  -7  440.46    8.60
  -1  -1  -7  443.86    9.10
  -1   1  -7  444.86    7.80
  -1   1  -7  428.96    9.10
  -1   1  -7  444.86    8.70
  -1   1  -7  442.86    9.00
  -2  -1  -7  106.69    2.50
  -2  -1  -7  109.89    2.70
  -2  -1  -7  109.59    2.60
  -2  -1  -7  102.49    2.90
  -2  -1  -7  102.69    5.20
  -2  -1  -7  107.29    3.00
  -2  -1  -7  111.99    3.10
  -2   1  -7  112.89    2.80
  -2   1  -7  110.19    2.80
  -2   1  -7  105.29    2.70
   2   1   7  111.09    2.70
  -2   1  -7  108.49    2.40
  -2   1  -7  110.69    2.80
  -3  -1  -7   25.00    3.50
  -3  -1  -7   22.80    1.60
  -3  -1  -7   20.40    1.40
  -3   1  -7   23.00    1.50
  -3   1  -7   26.40    1.50
  -3   1  -7   28.50    3.40
   3   1   7   22.00    1.60
  -4  -1  -7    2.70    2.20
  -4  -1  -7   -0.20    2.40
  -4   1  -7    2.90    3.40
  -4   1  -7    0.60    2.10
  -5  -1  -7    4.90    4.90
  -5  -1  -7   -2.70    2.60
  -5   1  -7   -1.70    2.50
  -5   1  -7    2.70    4.70
  -6  -2   7  -14.10    6.70
  -6  -2   7    0.90    3.90
  -6   2   7  -12.80    6.50
  -6   2   7   -2.30    4.00
  -5  -2   7   -1.80    5.60
  -5  -2   7   -3.10    3.20
  -5  -2   7    1.20    2.40
  -5   2   7   -5.60    5.30
  -5   2   7    2.00    2.00
  -5   2   7   -2.70    2.50
  -4  -2   7   24.50    4.70
  -4  -2   7   24.30    2.70
  -4  -2   7   29.40    4.10
  -4  -2   7   27.10    3.70
   4   2  -7   20.10    2.50
  -4   2   7   31.70    4.00
   4   2  -7   24.10    1.90
  -4   2   7   22.30    5.20
  -4   2   7   23.70    2.50
   4   2  -7   27.50    2.60
  -3  -2   7   79.29    4.60
   3  -2  -7   73.29    3.00
  -3  -2   7   79.99    5.70
   3  -2  -7   80.89    2.90
  -3  -2   7   75.89    3.70
  -3  -2   7   77.09    3.40
  -3   2   7   69.69    3.60
   3   2  -7   75.99    3.50
  -3   2   7   78.19    3.20
  -3   2   7   77.39    3.80
   3   2  -7   76.39    2.70
   3   2  -7   83.99    3.40
  -3   2   7   84.19    5.70
  -2  -2   7    4.10    2.30
  -2  -2   7    1.50    1.00
  -2  -2   7    1.70    1.10
   2  -2  -7    3.10    1.00
  -2  -2   7    2.60    1.30
   2  -2  -7    2.20    1.00
   2  -2  -7    2.50    0.90
   2   2  -7    4.10    1.00
   2   2  -7    2.30    1.00
  -2   2   7    2.90    1.70
  -2   2   7    2.60    1.10
   2   2  -7    3.20    0.90
  -2   2   7    3.20    1.60
   2   2  -7    4.10    1.10
  -1  -2   7   29.20    1.50
  -1  -2   7   29.10    1.40
   1  -2  -7   26.60    1.30
   1  -2  -7   27.90    1.50
   1  -2  -7   26.10    1.30
  -1  -2   7   25.50    2.40
  -1   2   7   26.50    2.30
  -1   2   7   27.80    1.80
   1   2  -7   27.90    1.70
   1   2  -7   27.30    1.50
   1   2  -7   28.70    1.40
  -1   2   7   25.70    1.30
   1   2  -7   28.10    1.40
   0  -2   7    4.60    0.70
   0  -2  -7    5.70    0.70
   0  -2  -7    4.80    0.70
   0  -2  -7    3.70    0.80
   0  -2   7    5.60    0.80
   0  -2  -7    4.90    0.80
   0   2  -7    5.30    0.70
   0   2  -7    4.20    0.80
   0   2  -7    7.10    0.80
   0   2   7    4.90    1.10
  -1  -2  -7   88.99    2.20
  -1  -2  -7   86.69    2.50
  -1  -2  -7   88.69    2.20
  -1  -2  -7   87.59    2.50
  -1   2  -7   90.29    2.20
  -1   2  -7   89.69    2.30
  -1   2  -7   89.79    1.90
  -1   2  -7   87.39    2.50
   1   2   7   91.09    2.50
  -2  -2  -7    7.00    0.60
  -2  -2  -7    6.20    0.80
  -2  -2  -7    6.60    0.80
  -2  -2  -7    3.70    1.50
  -2  -2  -7    6.70    1.00
  -2  -2  -7    7.20    1.00
  -2   2  -7    7.20    0.50
  -2   2  -7    6.50    0.90
   2   2   7    6.00    0.90
  -2   2  -7    7.70    0.70
  -2   2  -7    6.60    0.60
  -2   2  -7    6.60    0.70
  -3  -2  -7  236.88    5.20
  -3  -2  -7  234.98    6.00
  -3  -2  -7  240.38   10.00
  -3   2  -7  232.58    5.50
  -3   2  -7  243.08    5.30
  -3   2  -7  239.38    5.60
  -3   2  -7  251.17    9.90
   3   2   7  243.88    6.20
  -4  -2  -7   36.20    4.70
  -4  -2  -7   40.10    5.10
  -4   2  -7   41.70    5.00
  -4   2  -7   34.30    4.30
  -5  -2  -7    0.90    4.70
  -5  -2  -7   -1.80    2.70
  -5   2  -7   -0.30    2.50
  -5   2  -7    0.50    4.50
  -6  -3   7   -1.50    4.00
  -6  -3   7  -11.20    6.90
  -6   3   7    2.10    4.50
  -5  -3   7    9.40    3.80
  -5  -3   7    8.00    2.80
  -5  -3   7    6.90    6.20
  -5   3   7   10.60    3.50
  -5   3   7   10.30    2.40
  -5   3   7    4.50    6.00
   5   3  -7    9.50    2.50
  -4  -3   7   51.39    6.10
  -4  -3   7   53.39    3.50
  -4  -3   7   55.39    4.00
  -4  -3   7   59.09    4.80
  -4   3   7   51.69    4.20
   4   3  -7   57.59    3.60
  -4   3   7   61.49    6.20
   4   3  -7   48.60    3.30
   4   3  -7   57.49    2.50
  -4   3   7   57.19    3.10
  -3  -3   7  214.08    6.60
   3  -3  -7  213.58    5.40
  -3  -3   7  201.18    5.80
  -3  -3   7  215.78    8.70
   3  -3  -7  204.78    5.50
  -3  -3   7  207.88    9.60
   3   3  -7  208.68    5.00
  -3   3   7  207.98    7.00
   3   3  -7  219.38    5.90
  -3   3   7  207.28    9.40
   3   3  -7  191.98    6.10
  -3   3   7  206.58    5.60
   2  -3  -7   45.10    2.10
  -2  -3   7   39.90    2.20
   2  -3  -7   42.20    1.80
  -2  -3   7   46.00    3.70
   2  -3  -7   42.60    2.00
  -2  -3   7   40.50    3.10
  -2  -3   7   42.30    2.20
  -2   3   7   43.70    2.70
   2   3  -7   41.30    1.90
  -2   3   7   41.70    3.40
   2   3  -7   40.00    2.00
   2   3  -7   44.30    2.20
   2   3  -7   42.80    2.20
  -2   3   7   40.50    2.10
   1  -3  -7  727.93   15.00
  -1  -3   7  751.92   16.70
   1  -3  -7  704.83   14.10
   1  -3  -7  741.63   14.80
  -1  -3   7  725.53   14.70
  -1  -3   7  729.73   23.20
   1   3  -7  718.33   14.00
   1   3  -7  716.73   14.80
   1   3  -7  712.53   15.80
  -1   3   7  706.43   23.00
  -1   3   7  731.53   17.30
   1   3  -7  721.13   15.00
   0  -3   7  160.58    4.10
   0  -3  -7  150.68    3.40
   0  -3  -7  162.48    3.90
   0  -3  -7  155.68    3.90
   0  -3   7  159.38    3.70
   0  -3  -7  152.88    3.60
   0   3  -7  152.08    3.70
   0   3  -7  155.28    3.70
   0   3   7  156.68    4.60
   0   3  -7  147.29    3.70
  -1  -3  -7  650.43   12.20
  -1  -3  -7  637.94   11.40
  -1  -3  -7  657.13   13.40
  -1  -3  -7  630.14   13.20
  -1  -3  -7  653.33   20.30
   1   3   7  641.24   13.10
  -1   3  -7  626.24   12.90
  -1   3  -7  663.63   12.70
  -1   3  -7  652.53   10.90
  -1   3  -7  642.94   12.60
  -2  -3  -7   90.99    5.00
  -2  -3  -7   96.79    2.20
  -2  -3  -7   97.29    2.70
  -2  -3  -7   93.39    2.50
  -2  -3  -7   98.89    3.00
  -2  -3  -7  105.19    3.10
  -2   3  -7   94.79    2.30
  -2   3  -7   95.69    2.80
  -2   3  -7   95.79    2.30
   2   3   7   93.09    2.80
  -2   3  -7   92.49    2.20
  -2   3  -7   94.19    1.80
  -3  -3  -7  201.28    5.30
  -3  -3  -7  205.38    9.00
  -3  -3  -7  200.38    4.70
   3   3   7  202.78    5.50
  -3   3  -7  201.78    8.70
  -3   3  -7  196.08    4.60
  -3   3  -7  192.18    4.60
  -3   3  -7  198.18    4.70
  -4  -3  -7   13.20    3.00
  -4  -3  -7   25.00    4.80
  -4   3  -7   15.20    3.10
  -4   3  -7   23.40    4.30
  -5  -3  -7    0.60    3.30
  -5  -3  -7    7.30    5.30
  -5   3  -7   13.80    5.30
  -5   3  -7    5.60    2.80
  -6  -4   7    2.20    4.00
  -6  -4   7  -14.40    6.40
  -6   4   7    2.80    4.80
  -6   4   7  -13.90    6.90
  -5  -4   7    4.70    2.80
  -5  -4   7    1.60    3.30
  -5  -4   7    1.20    4.50
  -5  -4   7   -0.90    2.70
   5   4  -7    3.70    2.30
  -5   4   7   -3.70    5.20
  -5   4   7    2.20    3.40
  -4  -4   7    1.10    2.00
  -4  -4   7    2.80    2.00
  -4  -4   7    0.80    2.30
  -4  -4   7   -0.30    3.80
   4   4  -7    1.10    1.40
  -4   4   7    4.90    1.60
   4   4  -7   -0.60    1.70
  -4   4   7    2.70    4.00
  -4   4   7    2.10    2.10
   3  -4  -7    2.80    1.20
  -3  -4   7    4.30    2.50
  -3  -4   7    4.60    1.70
   3  -4  -7    2.60    1.20
  -3  -4   7    4.70    2.00
  -3  -4   7    2.00    1.90
  -3   4   7    5.40    2.90
   3   4  -7    2.70    1.50
   3   4  -7    2.20    1.00
  -3   4   7    3.40    1.70
   3   4  -7    3.10    1.50
  -3   4   7    2.00    1.30
  -2  -4   7    6.20    1.60
   2  -4  -7    8.00    1.30
  -2  -4   7    8.30    1.30
  -2  -4   7    8.60    1.40
   2  -4  -7    8.40    1.20
  -2  -4   7   16.90    3.10
   2   4  -7    8.60    1.30
   2   4  -7    7.50    1.40
   2   4  -7    6.60    1.10
  -2   4   7   10.70    2.50
  -2   4   7    6.60    1.30
  -2   4   7    9.60    1.70
   2   4  -7    7.00    1.40
  -1  -4   7  813.42   25.80
  -1  -4   7  821.62   16.40
   1  -4  -7  808.42   14.30
  -1  -4   7  832.82   18.40
   1  -4  -7  784.22   16.40
   1  -4  -7  778.92   16.60
   1  -4  -7  800.92   15.70
   1   4  -7  803.02   16.40
   1   4  -7  814.42   16.70
  -1   4   7  811.22   25.60
  -1   4   7  808.92   19.30
   1   4  -7  829.32   17.60
   1   4  -7  815.92   15.60
   0  -4  -7 2314.47   39.30
   0  -4  -7 2297.27   68.49
   0  -4   7 2372.06   46.90
   0  -4  -7 2384.86   43.70
   0  -4  -7 2369.96   46.30
   0  -4  -7 2372.86   45.30
   0   4  -7 2264.67   43.10
   0   4  -7 2314.17   46.50
   0   4   7 2359.06   55.09
   0   4  -7 2379.86   45.10
   0   4  -7 2428.86   49.40
  -1  -4  -7    2.60    1.10
  -1  -4  -7    3.10    0.80
  -1  -4  -7    3.30    0.60
  -1  -4  -7    3.10    0.80
  -1  -4  -7    4.00    0.80
   1   4   7    2.70    0.80
   1   4   7    3.40    1.30
  -1   4  -7    3.10    0.50
   1   4   7    3.20    0.70
  -1   4  -7    3.00    0.40
  -1   4  -7    4.30    0.80
  -2  -4  -7   -0.10    0.90
  -2  -4  -7    0.00    1.30
  -2  -4  -7    0.30    0.80
  -2  -4  -7   -0.20    0.30
  -2  -4  -7   -0.80    0.70
  -2   4  -7    0.40    0.30
   2   4   7    0.90    0.90
  -2   4  -7    0.70    0.20
  -2   4  -7    0.50    0.20
  -3  -4  -7   11.10    2.20
  -3  -4  -7   18.00    1.70
  -3  -4  -7   13.00    1.30
  -3   4  -7   13.00    0.90
  -3   4  -7    9.50    2.20
   3   4   7   15.80    1.70
  -3   4  -7   12.00    0.90
  -4  -4  -7   15.10    4.40
  -4  -4  -7    9.30    2.90
  -4   4  -7   15.60    4.10
  -4   4  -7   11.40    2.70
  -5  -4  -7   -3.40    2.90
  -5  -4  -7    1.60    4.70
  -5   4  -7    0.90    2.50
  -5   4  -7    5.00    4.70
  -6  -5   7    2.20    2.50
  -6  -5   7  -11.60    7.10
  -6  -5   7   -2.10    3.90
  -6   5   7   -3.20    4.40
  -5  -5   7   -0.70    3.10
  -5  -5   7    0.30    2.50
  -5  -5   7    0.40    3.00
  -5  -5   7   -4.40    5.70
  -5   5   7    4.30    3.90
  -5   5   7   -6.40    4.90
   5   5  -7    0.40    2.20
  -4  -5   7   -1.00    2.40
  -4  -5   7    1.10    2.20
  -4  -5   7    1.20    1.90
  -4  -5   7   -1.10    3.80
   4   5  -7   -2.20    1.60
  -4   5   7    0.50    3.90
  -4   5   7   -0.60    1.30
   4   5  -7   -1.20    1.70
  -4   5   7   -2.40    2.40
  -3  -5   7   30.10    4.20
  -3  -5   7   29.40    2.40
  -3  -5   7   31.10    2.50
   3  -5  -7   28.50    2.10
   3  -5  -7   30.90    2.00
  -3  -5   7   30.50    3.60
  -3   5   7   28.50    3.80
   3   5  -7   28.10    2.50
  -3   5   7   30.00    2.10
   3   5  -7   31.70    2.50
   3   5  -7   28.00    1.90
  -3   5   7   33.70    3.00
  -2  -5   7  129.99    6.00
  -2  -5   7  127.99    4.10
   2  -5  -7  127.69    3.70
   2  -5  -7  125.29    3.80
  -2  -5   7  127.09    6.30
  -2  -5   7  128.09    4.00
  -2   5   7  131.39    4.80
   2   5  -7  118.69    4.10
  -2   5   7  125.49    5.90
   2   5  -7  133.69    4.10
   2   5  -7  137.59    4.00
   2   5  -7  126.99    3.50
   1  -5  -7  240.98    7.50
  -1  -5   7  243.48    8.90
   1  -5  -7  235.78    5.70
   1  -5  -7  237.98    5.00
  -1  -5   7  245.18    5.70
  -1  -5   7  242.68    5.80
   1  -5  -7  232.68    5.50
   1  -5  -7  245.28    5.70
   1   5  -7  245.48    5.90
   1   5  -7  249.58    5.80
  -1   5   7  241.48    6.80
   1   5  -7  240.28    6.20
  -1   5   7  234.88    8.60
   1   5  -7  238.28    5.50
   0  -5  -7    7.30    1.10
   0  -5  -7    9.00    1.00
   0  -5  -7   13.10    1.10
   0  -5  -7   11.70    1.20
   0  -5  -7    8.80    0.90
   0  -5   7   10.70    1.00
   0   5  -7    9.70    1.00
   0   5  -7    8.60    1.00
   0   5  -7    9.90    0.90
   0   5  -7    8.50    0.90
   0   5   7    9.40    1.40
  -1  -5  -7  681.13   14.10
  -1  -5  -7  683.63   12.20
  -1  -5  -7  695.53   21.40
  -1  -5  -7  701.43   12.90
  -1  -5  -7  693.23   14.30
  -1   5  -7  671.23   13.50
   1   5   7  648.94   14.10
   1   5   7  656.73   14.00
  -1   5  -7  701.93   13.40
   1   5   7  659.93   16.60
  -2  -5  -7  268.87    5.70
  -2  -5  -7  268.77   10.30
  -2  -5  -7  265.57    6.50
  -2  -5  -7  269.77    5.90
  -2   5  -7  271.77    5.30
   2   5   7  266.47    6.40
  -3  -5  -7   25.00    3.60
  -3  -5  -7   26.40    1.70
  -3   5  -7   25.10    1.00
  -3   5  -7   26.90    1.00
  -3   5  -7   30.20    3.50
   3   5   7   25.50    2.00
  -4  -5  -7    1.40    3.30
  -4  -5  -7    0.20    1.00
  -4  -5  -7   -1.20    2.20
   4   5   7    1.50    1.40
  -4   5  -7    4.50    3.30
  -4   5  -7    0.00    1.70
  -5  -5  -7    3.90    5.10
  -5  -5  -7   -1.20    3.30
  -5   5  -7    6.10    5.00
  -6  -6   7   -8.40    7.20
  -6  -6   7    1.40    3.90
  -6  -6   7    0.60    2.60
  -6   6   7   -1.80    4.40
  -6   6   7   -2.60    7.00
  -5  -6   7    1.80    5.70
  -5  -6   7    6.70    3.40
  -5  -6   7    5.40    2.80
  -5  -6   7    0.60    3.30
   5   6  -7    3.30    2.40
  -5   6   7    3.80    5.70
  -5   6   7    8.60    4.20
  -4  -6   7   -0.80    2.40
  -4  -6   7    0.00    1.90
  -4  -6   7   -4.20    3.80
  -4  -6   7    2.50    2.20
  -4   6   7   -2.70    2.50
   4   6  -7   -0.40    1.80
  -4   6   7   -2.00    3.70
   4   6  -7   -1.00    1.90
  -3  -6   7    0.90    1.50
  -3  -6   7    2.00    2.90
  -3  -6   7   -1.00    1.30
   3  -6  -7    1.10    0.90
  -3  -6   7    0.80    1.80
   3   6  -7    0.90    1.00
   3   6  -7   -0.10    1.40
   3   6  -7   -0.40    1.10
  -3   6   7    0.90    2.70
  -3   6   7    0.50    1.50
   2  -6  -7  141.99    4.10
  -2  -6   7  147.49    6.70
  -2  -6   7  136.49    6.50
  -2  -6   7  139.89    4.20
  -2  -6   7  145.39    4.40
   2  -6  -7  137.39    4.00
   2  -6  -7  137.89    3.50
  -2   6   7  125.59    4.80
   2   6  -7  146.69    4.40
   2   6  -7  140.09    3.80
  -2   6   7  132.89    6.10
   2   6  -7  140.99    4.70
   2   6  -7  128.79    4.10
  -1  -6   7   82.59    4.30
   1  -6  -7   85.99    2.80
  -1  -6   7   85.99    2.20
   1  -6  -7   85.59    3.10
  -1  -6   7   86.89    2.90
   1  -6  -7   82.89    2.60
   1  -6  -7   88.09    2.80
   1  -6  -7   88.49    2.50
  -1  -6   7   83.49    4.20
   1   6  -7   87.39    3.10
  -1   6   7   86.99    3.50
   1   6  -7   83.49    2.90
   1   6  -7   82.39    2.70
  -1   6   7   85.79    4.00
   1   6  -7   86.19    2.90
   0  -6  -7   18.90    1.20
   0  -6  -7   17.10    1.70
   0  -6  -7   19.80    1.30
   0  -6   7   18.30    1.20
   0  -6  -7   19.50    1.30
   0  -6  -7   19.00    1.30
   0   6  -7   20.30    1.30
   0   6  -7   16.80    1.40
   0   6   7   18.40    1.50
   0   6  -7   17.90    1.30
   0   6  -7   18.00    1.20
  -1  -6  -7  207.68    5.20
  -1  -6  -7  210.58    4.50
  -1  -6  -7  214.68    7.90
  -1  -6  -7  203.98    5.20
  -1  -6  -7  204.98    4.60
   1  -6   7  214.28    4.30
   1   6   7  209.48    5.20
   1   6   7  202.58    6.20
   1   6   7  207.78    5.10
  -1   6  -7  197.88    4.50
  -1   6  -7  199.98    4.50
  -2  -6  -7   25.20    3.10
  -2  -6  -7   24.70    1.60
  -2  -6  -7   26.50    1.90
  -2  -6  -7   23.80    1.60
   2   6   7   24.10    1.80
  -3  -6  -7    1.60    1.10
  -3  -6  -7    0.80    1.80
  -3   6  -7    0.00    0.30
   3   6   7    0.10    1.30
  -3   6  -7   -1.00    0.30
  -4  -6  -7    9.60    3.10
  -4  -6  -7   12.00    1.70
  -4  -6  -7   20.80    4.90
   4   6   7   10.70    1.80
  -4   6  -7   16.50    4.30
  -4   6  -7    9.80    2.50
  -5  -6  -7    8.50    5.00
  -5   6  -7    5.20    4.50
  -5  -7   7   -1.60    2.60
  -5  -7   7   -4.30    5.70
  -5  -7   7   -1.20    2.80
  -5  -7   7   -0.20    2.90
  -5   7   7    4.50    3.90
  -5   7   7   -7.60    4.70
   5   7  -7   -1.50    2.30
   4  -7  -7    2.90    1.30
  -4  -7   7    1.50    2.10
  -4  -7   7   -0.30    2.30
  -4  -7   7   -1.50    4.00
  -4  -7   7    4.90    2.50
  -4   7   7    1.40    2.10
   4   7  -7    0.20    2.00
  -4   7   7    1.10    3.70
   4   7  -7    1.40    2.00
  -3  -7   7   15.70    2.00
  -3  -7   7   14.00    2.80
  -3  -7   7   21.30    2.50
  -3  -7   7   20.30    4.10
   3  -7  -7   19.20    1.70
   3   7  -7   15.00    2.40
  -3   7   7   19.20    3.10
  -3   7   7   22.00    3.70
   3   7  -7   15.90    2.20
   3   7  -7   16.50    1.60
   2  -7  -7   45.00    2.40
  -2  -7   7   39.30    2.00
  -2  -7   7   41.00    3.90
  -2  -7   7   41.80    2.60
   2  -7  -7   38.10    2.00
  -2  -7   7   42.20    2.20
  -2  -7   7   45.30    3.80
   2  -7  -7   45.70    2.10
   2   7  -7   40.70    2.50
   2   7  -7   41.90    2.00
   2   7  -7   44.60    2.50
  -2   7   7   43.10    3.30
   2   7  -7   37.60    2.30
  -2   7   7   42.20    3.00
   1  -7  -7  149.39    3.60
   1  -7  -7  148.29    4.10
  -1  -7   7  152.88    3.80
   1  -7  -7  154.18    4.10
   1  -7  -7  149.59    4.10
  -1  -7   7  148.39    6.60
  -1  -7   7  148.29    4.10
   1  -7  -7  152.68    5.00
  -1  -7   7  157.68    6.30
  -1   7   7  151.78    5.10
   1   7  -7  154.08    4.30
   1   7  -7  147.59    4.00
  -1   7   7  155.18    5.90
   1   7  -7  150.68    4.60
   1   7  -7  144.29    4.20
   0  -7  -7   65.79    2.50
   0  -7  -7   62.59    2.20
   0  -7  -7   66.79    2.40
   0  -7   7   65.79    2.10
   0  -7  -7   69.29    3.30
   0  -7  -7   65.29    2.10
   0   7   7   62.99    2.80
   0   7  -7   64.89    2.20
   0   7  -7   66.39    2.20
   0   7  -7   67.89    2.40
   0   7  -7   62.79    2.40
   1  -7   7  114.69    2.60
  -1  -7  -7  118.69    3.50
  -1  -7  -7  117.39    5.20
  -1  -7  -7  113.29    3.10
  -1  -7  -7  115.09    3.50
  -1   7  -7  110.79    2.80
  -1   7  -7  112.19    2.80
   1   7   7  108.69    3.40
   1   7   7  110.89    3.50
   1   7   7  110.19    4.20
  -2  -7  -7  352.86    8.20
  -2  -7  -7  322.97    7.20
  -2  -7  -7  334.97    7.00
  -2  -7  -7  320.57   12.20
   2   7   7  341.67    7.90
  -3  -7  -7    4.00    1.20
  -3  -7  -7    3.60    2.00
   3   7   7    4.50    1.60
  -4  -7  -7    5.40    3.00
  -4  -7  -7    7.00    1.60
  -4  -7  -7   12.90    4.50
  -4   7  -7    5.90    2.20
   4   7   7    4.40    1.60
  -4   7  -7   12.90    4.00
  -5  -7  -7    2.60    3.80
  -5  -7  -7   10.50    5.60
  -5   7  -7   15.40    5.20
  -5  -8   7    5.30    6.20
  -5  -8   7    4.60    2.90
  -5  -8   7    0.20    3.20
  -5   8   7    7.80    3.90
  -5   8   7   -3.10    5.50
   5   8  -7    4.20    2.70
  -4  -8   7   13.90    2.90
   4  -8  -7    8.30    1.60
  -4  -8   7    6.90    3.00
  -4  -8   7    5.80    2.60
  -4  -8   7    8.10    4.60
  -4   8   7    7.30    4.40
   4   8  -7    5.50    2.00
   4   8  -7    9.20    2.40
  -4   8   7   11.40    3.50
  -3  -8   7    5.90    1.90
  -3  -8   7    5.90    1.80
   3  -8  -7    6.40    1.40
  -3  -8   7    4.90    2.40
  -3  -8   7    7.70    3.30
   3   8  -7    7.40    1.90
   3   8  -7    8.00    1.40
  -3   8   7    8.60    2.60
   3   8  -7    2.60    1.50
  -3   8   7    9.20    3.00
  -2  -8   7   14.00    2.60
  -2  -8   7   11.90    1.30
   2  -8  -7   17.50    1.60
  -2  -8   7   13.60    1.60
   2  -8  -7   16.10    1.50
  -2  -8   7   17.70    3.20
  -2  -8   7   15.10    1.80
   2   8  -7   14.90    1.80
  -2   8   7   18.70    2.70
   2   8  -7   16.70    1.80
   2   8  -7   13.50    1.40
   2   8  -7   14.70    2.00
  -2   8   7   19.50    2.70
  -1  -8   7   31.10    1.90
  -1  -8   7   26.90    3.10
   1  -8  -7   29.50    1.70
  -1  -8   7   31.50    1.70
   1  -8  -7   28.70    1.60
   1  -8  -7   28.80    1.70
  -1  -8   7   30.60    2.60
   1  -8  -7   30.30    1.80
   1  -8  -7   30.40    1.70
   1   8  -7   30.70    1.80
   1   8  -7   31.30    2.00
   1   8  -7   30.50    2.10
  -1   8   7   31.40    2.40
  -1   8   7   29.90    2.30
   1   8  -7   30.90    1.90
   0  -8  -7  121.89    3.30
   0  -8  -7  120.39    3.60
   0  -8   7  121.19    3.30
   0  -8  -7  126.79    5.00
   0  -8  -7  124.19    3.70
   0   8  -7  119.39    3.40
   0   8  -7  120.69    3.60
   0   8  -7  120.09    3.40
   0   8   7  119.39    4.40
   0   8  -7  122.39    3.60
   1  -8   7    1.20    0.60
  -1  -8  -7    1.80    1.00
  -1  -8  -7    2.10    0.90
  -1  -8  -7    1.00    0.90
  -1  -8  -7    2.00    1.40
  -1   8  -7    0.90    0.60
   1   8   7    2.40    0.90
   1   8   7    2.50    1.20
  -1   8  -7    0.50    0.60
   1   8   7    0.90    1.60
  -1   8  -7    0.80    0.60
  -2  -8  -7   21.60    1.70
  -2  -8  -7   22.70    1.80
  -2  -8  -7   24.10    3.10
  -2  -8  -7   22.30    1.80
   2   8   7   21.40    1.90
  -2   8  -7   17.90    0.60
  -3  -8  -7   32.20    2.20
  -3  -8  -7   32.30    4.10
   3   8   7   30.50    2.50
  -4  -8  -7   16.40    4.70
  -4  -8  -7    8.30    1.70
  -4  -8  -7    3.60    3.00
  -4   8  -7    8.40    2.40
   4   8   7    8.80    2.10
  -4   8  -7    9.10    3.70
  -5  -8  -7   -5.30    3.30
  -5  -8  -7    4.10    5.40
  -5   8  -7    5.50    4.70
  -5   8  -7    7.10    3.70
  -5  -9   7   20.00    6.80
  -5  -9   7   25.50    3.90
  -5  -9   7   19.50    4.80
   5   9  -7   21.40    3.50
  -5   9   7   20.80    5.10
  -5   9   7   23.30    6.20
   4  -9  -7    7.50    1.50
  -4  -9   7   11.80    4.90
  -4  -9   7    5.70    3.10
  -4  -9   7    7.90    2.70
  -4   9   7    8.60    4.00
   4   9  -7    8.50    2.50
   4   9  -7    5.50    2.40
  -4   9   7    8.50    3.40
  -3  -9   7   15.70    3.10
   3  -9  -7   19.30    1.80
  -3  -9   7   17.40    2.60
  -3  -9   7   16.20    2.00
  -3  -9   7   24.90    2.50
  -3  -9   7   20.50    4.30
   3   9  -7   17.90    2.40
   3   9  -7   14.10    2.10
   3   9  -7   16.40    1.70
  -3   9   7   20.40    2.90
  -3   9   7   22.70    3.70
  -2  -9   7   24.10    3.50
  -2  -9   7   17.00    1.70
  -2  -9   7   14.80    1.30
   2  -9  -7   17.50    1.60
  -2  -9   7   14.40    2.40
   2  -9  -7   18.00    1.60
  -2  -9   7   17.70    2.10
  -2   9   7   21.00    2.50
   2   9  -7   18.10    2.10
   2   9  -7   15.80    2.20
   2   9  -7   19.40    1.70
   2   9  -7   19.50    2.10
  -2   9   7   16.90    2.00
   1  -9  -7  258.07    5.60
  -1  -9   7  261.27    6.40
  -1  -9   7  258.37    5.80
   1  -9  -7  262.87    6.30
  -1  -9   7  249.48    9.90
   1  -9  -7  255.67    6.30
  -1  -9   7  258.27    9.50
   1  -9  -7  263.37    8.20
   1   9  -7  258.37    6.20
   1   9  -7  263.67    6.60
   1   9  -7  260.57    6.50
   1   9  -7  265.27    7.00
  -1   9   7  251.17    7.60
   0  -9   7   91.39    2.50
   0  -9  -7   89.29    3.20
   0  -9  -7   95.19    4.30
   0  -9   7   89.99    2.80
   0  -9  -7   91.39    2.80
   0  -9  -7   85.59    3.00
   0   9  -7   91.99    3.00
   0   9  -7   88.39    2.90
   0   9  -7   89.59    2.90
   0   9   7   91.39    3.20
   0   9   7   89.79    3.60
  -1  -9  -7  154.08    4.60
  -1  -9  -7  163.98    4.40
  -1  -9  -7  155.68    4.10
   1  -9   7  167.88    3.70
  -1  -9  -7  163.88    6.90
  -1  -9  -7  157.58    4.60
  -1   9  -7  149.99    3.80
   1   9   7  163.38    4.60
   1   9   7  161.78    4.80
  -1   9  -7  157.98    3.90
   1   9   7  150.28    5.30
  -1   9  -7  165.48    4.00
  -1   9  -7  156.78    4.50
  -2  -9  -7   80.69    5.00
  -2  -9  -7   77.99    2.90
  -2  -9  -7   77.99    3.20
  -2  -9  -7   73.69    2.90
  -2   9  -7   74.59    1.90
   2   9   7   74.29    3.20
  -2   9  -7   76.49    1.80
  -3  -9  -7    7.10    2.50
  -3  -9  -7   10.90    3.10
  -3  -9  -7    8.30    1.60
   3   9   7   10.20    2.00
   3   9   7   10.40    1.70
  -4  -9  -7   -1.30    2.60
  -4  -9  -7    1.80    3.70
  -4  -9  -7    0.90    1.60
   4   9   7    1.10    1.70
  -4   9  -7    1.80    3.00
  -4   9  -7    1.50    2.70
  -5  -9  -7   30.10    7.00
  -5   9  -7   19.80    5.70
  -5   9  -7   18.60    4.50
  -5 -10   7    6.90    3.10
  -5 -10   7    5.10    5.80
  -5 -10   7    3.90    3.70
   5  10  -7    5.10    2.90
  -5  10   7    9.10    3.60
  -4 -10   7   -1.70    4.10
  -4 -10   7    1.70    3.00
  -4 -10   7    1.10    2.40
   4  10  -7   -2.90    2.00
  -4  10   7    1.90    3.10
  -4  10   7   -2.20    3.10
   4  10  -7    1.80    1.80
  -3 -10   7   83.39    3.60
  -3 -10   7   84.19    4.20
   3 -10  -7   80.99    2.90
  -3 -10   7   80.79    6.10
  -3 -10   7   82.49    6.00
  -3  10   7   88.89    5.40
   3  10  -7   86.69    3.20
  -3  10   7   94.59    4.90
   3  10  -7   83.89    4.20
   3  10  -7   79.19    4.00
  -2 -10   7   56.19    4.70
  -2 -10   7   57.29    3.00
   2 -10  -7   60.79    2.50
  -2 -10   7   58.19    4.10
   2 -10  -7   60.89    2.60
  -2 -10   7   50.79    2.60
  -2  10   7   53.29    3.40
   2  10  -7   60.79    3.10
   2  10  -7   56.69    3.00
   2  10  -7   53.99    3.20
   2  10  -7   52.59    2.40
  -2  10   7   56.89    3.50
   1 -10  -7   23.00    1.70
   1 -10  -7   24.40    1.80
  -1 -10   7   21.50    2.50
  -1 -10   7   23.10    3.30
  -1 -10   7   21.70    1.70
  -1 -10   7   24.40    1.90
   1 -10  -7   20.80    1.70
   1  10  -7   22.10    1.80
   1  10  -7   24.70    1.90
   1  10  -7   24.10    2.10
   1  10  -7   22.50    2.00
  -1  10   7   22.60    2.40
   0 -10  -7  534.45   10.40
   0 -10   7  531.35   10.30
   0 -10   7  548.35   11.40
   0 -10  -7  546.75   12.00
   0 -10  -7  548.95   11.90
   0 -10  -7  551.14   17.30
   0  10  -7  525.65   11.50
   0  10  -7  541.85   11.80
   0  10   7  532.55   12.10
   0  10  -7  545.05   12.30
   0  10   7  531.65   13.90
   1 -10   7   56.79    1.80
  -1 -10  -7   54.89    2.60
  -1 -10  -7   53.89    2.60
  -1 -10  -7   57.49    2.50
  -1 -10  -7   62.99    4.10
   1  10   7   60.89    2.90
  -1  10  -7   58.69    2.30
  -1  10  -7   57.09    2.10
   1  10   7   57.69    2.60
  -1  10  -7   57.69    2.10
   1  10   7   53.49    2.90
  -2 -10  -7   14.60    1.70
  -2 -10  -7   15.50    2.60
  -2 -10  -7   16.20    1.80
  -2  10  -7   14.10    1.00
   2  10   7   16.20    2.00
  -2  10  -7   13.80    0.80
  -2  10  -7   18.40    2.20
  -3 -10  -7   54.99    2.90
  -3 -10  -7   63.29    5.20
  -3 -10  -7   56.39    5.30
   3  10   7   53.99    3.30
   3  10   7   51.39    3.10
  -3  10  -7   58.59    3.70
  -3  10  -7   46.50    1.30
  -4 -10  -7   12.80    4.80
  -4 -10  -7    4.90    1.80
  -4 -10  -7    2.90    3.30
  -4  10  -7    9.40    3.30
   4  10   7    3.20    1.90
  -4  10  -7   12.50    3.70
  -5 -10  -7   -7.20    3.80
  -5 -10  -7    3.80    5.40
  -5  10  -7   -0.10    3.50
  -5 -11   7   -5.40    5.80
  -5 -11   7   -0.50    3.00
  -5 -11   7   -0.90    3.30
   5  11  -7    0.30    2.50
  -5  11   7    4.00    4.10
  -4 -11   7    7.30    4.90
  -4 -11   7    8.00    2.80
  -4 -11   7    4.00    3.30
   4  11  -7    5.60    2.50
   4  11  -7    4.80    2.50
  -4  11   7    4.40    3.40
  -3 -11   7   59.49    3.30
  -3 -11   7   52.49    3.20
   3 -11  -7   61.59    2.70
  -3 -11   7   57.99    5.20
  -3 -11   7   51.79    5.60
   3  11  -7   66.49    3.90
   3  11  -7   58.39    3.80
  -3  11   7   52.89    4.20
   3  11  -7   55.29    2.50
   2 -11  -7  114.19    3.40
  -2 -11   7  108.39    5.70
  -2 -11   7  109.29    4.10
   2 -11  -7  113.49    3.70
  -2 -11   7  105.89    6.20
  -2 -11   7  112.29    3.80
   2  11  -7  111.09    3.70
  -2  11   7  113.59    5.00
   2  11  -7  119.49    4.40
   2  11  -7  122.69    4.40
  -2  11   7  118.49    5.10
   2  11  -7  118.39    4.70
  -1 -11   7   84.39    3.30
  -1 -11   7   81.69    4.20
   1 -11  -7   85.49    3.10
   1 -11  -7   83.59    3.50
  -1 -11   7   80.79    5.20
  -1 -11   7   85.39    2.90
   1 -11  -7   82.69    2.80
  -1  11   7   85.69    3.90
   1  11  -7   80.99    3.30
   1  11  -7   84.09    3.30
   1  11  -7   79.19    3.30
   1  11  -7   86.79    3.20
   0 -11   7   20.20    1.50
   0 -11  -7   20.90    2.50
   0 -11  -7   23.00    1.90
   0 -11   7   21.20    1.40
   0 -11  -7   23.80    2.00
   0 -11  -7   22.00    1.80
   0  11   7   20.70    1.90
   0  11  -7   20.00    1.80
   0  11  -7   20.20    1.70
   0  11  -7   21.30    1.90
   0  11   7   24.00    2.30
   0  11   7   21.30    1.80
  -1 -11  -7   91.19    5.00
   1 -11   7   89.29    2.50
  -1 -11  -7   89.69    3.10
  -1 -11  -7   91.49    3.40
  -1 -11  -7   86.29    3.20
  -1  11  -7   87.29    2.80
   1  11   7   88.19    3.50
   1  11   7   76.39    3.30
  -1  11  -7   87.89    2.80
   1  11   7   88.99    4.00
  -2 -11  -7   79.59    3.20
  -2 -11  -7   80.19    3.20
  -2 -11  -7   76.49    5.40
   2  11   7   82.89    3.60
  -2  11  -7   76.49    2.10
  -2  11  -7   76.59    2.30
  -2  11  -7   81.49    3.60
  -3 -11  -7    4.40    2.60
  -3 -11  -7    9.60    3.10
  -3 -11  -7    7.80    1.70
   3  11   7    7.80    1.80
  -3  11  -7    4.60    0.60
  -3  11  -7    9.20    2.70
  -3  11  -7    8.10    2.40
   3  11   7    6.50    1.90
  -4 -11  -7    3.20    3.50
  -4 -11  -7   24.10    5.40
  -4 -11  -7   13.90    2.30
  -4  11  -7   11.10    3.50
   4  11   7   11.80    2.60
  -5 -11  -7   -2.90    4.80
  -5  11  -7    2.10    3.80
  -5 -12   7   -0.90    3.00
  -5 -12   7   -4.80    5.50
  -5 -12   7   -0.30    3.50
  -5  12   7   -0.40    2.90
   5  12  -7    1.90    2.70
  -4 -12   7    0.30    2.50
  -4 -12   7   -4.50    3.80
  -4 -12   7    0.60    3.20
   4  12  -7    0.20    2.40
   4  12  -7    0.70    2.50
  -4  12   7    2.80    2.70
  -3 -12   7   36.40    2.90
  -3 -12   7   34.40    5.10
   3 -12  -7   32.40    2.30
  -3 -12   7   30.70    4.30
  -3 -12   7   32.90    3.40
   3  12  -7   28.00    3.30
  -3  12   7   33.60    4.20
   3  12  -7   34.70    3.50
   3  12  -7   32.40    2.30
  -2 -12   7    7.40    2.50
  -2 -12   7    9.10    1.60
  -2 -12   7    4.00    2.30
   2 -12  -7    7.20    1.40
  -2 -12   7    8.30    1.90
   2  12  -7    6.50    1.80
   2  12  -7    6.20    1.40
   2  12  -7    6.90    2.00
  -2  12   7    5.60    2.00
   2  12  -7    8.00    2.00
  -1 -12   7   10.30    1.70
   1 -12  -7    9.30    1.40
  -1 -12   7   10.80    2.10
   1 -12  -7    8.50    1.50
  -1 -12   7    9.10    1.40
  -1 -12   7    4.80    2.10
   1  12  -7    7.00    1.60
   1  12  -7    5.50    1.60
   1  12  -7    8.30    1.70
   1  12  -7   10.00    1.60
  -1  12   7   12.30    2.40
   0 -12  -7  378.36    8.20
   0 -12  -7  416.06   13.40
   0 -12   7  390.36    8.80
   0 -12   7  387.66    7.90
   0 -12  -7  381.46    9.30
   0  12   7  393.76   10.90
   0  12  -7  388.86    9.20
   0  12  -7  399.86    9.10
   0  12   7  395.16    9.50
   0  12  -7  400.26    9.60
   0  12   7  377.86    9.50
  -1 -12  -7  226.08    5.90
  -1 -12  -7  231.78    9.30
  -1 -12  -7  222.88    5.60
   1 -12   7  231.38    5.30
  -1  12  -7  225.08    5.70
   1  12   7  223.88    6.30
  -1  12  -7  225.58    5.50
   1  12   7  221.18    6.40
   1  12   7  235.88    7.40
  -2 -12  -7    5.60    1.60
  -2 -12  -7    4.50    1.50
  -2 -12  -7    3.70    2.20
  -2  12  -7    6.30    1.90
  -2  12  -7    4.50    0.80
  -2  12  -7    5.20    0.90
   2  12   7    3.70    1.70
  -3 -12  -7   55.69    3.40
  -3 -12  -7   57.39    5.90
  -3 -12  -7   62.79    5.10
  -3  12  -7   49.00    1.80
   3  12   7   53.99    3.60
   3  12   7   53.49    3.50
  -3  12  -7   53.19    3.90
  -4 -12  -7   -0.70    1.80
  -4 -12  -7    2.90    4.30
  -4 -12  -7   -5.50    3.00
   4  12   7    1.40    1.90
  -4  12  -7   -0.40    3.20
  -5 -12  -7   -4.80    5.30
  -5  12  -7   -8.60    3.50
  -5 -13   7   -2.10    3.00
  -5 -13   7   -1.20    3.50
  -5 -13   7   -1.70    5.00
  -5  13   7   -0.90    4.00
   5  13  -7    1.00    2.80
  -4 -13   7    5.00    4.70
  -4 -13   7    6.50    3.00
  -4 -13   7    5.90    3.40
   4  13  -7    8.60    2.80
   4  13  -7    7.10    2.90
  -4  13   7    6.40    3.90
  -3 -13   7    7.00    2.00
   3 -13  -7    8.00    1.60
  -3 -13   7    9.50    3.60
  -3 -13   7    9.20    2.50
  -3 -13   7    5.50    2.90
   3  13  -7    6.80    2.50
  -3  13   7    7.60    3.10
   3  13  -7    6.50    2.50
   2 -13  -7   11.30    1.60
  -2 -13   7    7.90    1.70
  -2 -13   7    7.00    2.00
  -2 -13   7    8.90    2.60
  -2 -13   7    6.60    2.60
   2  13  -7    7.80    2.10
   2  13  -7    6.70    1.50
   2  13  -7    6.90    2.10
  -2  13   7    6.50    2.50
   2  13  -7    6.60    2.10
  -1 -13   7  324.97    7.50
   1 -13  -7  329.47    7.30
   1 -13  -7  333.97    8.20
  -1 -13   7  330.87   11.70
  -1 -13   7  328.97    8.40
   1  13  -7  344.67    8.60
   1  13  -7  341.07    8.20
   1  13  -7  355.26    8.80
  -1  13   7  337.67   10.00
   1  13  -7  338.87    9.00
   0 -13   7    7.60    1.10
   0 -13  -7    8.10    1.80
   0 -13   7   11.20    1.60
   0 -13  -7    9.90    1.60
   0  13  -7    9.50    1.50
   0  13  -7   10.10    1.60
   0  13   7   11.70    2.30
   0  13   7   10.10    1.80
   0  13  -7    8.80    1.50
   0  13   7    7.30    1.70
  -1 -13  -7   97.09    5.80
  -1 -13  -7   99.29    3.70
  -1 -13  -7   96.39    3.50
   1  13   7   97.09    4.50
   1  13   7  100.19    4.10
  -1  13  -7  106.09    3.40
   1  13   7  104.09    3.90
  -1  13  -7   97.99    3.20
  -2 -13  -7   76.99    5.90
  -2 -13  -7   86.59    3.70
  -2 -13  -7   89.09    4.80
  -2  13  -7   75.49    2.40
   2  13   7   79.19    3.90
  -2  13  -7   78.09    2.70
  -3 -13  -7    2.80    2.70
  -3 -13  -7    0.40    1.60
  -3 -13  -7   -2.60    2.50
  -3  13  -7    0.60    0.80
   3  13   7   -0.20    1.80
   3  13   7   -1.40    1.90
  -4 -13  -7   -5.00    3.30
  -4 -13  -7    0.60    3.70
  -4 -13  -7   -0.90    1.90
   4  13   7    1.70    2.00
  -5 -14   7    2.70    3.20
  -5 -14   7   -3.80    5.10
  -5 -14   7    0.80    3.70
  -5  14   7   -1.50    3.90
  -4 -14   7    8.30    4.20
  -4 -14   7   14.70    3.50
  -4 -14   7    8.90    3.90
   4  14  -7    7.60    2.90
  -4  14   7   11.60    4.20
   4  14  -7    4.40    2.80
  -3 -14   7    6.50    3.10
  -3 -14   7    7.10    2.10
  -3 -14   7    8.20    3.50
   3 -14  -7    9.20    1.60
  -3 -14   7    6.80    2.60
   3  14  -7    4.90    2.00
  -3  14   7    5.60    3.20
   3  14  -7    6.70    2.60
  -2 -14   7   63.89    3.70
  -2 -14   7   52.29    5.40
  -2 -14   7   62.79    3.20
   2 -14  -7   60.89    2.70
  -2 -14   7   61.69    4.30
   2  14  -7   66.19    4.00
   2  14  -7   56.59    3.00
  -2  14   7   59.99    4.10
   2  14  -7   58.19    3.80
   2  14  -7   57.69    3.70
  -1 -14   7    4.90    1.80
   1 -14  -7    5.00    1.40
  -1 -14   7    6.80    1.50
   1  14  -7    4.50    1.70
   1  14  -7    5.50    1.70
   1  14  -7    3.20    1.70
  -1  14   7    7.10    2.30
   1  14  -7    2.80    1.60
   0 -14  -7  220.28    8.70
   0 -14   7  216.88    5.10
   0 -14   7  216.88    5.70
   0 -14  -7  208.28    5.40
   0 -14  -7  208.98    5.70
   0  14  -7  207.28    6.00
   0  14  -7  220.48    6.20
   0  14   7  204.58    6.30
   0  14   7  206.38    6.20
   0  14   7  211.88    7.10
   0  14  -7  214.28    6.00
  -1 -14  -7   -2.80    2.00
  -1 -14  -7    0.30    1.40
  -1 -14  -7    1.40    1.30
  -1  14  -7    1.20    1.10
   1  14   7   -1.60    1.70
   1  14   7   -0.90    1.50
  -1  14  -7   -0.20    1.10
  -2 -14  -7    2.10    2.70
  -2 -14  -7    8.20    1.90
  -2  14  -7    6.00    1.00
   2  14   7    8.10    2.10
  -2  14  -7    6.20    1.20
  -3 -14  -7   10.60    3.60
  -3 -14  -7   19.20    2.50
   3  14   7   19.90    3.00
   3  14   7   15.80    2.70
  -3  14  -7   18.00    1.50
  -4 -14  -7   12.80    4.70
  -4 -14  -7   21.30    2.90
  -4  14  -7   22.60    1.40
   4  14   7   20.40    3.20
  -4 -15   7    5.20    3.00
  -4 -15   7   -0.50    3.20
  -4 -15   7    0.60    2.20
   4  15  -7    4.90    2.90
  -4  15   7    2.50    3.60
   4  15  -7    1.10    2.80
  -3 -15   7   11.60    3.00
  -3 -15   7    7.60    3.30
  -3 -15   7   10.60    2.30
   3  15  -7   10.90    2.80
  -3  15   7   11.60    3.60
   3  15  -7   10.70    3.00
   2 -15  -7    5.00    1.50
  -2 -15   7    1.00    2.30
  -2 -15   7    2.00    1.60
  -2 -15   7    0.90    2.00
[truncated: 512,765 more chars]
