# Supplementary material for: Crystal structure of 3-chloro-1-methyl-5-nitro-1H-indazole
Source: Acta Crystallogr E Crystallogr Commun. 2015 Oct 10;71(Pt 11):o834–5. doi: 10.1107/S2056989015018411 (PMC4645045; doi:10.1107/S2056989015018411)
Supplement: Supplementary file 2 [file e-71-0o834-Isup2.hkl]

data_I                                                                          
_shelx_title ' EL14_D307_DRX5_Hyb5NI in P2(1)/n'                                
_shelx_refln_list_code          4                                               
_shelx_F_calc_maximum      118.40                                               
_exptl_crystal_F_000       432.00                                               
_reflns_d_resolution_high  0.7400                                               
                                                                                
loop_                                                                           
 _space_group_symop_operation_xyz                                               
 'x, y, z'                                                                      
 '-x+1/2, y+1/2, -z+1/2'                                                        
 '-x, -y, -z'                                                                   
 'x-1/2, -y-1/2, z-1/2'                                                         
                                                                                
_cell_length_a     3.8273                                                       
_cell_length_b    14.6776                                                       
_cell_length_c    15.5493                                                       
_cell_angle_alpha  90.000                                                       
_cell_angle_beta   96.130                                                       
_cell_angle_gamma  90.000                                                       
                                                                                
_shelx_F_squared_multiplier     1.000                                           
                                                                                
loop_                                                                           
 _refln_index_h                                                                 
 _refln_index_k                                                                 
 _refln_index_l                                                                 
 _refln_F_squared_calc                                                          
 _refln_F_squared_meas                                                          
 _refln_F_squared_sigma                                                         
 _refln_observed_status                                                         
   2   0   0        562.37        562.31         4.81 o                         
   4   0   0          1.81          0.26         1.02 o                         
   1   1   0       7816.70       8331.34        80.23 o                         
   2   1   0        187.70        169.23         1.32 o                         
   3   1   0          2.84          2.29         0.44 o                         
   4   1   0         15.60         18.62         1.09 o                         
   5   1   0          0.01         -3.05         3.05 o                         
   0   2   0          4.46          2.61         0.20 o                         
   1   2   0       1392.89       1410.22         8.98 o                         
   2   2   0         33.97         38.47         0.73 o                         
   3   2   0        621.85        632.50         4.71 o                         
   4   2   0          0.01         -0.80         0.80 o                         
   5   2   0          0.03         -4.99         4.99 o                         
   1   3   0        795.77        768.06         5.25 o                         
   2   3   0        757.08        724.28         4.72 o                         
   3   3   0         78.87         67.30         1.15 o                         
   4   3   0          0.07          0.11         1.05 o                         
   5   3   0         36.04         36.39         3.93 o                         
   0   4   0         59.32         83.22         1.30 o                         
   1   4   0       1028.68       1087.21         8.42 o                         
   2   4   0         28.79         51.73         0.98 o                         
   3   4   0         15.27         17.25         0.74 o                         
   4   4   0         55.75         51.27         1.75 o                         
   5   4   0          0.70          2.19         1.61 o                         
   1   5   0        317.15        326.76         2.36 o                         
   2   5   0        163.31        163.14         1.31 o                         
   3   5   0        116.94        114.10         1.66 o                         
   4   5   0         13.94         13.89         1.41 o                         
   0   6   0       6873.91       7266.39        57.20 o                         
   1   6   0         49.64         52.86         0.72 o                         
   2   6   0         51.66         60.70         0.74 o                         
   3   6   0          0.32          1.42         0.44 o                         
   4   6   0         97.59         95.36         2.67 o                         
   1   7   0         90.43         91.88         1.03 o                         
   2   7   0        218.18        192.12         1.70 o                         
   3   7   0          0.84          1.50         0.60 o                         
   4   7   0          1.13          1.37         1.14 o                         
   0   8   0       1086.89       1186.24        10.58 o                         
   1   8   0        922.09        902.01         6.44 o                         
   2   8   0         38.29         42.13         0.77 o                         
   3   8   0         98.72        103.57         1.82 o                         
   4   8   0         15.93         15.83         1.51 o                         
   1   9   0       1380.31       1501.84         9.72 o                         
   2   9   0        284.03        272.12         2.30 o                         
   3   9   0         80.54         72.85         1.93 o                         
   4   9   0          5.11          3.93         1.21 o                         
   0  10   0        215.32        164.40         2.42 o                         
   1  10   0        440.47        441.26         3.21 o                         
   2  10   0        392.23        397.69         3.14 o                         
   3  10   0         71.09         73.01         2.31 o                         
   4  10   0         34.15         37.40         1.87 o                         
   1  11   0        190.11        199.42         1.82 o                         
   2  11   0          8.67         12.42         0.95 o                         
   3  11   0         38.43         40.33         1.79 o                         
   4  11   0         49.01         54.01         3.03 o                         
   0  12   0        278.17        247.07         3.30 o                         
   1  12   0          7.98         10.88         0.79 o                         
   2  12   0          0.03          0.72         0.57 o                         
   3  12   0         23.45         19.77         1.75 o                         
   4  12   0          1.96          3.35         1.44 o                         
   1  13   0         74.87         76.16         1.21 o                         
   2  13   0          0.04         -0.53         0.53 o                         
   3  13   0         13.52         12.58         1.52 o                         
   0  14   0        354.14        331.22         4.23 o                         
   1  14   0         27.56         28.46         1.00 o                         
   2  14   0         20.66         19.37         1.54 o                         
   3  14   0         33.44         36.65         2.12 o                         
   1  15   0          1.86          0.57         0.66 o                         
   2  15   0         14.12         15.66         1.30 o                         
   3  15   0          6.44         12.01         1.39 o                         
   0  16   0         39.56         33.69         1.62 o                         
   1  16   0          4.32          3.83         0.79 o                         
   2  16   0          0.00         -0.80         0.95 o                         
   3  16   0         23.54         23.30         1.64 o                         
   1  17   0         62.86         62.15         1.48 o                         
   2  17   0          2.24          1.08         1.08 o                         
   0  18   0         51.07         47.57         1.97 o                         
   1  18   0          5.72          5.10         0.86 o                         
   2  18   0          0.43         -0.68         1.18 o                         
   1  19   0         17.71         19.02         1.46 o                         
  -5   0   1          8.03         -1.51         3.41 o                         
  -3   0   1        197.68        183.12         2.45 o                         
  -1   0   1          0.79          1.48         0.45 o                         
   1   0   1         45.70         43.71         0.92 o                         
   3   0   1         12.61         10.72         0.73 o                         
   5   0   1         51.43         53.68        18.85 o                         
  -5   1   1          3.07         -2.09         3.07 o                         
  -4   1   1        102.83        101.93         1.95 o                         
  -3   1   1         44.03         41.87         0.88 o                         
  -2   1   1         85.61         72.09         0.79 o                         
  -1   1   1       1412.89       1549.82         8.44 o                         
   1   1   1         10.01         11.04         0.31 o                         
   2   1   1         24.51         30.68         0.95 o                         
   3   1   1        104.25        103.31         1.20 o                         
   4   1   1         26.91         26.57         1.62 o                         
   5   1   1         41.30         35.12         8.45 o                         
  -5   2   1          0.23         -2.36         4.18 o                         
  -4   2   1         26.44         28.51         1.49 o                         
  -3   2   1        114.05        132.96         1.41 o                         
  -2   2   1        573.58        547.19         3.24 o                         
  -1   2   1      12543.75      12812.94       103.45 o                         
   0   2   1        702.59        723.38         4.28 o                         
   1   2   1        450.22        428.09         3.40 o                         
   2   2   1         80.23         86.47         0.80 o                         
   3   2   1        261.08        248.80         2.21 o                         
   4   2   1         39.91         39.79         1.85 o                         
   5   2   1          1.43         -2.06         3.16 o                         
  -5   3   1          9.72         10.23         1.91 o                         
  -4   3   1         31.07         26.90         1.40 o                         
  -3   3   1          0.25          1.22         0.56 o                         
  -2   3   1        455.38        539.79         3.63 o                         
  -1   3   1       1985.94       2023.52        13.11 o                         
   0   3   1        346.95        374.27         3.16 o                         
   1   3   1       1070.05       1131.53        12.47 o                         
   2   3   1        585.73        651.52         4.57 o                         
   3   3   1         72.00         69.38         1.16 o                         
   4   3   1         20.83         23.74         1.35 o                         
   5   3   1          0.33         -2.91         3.30 o                         
  -5   4   1         11.84         11.70         1.97 o                         
  -4   4   1         13.10         12.28         1.23 o                         
  -3   4   1         70.56         63.75         1.18 o                         
  -2   4   1        390.85        385.77         2.95 o                         
  -1   4   1          3.20          1.89         0.41 o                         
   0   4   1         15.67         11.36         0.33 o                         
   1   4   1       1487.70       1527.04        12.27 o                         
   2   4   1        232.38        217.69         2.07 o                         
   3   4   1         16.64         18.48         0.74 o                         
   4   4   1         46.93         46.79         1.70 o                         
   5   4   1          1.24         -1.10         2.78 o                         
  -4   5   1         98.75         97.36         2.27 o                         
  -3   5   1          0.32          1.77         0.62 o                         
  -2   5   1        444.90        520.40         3.88 o                         
  -1   5   1        168.81        167.99         1.38 o                         
   0   5   1       1612.87       1764.84        12.39 o                         
   1   5   1         24.79         27.99         0.50 o                         
   2   5   1       1528.97       1565.01        10.67 o                         
   3   5   1         49.08         48.92         1.17 o                         
   4   5   1         11.13         14.34         1.24 o                         
  -4   6   1         16.56         18.05         1.47 o                         
  -3   6   1        264.25        249.05         2.36 o                         
  -2   6   1          2.66          6.56         0.39 o                         
  -1   6   1         11.20         14.36         0.44 o                         
   0   6   1         29.92         27.28         0.47 o                         
   1   6   1       1129.04       1189.52         8.89 o                         
   2   6   1         12.22          8.63         0.34 o                         
   3   6   1         65.22         64.70         1.30 o                         
   4   6   1          8.32          7.53         1.24 o                         
  -4   7   1        127.39        120.67         3.01 o                         
  -3   7   1         51.34         47.06         0.96 o                         
  -2   7   1        157.92        168.56         1.58 o                         
  -1   7   1          3.19          0.78         0.32 o                         
   0   7   1         21.99         17.85         0.44 o                         
   1   7   1        245.25        278.34         2.35 o                         
   2   7   1        289.00        296.97         2.17 o                         
   3   7   1         95.91         88.97         1.53 o                         
   4   7   1          0.03          0.49         1.17 o                         
  -4   8   1         22.87         24.99         1.52 o                         
  -3   8   1        187.94        183.26         2.35 o                         
  -2   8   1        241.74        216.92         1.93 o                         
  -1   8   1        706.10        740.14         6.06 o                         
   0   8   1         18.32         17.29         0.50 o                         
   1   8   1        149.99        143.66         1.28 o                         
   2   8   1        144.86        148.58         1.41 o                         
   3   8   1         57.23         51.86         1.28 o                         
   4   8   1         15.42         15.38         1.51 o                         
  -4   9   1          5.29          2.91         1.24 o                         
  -3   9   1          0.15          3.02         1.06 o                         
  -2   9   1          2.57          4.65         0.49 o                         
  -1   9   1        598.18        623.92         4.68 o                         
   0   9   1         14.81         12.72         0.57 o                         
   1   9   1          0.06          1.07         0.38 o                         
   2   9   1        147.49        157.27         1.52 o                         
   3   9   1         10.59         14.06         0.93 o                         
   4   9   1          2.91          4.32         1.34 o                         
  -4  10   1          5.09          6.05         1.36 o                         
  -3  10   1        190.74        213.46         3.31 o                         
  -2  10   1        214.99        211.86         2.00 o                         
  -1  10   1         36.84         31.76         0.77 o                         
   0  10   1          4.33          2.62         0.40 o                         
   1  10   1        457.36        413.84         3.06 o                         
   2  10   1          2.50          4.20         0.46 o                         
   3  10   1         44.42         45.49         1.77 o                         
   4  10   1         16.46         18.88         1.68 o                         
  -4  11   1        117.94        123.12         2.87 o                         
  -3  11   1         79.09         71.88         2.24 o                         
  -2  11   1         24.54         25.78         0.89 o                         
  -1  11   1          1.27          2.62         0.51 o                         
   0  11   1        836.29        914.13         5.85 o                         
   1  11   1          2.92          3.45         0.48 o                         
   2  11   1       1271.49       1211.45         8.14 o                         
   3  11   1         47.72         53.51         1.90 o                         
   4  11   1          0.59         -0.47         1.47 o                         
  -4  12   1         15.72         14.90         1.67 o                         
  -3  12   1         21.62         17.76         1.60 o                         
  -2  12   1        113.24        110.56         1.46 o                         
  -1  12   1        180.93        175.41         2.10 o                         
   0  12   1        618.45        580.51         4.00 o                         
   1  12   1        970.68        932.56         6.75 o                         
   2  12   1          6.41          6.94         0.66 o                         
   3  12   1        101.61        103.52         2.60 o                         
   4  12   1         38.59         36.79         2.73 o                         
  -3  13   1          0.38         -0.55         1.18 o                         
  -2  13   1          0.02         -0.07         0.57 o                         
  -1  13   1        412.39        389.88         3.21 o                         
   0  13   1        294.09        284.81         2.37 o                         
   1  13   1          9.11         12.16         0.73 o                         
   2  13   1          6.64          7.02         0.87 o                         
   3  13   1        114.95        114.40         2.30 o                         
  -3  14   1          1.63          0.84         1.36 o                         
  -2  14   1         68.44         66.39         1.23 o                         
  -1  14   1         31.12         34.02         1.00 o                         
   0  14   1        162.45        169.83         1.85 o                         
   1  14   1         10.69          8.89         0.68 o                         
   2  14   1        222.64        214.51         3.18 o                         
   3  14   1          8.86         11.08         1.22 o                         
  -3  15   1          0.56          0.74         1.18 o                         
  -2  15   1          0.34          1.40         0.82 o                         
  -1  15   1         23.26         31.49         1.04 o                         
   0  15   1         88.99         80.21         1.39 o                         
   1  15   1          0.73         -0.58         0.58 o                         
   2  15   1         12.19         14.68         1.56 o                         
   3  15   1         41.58         41.65         1.81 o                         
  -3  16   1         56.03         65.26         2.34 o                         
  -2  16   1          0.88          4.16         1.01 o                         
  -1  16   1          0.27         -0.06         0.70 o                         
   0  16   1         42.18         51.81         1.23 o                         
   1  16   1        324.32        314.47         3.81 o                         
   2  16   1          4.69          4.09         1.00 o                         
   3  16   1          5.47          6.93         1.36 o                         
  -2  17   1         36.45         37.68         1.65 o                         
  -1  17   1         26.44         28.63         1.18 o                         
   0  17   1        151.80        148.99         2.18 o                         
   1  17   1         18.29         23.90         1.10 o                         
   2  17   1         66.22         73.00         2.16 o                         
  -2  18   1          0.05         -0.50         1.12 o                         
  -1  18   1          0.01         -0.78         0.78 o                         
   0  18   1         12.90         12.54         0.99 o                         
   1  18   1         40.80         46.95         1.70 o                         
   2  18   1          0.03          1.06         1.18 o                         
  -1  19   1         41.93         43.95         1.62 o                         
   0  19   1         12.48         17.72         1.13 o                         
   1  19   1          0.04         -1.02         1.02 o                         
  -4   0   2         24.61         27.10         1.81 o                         
  -2   0   2         73.49         75.82         1.11 o                         
   0   0   2       1485.47       1521.58        13.67 o                         
   2   0   2       1373.13       1327.47        12.24 o                         
   4   0   2          0.32         -0.95         0.95 o                         
  -5   1   2         30.74         24.35         3.39 o                         
  -4   1   2         89.85         86.96         1.90 o                         
  -3   1   2         50.00         47.63         0.96 o                         
  -2   1   2         56.63         65.23         0.72 o                         
  -1   1   2       4492.72       4701.51        25.16 o                         
   0   1   2       1311.80       1400.28         8.03 o                         
   1   1   2       1558.14       1567.41         9.08 o                         
   2   1   2         74.04         95.86         1.45 o                         
   3   1   2        178.38        174.29         1.62 o                         
   4   1   2         23.96         24.06         1.50 o                         
   5   1   2          0.22          1.28         2.94 o                         
  -5   2   2          4.21          2.60         2.27 o                         
  -4   2   2         41.92         38.66         1.61 o                         
  -3   2   2         35.23         34.76         0.79 o                         
  -2   2   2          5.08          7.65         0.56 o                         
  -1   2   2        324.38        395.71         2.39 o                         
   0   2   2       2822.71       2958.14        27.01 o                         
   1   2   2         33.95         24.31         0.39 o                         
   2   2   2        289.45        301.92         2.27 o                         
   3   2   2        235.90        230.19         2.07 o                         
   4   2   2         43.10         41.00         1.55 o                         
   5   2   2          2.87          3.02         3.33 o                         
  -5   3   2          5.96          2.42         1.77 o                         
  -4   3   2          4.16          5.58         1.02 o                         
  -3   3   2         29.05         25.43         0.70 o                         
  -2   3   2         67.96         60.66         1.02 o                         
  -1   3   2        367.23        336.07         2.28 o                         
   0   3   2       5921.01       5973.16        48.18 o                         
   1   3   2        942.15        956.08         9.32 o                         
   2   3   2        364.30        368.43         2.87 o                         
   3   3   2         70.59         71.33         1.19 o                         
   4   3   2         53.71         59.19         1.79 o                         
   5   3   2         32.30         31.51         6.16 o                         
  -5   4   2          0.44         -1.06         1.59 o                         
  -4   4   2          0.08         -0.76         0.93 o                         
  -3   4   2         71.42         75.25         1.09 o                         
  -2   4   2        431.19        365.90         2.47 o                         
  -1   4   2        493.69        509.39         3.21 o                         
   0   4   2        828.37        874.59         5.45 o                         
   1   4   2          1.82          7.00         0.20 o                         
   2   4   2        101.99         89.25         1.11 o                         
   3   4   2        156.50        147.40         1.76 o                         
   4   4   2         39.38         39.42         1.64 o                         
  -5   5   2          3.03          0.62         1.84 o                         
  -4   5   2          1.08          1.03         1.12 o                         
  -3   5   2        410.97        412.30         3.23 o                         
  -2   5   2         39.11         35.77         0.65 o                         
  -1   5   2        983.51       1020.50         6.31 o                         
   0   5   2       2197.22       2430.59        15.08 o                         
   1   5   2       1188.42       1215.60         8.95 o                         
   2   5   2          4.60          1.15         0.36 o                         
   3   5   2        392.40        393.19         3.97 o                         
   4   5   2          0.41          1.87         1.02 o                         
  -4   6   2         51.53         50.45         1.80 o                         
  -3   6   2          0.58          2.66         0.66 o                         
  -2   6   2        373.19        340.73         2.43 o                         
  -1   6   2          2.05          9.22         0.41 o                         
   0   6   2        408.17        382.82         2.82 o                         
   1   6   2         35.37         41.50         0.64 o                         
   2   6   2        775.54        781.42         6.42 o                         
   3   6   2          2.11          2.26         0.59 o                         
   4   6   2         17.41         15.98         1.41 o                         
  -4   7   2         18.37         23.11         1.48 o                         
  -3   7   2        210.47        208.56         2.41 o                         
  -2   7   2          2.12          1.08         0.31 o                         
  -1   7   2          0.82          2.48         0.34 o                         
   0   7   2          0.22         15.17         0.44 o                         
   1   7   2       1400.45       1539.82        10.20 o                         
   2   7   2         91.50         97.88         1.00 o                         
   3   7   2        114.73        106.72         1.66 o                         
   4   7   2         25.74         33.66         1.94 o                         
  -4   8   2          0.64          0.43         1.14 o                         
  -3   8   2         24.34         27.08         1.50 o                         
  -2   8   2         19.10         22.91         0.58 o                         
  -1   8   2         70.14         60.69         0.84 o                         
   0   8   2          0.34          0.64         0.26 o                         
   1   8   2        366.06        399.24         3.17 o                         
   2   8   2        182.81        195.94         1.73 o                         
   3   8   2        102.16        106.60         1.96 o                         
   4   8   2          9.28         12.17         1.39 o                         
  -4   9   2         54.53         51.29         2.03 o                         
  -3   9   2          2.34          3.20         0.77 o                         
  -2   9   2         15.05         15.63         0.67 o                         
  -1   9   2         22.94         23.63         0.74 o                         
   0   9   2       1506.05       1483.27         9.10 o                         
   1   9   2          3.52          9.79         0.52 o                         
   2   9   2        276.02        275.70         2.48 o                         
   3   9   2         17.85         19.01         1.13 o                         
   4   9   2         73.20         80.50         2.40 o                         
  -4  10   2          6.61          7.50         1.35 o                         
  -3  10   2        167.08        164.71         2.86 o                         
  -2  10   2        233.89        210.86         2.16 o                         
  -1  10   2        141.05        147.76         1.68 o                         
   0  10   2          0.37          1.07         0.38 o                         
   1  10   2         54.74         70.00         0.91 o                         
   2  10   2        175.15        180.52         1.79 o                         
   3  10   2        163.85        160.41         2.39 o                         
   4  10   2          4.74          3.84         1.57 o                         
  -4  11   2          0.28          2.12         1.40 o                         
  -3  11   2        318.24        311.54         4.26 o                         
  -2  11   2          3.09          4.62         0.62 o                         
  -1  11   2         84.73         82.89         1.38 o                         
   0  11   2        266.13        275.60         2.19 o                         
   1  11   2         16.05         14.20         0.68 o                         
   2  11   2        223.37        216.91         2.28 o                         
   3  11   2        260.72        258.37         3.72 o                         
   4  11   2         23.47         20.57         2.57 o                         
  -4  12   2         77.58         80.76         3.57 o                         
  -3  12   2         13.87         14.76         1.53 o                         
  -2  12   2        303.09        289.24         2.89 o                         
  -1  12   2        402.46        375.26         3.13 o                         
   0  12   2          4.96          0.68         0.46 o                         
   1  12   2        306.30        287.65         2.63 o                         
   2  12   2        114.97        109.06         1.90 o                         
   3  12   2          1.11          6.78         0.95 o                         
   4  12   2          0.15         -1.73         1.73 o                         
  -3  13   2         51.07         51.16         2.16 o                         
  -2  13   2         90.05         88.56         1.53 o                         
  -1  13   2        266.31        239.22         2.41 o                         
   0  13   2        239.81        212.70         1.94 o                         
   1  13   2        159.05        147.83         1.74 o                         
   2  13   2          2.98          1.24         0.80 o                         
   3  13   2          7.15          9.42         1.19 o                         
  -3  14   2         15.58         13.02         1.58 o                         
  -2  14   2          7.52          7.76         0.74 o                         
  -1  14   2        498.11        500.75         3.96 o                         
   0  14   2         56.63         41.24         0.98 o                         
   1  14   2        132.01        137.60         1.74 o                         
   2  14   2          0.66          1.57         0.95 o                         
   3  14   2          1.45          0.99         1.11 o                         
  -3  15   2         18.96         22.94         1.99 o                         
  -2  15   2        126.90        127.45         1.75 o                         
  -1  15   2          3.06          3.63         0.67 o                         
   0  15   2         63.04         66.49         1.22 o                         
   1  15   2         25.25         22.24         0.96 o                         
   2  15   2          7.34          8.04         1.00 o                         
   3  15   2          3.90          5.28         1.60 o                         
  -3  16   2          2.21          3.66         1.38 o                         
  -2  16   2        185.72        196.58         2.74 o                         
  -1  16   2         48.25         49.13         1.25 o                         
   0  16   2          2.32          2.21         0.71 o                         
   1  16   2         15.09         11.67         0.88 o                         
   2  16   2        105.40        115.75         2.38 o                         
  -2  17   2          0.47          1.33         0.94 o                         
  -1  17   2         15.60         15.18         1.10 o                         
   0  17   2          4.81          5.45         0.82 o                         
   1  17   2         61.31         62.67         1.56 o                         
   2  17   2          3.80          6.28         1.17 o                         
  -2  18   2         13.59         18.25         1.45 o                         
  -1  18   2         16.86         13.76         1.13 o                         
   0  18   2         53.60         55.48         1.50 o                         
   1  18   2          0.15          0.13         1.00 o                         
   2  18   2         44.56         43.26         1.95 o                         
  -1  19   2         10.94         15.02         1.19 o                         
   0  19   2         11.23          8.23         1.10 o                         
   1  19   2         22.97         22.82         1.52 o                         
  -5   0   3         12.17          8.91         3.71 o                         
  -3   0   3        202.44        185.68         2.48 o                         
   1   0   3          8.54          7.71         0.24 o                         
   3   0   3         15.00         15.89         0.80 o                         
   5   0   3        121.88        129.54         8.16 o                         
  -5   1   3          0.17          0.11         1.51 o                         
  -4   1   3         22.29         21.76         1.42 o                         
  -3   1   3          0.09          0.61         0.50 o                         
  -2   1   3       4564.74       4640.36        26.96 o                         
  -1   1   3      14018.71      14588.38       186.00 o                         
   0   1   3       1327.80       1397.10        11.39 o                         
   1   1   3       1677.30       1719.61        11.11 o                         
   2   1   3        551.09        536.50         3.43 o                         
   3   1   3          0.61          0.94         0.42 o                         
   4   1   3         24.74         24.18         2.13 o                         
   5   1   3         19.47         22.16         4.82 o                         
  -5   2   3          8.21          4.09         2.00 o                         
  -4   2   3         46.59         47.74         1.68 o                         
  -3   2   3         12.60         15.64         0.68 o                         
  -2   2   3        403.83        419.49         2.64 o                         
  -1   2   3        304.62        307.18         2.13 o                         
   0   2   3       4622.46       4874.72        38.37 o                         
   1   2   3        114.36        113.54         0.78 o                         
   2   2   3       1306.93       1322.65         8.57 o                         
   3   2   3         57.69         59.00         0.97 o                         
   4   2   3         31.37         31.46         1.39 o                         
  -5   3   3          2.87          0.66         1.80 o                         
  -4   3   3         81.44         73.37         1.99 o                         
  -3   3   3         70.76         63.88         1.03 o                         
  -2   3   3          1.56          1.64         0.58 o                         
  -1   3   3        515.36        567.13         3.38 o                         
   0   3   3        202.40        215.16         1.38 o                         
   1   3   3       2830.51       2927.05        28.90 o                         
   2   3   3        186.97        227.74         1.80 o                         
   3   3   3          1.19          0.93         0.46 o                         
   4   3   3         68.43         69.35         1.84 o                         
  -5   4   3          5.02          3.41         1.87 o                         
  -4   4   3          4.01          3.75         1.10 o                         
  -3   4   3         50.63         51.79         1.10 o                         
  -2   4   3        237.61        227.69         1.72 o                         
  -1   4   3          0.12          0.80         0.20 o                         
   0   4   3        374.76        422.41         3.26 o                         
   1   4   3        230.13        231.68         2.06 o                         
   2   4   3        172.13        192.01         5.37 o                         
   3   4   3        256.91        222.98         2.60 o                         
   4   4   3          0.89          1.86         0.95 o                         
  -5   5   3          2.64          1.50         1.83 o                         
  -4   5   3         23.84         21.98         1.68 o                         
  -3   5   3          2.07          2.28         0.84 o                         
  -2   5   3        176.81        177.30         1.63 o                         
  -1   5   3       1045.28       1080.19         6.39 o                         
   0   5   3         30.21         33.79         0.45 o                         
   1   5   3        442.20        493.47         4.87 o                         
   2   5   3        201.94        190.47         2.14 o                         
   3   5   3         23.03         28.48         1.09 o                         
   4   5   3        139.92        139.42         2.61 o                         
  -4   6   3         22.05         22.58         1.46 o                         
  -3   6   3         14.68         13.44         0.83 o                         
  -2   6   3         88.95         74.67         0.92 o                         
  -1   6   3       1366.40       1453.74        10.38 o                         
   0   6   3        404.25        494.44         3.28 o                         
   1   6   3         59.48         60.83         0.73 o                         
   2   6   3          4.03          2.14         0.38 o                         
   3   6   3        215.24        214.35         2.59 o                         
   4   6   3         46.17         57.64         1.93 o                         
  -4   7   3          2.54          3.44         1.19 o                         
  -3   7   3         15.11         12.31         0.71 o                         
  -2   7   3        442.84        442.07         3.18 o                         
  -1   7   3       1141.76       1239.62         8.17 o                         
   0   7   3         52.97         63.14         0.71 o                         
   1   7   3        523.87        489.16         3.45 o                         
   2   7   3        242.33        229.67         2.19 o                         
   3   7   3         53.80         49.17         1.23 o                         
   4   7   3         88.97         94.08         2.65 o                         
  -4   8   3          0.45          0.83         1.17 o                         
  -3   8   3         11.99         13.27         0.77 o                         
  -2   8   3          2.59          4.17         0.46 o                         
  -1   8   3        446.51        477.96         3.50 o                         
   0   8   3       1991.03       2224.93        13.33 o                         
   1   8   3          0.52          1.08         0.31 o                         
   2   8   3        108.27        107.67         1.50 o                         
   3   8   3          1.89          2.23         0.67 o                         
   4   8   3          8.10         10.81         1.52 o                         
  -4   9   3         73.34         71.99         2.18 o                         
  -3   9   3         40.74         38.40         1.73 o                         
  -2   9   3        315.16        326.57         2.72 o                         
  -1   9   3         45.28         35.53         0.72 o                         
   0   9   3        822.67        922.67         6.14 o                         
   1   9   3        718.23        671.59         4.69 o                         
   2   9   3         45.04         52.83         1.04 o                         
   3   9   3         36.55         39.42         1.87 o                         
   4   9   3          0.13          0.49         1.38 o                         
  -4  10   3          1.50          4.40         1.34 o                         
  -3  10   3        246.14        244.74         2.85 o                         
  -2  10   3        330.13        326.43         2.76 o                         
  -1  10   3        244.85        251.00         2.42 o                         
   0  10   3        156.72        173.79         1.48 o                         
   1  10   3        126.35        114.10         1.19 o                         
   2  10   3        261.16        248.49         2.40 o                         
   3  10   3        137.65        130.54         2.07 o                         
   4  10   3          0.45         -0.05         1.43 o                         
  -4  11   3         26.83         25.96         1.86 o                         
  -3  11   3         46.25         57.80         1.95 o                         
  -2  11   3        199.93        197.30         2.15 o                         
  -1  11   3         48.83         46.39         1.12 o                         
   0  11   3        257.45        266.50         2.15 o                         
   1  11   3        212.30        202.83         1.77 o                         
   2  11   3          2.29          3.64         0.57 o                         
   3  11   3         28.02         32.71         1.62 o                         
   4  11   3          0.04         -1.67         1.87 o                         
  -4  12   3          0.02          0.66         1.48 o                         
  -3  12   3          5.38          4.65         1.18 o                         
  -2  12   3          0.00          2.29         0.67 o                         
  -1  12   3        295.45        278.93         2.94 o                         
   0  12   3         20.71         19.24         0.66 o                         
   1  12   3         16.68         13.65         0.62 o                         
   2  12   3          6.41          7.12         0.90 o                         
   3  12   3          0.43          0.02         1.07 o                         
  -3  13   3          0.01          0.30         1.14 o                         
  -2  13   3         83.78         79.16         1.54 o                         
  -1  13   3        115.43        109.17         1.51 o                         
   0  13   3         61.99         51.55         1.07 o                         
   1  13   3          5.38          7.21         0.56 o                         
   2  13   3         31.01         30.59         1.29 o                         
   3  13   3         16.94         15.47         1.60 o                         
  -3  14   3          4.86         -0.20         1.20 o                         
  -2  14   3         19.79         20.79         1.10 o                         
  -1  14   3         82.56         78.99         1.34 o                         
   0  14   3         19.65         13.13         0.76 o                         
   1  14   3          0.76          0.30         0.54 o                         
   2  14   3         46.92         40.08         1.34 o                         
   3  14   3          8.38          9.26         1.57 o                         
  -3  15   3          1.48          0.88         1.27 o                         
  -2  15   3         16.93         14.93         0.89 o                         
  -1  15   3         61.41         49.10         1.16 o                         
   0  15   3         22.20         23.20         0.94 o                         
   1  15   3        102.53        100.39         1.65 o                         
   2  15   3         23.43         27.62         1.40 o                         
   3  15   3          0.42          1.77         1.49 o                         
  -3  16   3          0.58          0.48         1.49 o                         
  -2  16   3         13.62         12.37         0.88 o                         
  -1  16   3         28.34         27.00         1.12 o                         
   0  16   3         47.65         42.53         1.15 o                         
   1  16   3          2.30          0.15         0.65 o                         
   2  16   3         38.92         44.27         1.67 o                         
  -2  17   3         32.55         31.81         1.52 o                         
  -1  17   3          1.64          1.74         0.74 o                         
   0  17   3         31.55         35.53         1.21 o                         
   1  17   3          1.25          1.33         0.94 o                         
   2  17   3         35.29         36.21         1.70 o                         
  -2  18   3          1.87          0.79         1.00 o                         
  -1  18   3         61.44         66.75         1.52 o                         
   0  18   3         15.59         17.46         1.13 o                         
   1  18   3         33.47         38.70         1.67 o                         
  -1  19   3          2.16          1.82         1.02 o                         
   0  19   3          5.48          5.00         0.98 o                         
   1  19   3         15.96         14.34         1.53 o                         
  -4   0   4          9.33         11.64         1.45 o                         
  -2   0   4        450.36        502.18         4.68 o                         
   0   0   4        317.54        307.68         2.87 o                         
   2   0   4        202.16        213.67         2.57 o                         
   4   0   4          0.26          6.16         2.91 o                         
  -5   1   4         19.95         23.35         2.64 o                         
  -4   1   4          5.20          4.26         0.99 o                         
  -3   1   4         46.79         47.42         0.92 o                         
  -2   1   4         92.66         73.63         1.19 o                         
  -1   1   4          7.08          8.69         0.34 o                         
   0   1   4        130.96        111.14         0.88 o                         
   1   1   4         24.46         25.73         0.28 o                         
   2   1   4        125.46        119.77         1.02 o                         
   3   1   4          9.50          5.98         0.47 o                         
   4   1   4        183.15        195.88         5.57 o                         
  -5   2   4          4.45          1.74         1.53 o                         
  -4   2   4         14.32         15.67         1.25 o                         
  -3   2   4        197.47        196.87         2.06 o                         
  -2   2   4       3722.32       3707.58        21.24 o                         
  -1   2   4         19.70         17.41         0.40 o                         
   0   2   4       1849.59       1878.04        11.54 o                         
   1   2   4         22.72         28.57         0.41 o                         
   2   2   4        418.40        447.70         2.71 o                         
   3   2   4         56.59         55.99         1.16 o                         
   4   2   4        113.96        119.93         3.37 o                         
  -5   3   4          0.68         -1.84         1.84 o                         
  -4   3   4         17.38         20.68         1.33 o                         
  -3   3   4        271.83        269.66         2.51 o                         
  -2   3   4        123.63        154.39         1.28 o                         
  -1   3   4         22.32          9.55         0.34 o                         
   0   3   4         23.78         26.77         0.41 o                         
   1   3   4        312.19        350.02         3.28 o                         
   2   3   4        329.28        330.90         2.98 o                         
   3   3   4          0.25          0.73         0.50 o                         
   4   3   4         19.35         20.85         1.40 o                         
  -5   4   4         22.14         18.86         2.05 o                         
  -4   4   4         11.54         14.28         1.22 o                         
  -3   4   4        111.36        108.12         1.37 o                         
  -2   4   4        117.24        135.71         1.18 o                         
  -1   4   4         14.17         18.51         0.41 o                         
   0   4   4       3641.09       3707.38        23.30 o                         
   1   4   4       3761.20       3981.72        30.45 o                         
   2   4   4         41.92         33.33         0.88 o                         
   3   4   4        166.48        162.14         2.17 o                         
   4   4   4          9.67         14.06         1.13 o                         
  -4   5   4          3.95          3.18         1.08 o                         
  -3   5   4         10.61         13.48         0.71 o                         
  -2   5   4         19.09         27.11         0.67 o                         
  -1   5   4       1028.28        943.35         5.64 o                         
   0   5   4        547.90        623.76         3.60 o                         
   1   5   4        981.54       1130.98        10.20 o                         
   2   5   4        561.40        565.22         6.61 o                         
   3   5   4         93.09        100.28         1.58 o                         
   4   5   4         25.52         31.38         1.98 o                         
  -4   6   4         65.87         59.60         2.11 o                         
  -3   6   4          0.04         -0.59         0.59 o                         
  -2   6   4         10.91         12.65         0.52 o                         
  -1   6   4        290.60        285.63         2.43 o                         
   0   6   4       1044.77       1055.99         6.94 o                         
   1   6   4         11.11         13.49         0.38 o                         
   2   6   4          1.59          2.71         0.51 o                         
   3   6   4         11.53         11.74         1.04 o                         
   4   6   4         29.68         35.54         4.17 o                         
  -4   7   4          5.97          6.36         1.26 o                         
  -3   7   4          2.10          2.22         0.60 o                         
  -2   7   4         71.07         54.41         0.89 o                         
  -1   7   4          0.11          0.50         0.29 o                         
   0   7   4        344.83        336.16         2.50 o                         
   1   7   4         97.58        122.12         1.15 o                         
   2   7   4        159.37        154.86         1.78 o                         
   3   7   4        144.67        139.53         2.11 o                         
   4   7   4          1.35          3.53         1.18 o                         
  -4   8   4         64.62         64.13         2.06 o                         
  -3   8   4         53.13         54.91         1.22 o                         
  -2   8   4        299.99        298.38         2.30 o                         
  -1   8   4          2.87          3.05         0.39 o                         
   0   8   4        381.86        401.16         2.83 o                         
   1   8   4        112.12        112.04         1.04 o                         
   2   8   4         85.41         81.75         1.20 o                         
   3   8   4         40.42         44.97         1.20 o                         
   4   8   4         46.89         43.70         3.09 o                         
  -4   9   4         44.46         57.23         2.30 o                         
  -3   9   4         19.71         22.65         0.97 o                         
  -2   9   4          9.33          9.62         0.62 o                         
  -1   9   4         25.03         20.29         0.71 o                         
   0   9   4        333.83        307.43         2.23 o                         
   1   9   4         56.19         55.89         0.79 o                         
   2   9   4         61.75         60.62         1.25 o                         
   3   9   4          9.22          9.94         0.72 o                         
   4   9   4         10.41         10.82         1.74 o                         
  -4  10   4         61.72         74.50         2.36 o                         
  -3  10   4         91.07         84.94         2.28 o                         
  -2  10   4        139.67        130.21         1.56 o                         
  -1  10   4        141.29        149.37         1.67 o                         
   0  10   4        303.04        235.92         2.06 o                         
   1  10   4        919.42        926.26         6.02 o                         
   2  10   4         94.26         90.46         2.42 o                         
   3  10   4        137.33        129.33         2.04 o                         
   4  10   4          7.02          8.11         1.84 o                         
  -4  11   4         16.00         12.01         1.64 o                         
  -3  11   4          0.57          2.62         0.86 o                         
  -2  11   4        118.64        122.55         1.91 o                         
  -1  11   4        789.26        780.18         6.29 o                         
   0  11   4        120.70        117.56         1.29 o                         
   1  11   4        712.16        702.39         4.67 o                         
   2  11   4        207.72        204.62         2.29 o                         
   3  11   4          2.78          4.70         0.79 o                         
   4  11   4          0.81          1.66         1.63 o                         
  -4  12   4          1.63         -0.06         1.42 o                         
  -3  12   4          6.60          3.47         1.17 o                         
  -2  12   4        206.02        200.44         2.34 o                         
  -1  12   4        160.76        141.71         1.85 o                         
   0  12   4        601.27        554.41         4.30 o                         
   1  12   4        429.56        396.36         2.97 o                         
   2  12   4          3.22          5.37         0.85 o                         
   3  12   4         47.24         43.31         2.26 o                         
  -3  13   4          9.66          9.93         1.36 o                         
  -2  13   4        173.25        179.05         2.27 o                         
  -1  13   4        113.14        108.65         1.73 o                         
   0  13   4        398.06        381.16         3.16 o                         
   1  13   4         25.95         20.75         0.73 o                         
   2  13   4        353.70        341.89         3.59 o                         
   3  13   4         25.76         23.64         2.03 o                         
  -3  14   4         19.87         26.30         1.73 o                         
  -2  14   4          1.73          4.31         0.85 o                         
  -1  14   4          9.54          7.51         0.73 o                         
   0  14   4          4.99          4.14         0.62 o                         
   1  14   4        428.84        401.98         3.34 o                         
   2  14   4          1.88          2.76         0.90 o                         
   3  14   4         34.33         37.63         2.87 o                         
  -3  15   4          2.67          7.12         1.49 o                         
  -2  15   4         23.29         28.05         1.14 o                         
  -1  15   4         73.13         63.29         1.32 o                         
   0  15   4        120.39        101.17         1.51 o                         
   1  15   4          2.05          2.65         0.66 o                         
   2  15   4         67.97         66.80         1.78 o                         
   3  15   4          0.05         -1.62         1.62 o                         
  -2  16   4          0.74          0.26         0.74 o                         
  -1  16   4         11.05         12.72         0.88 o                         
   0  16   4         83.24         74.64         1.41 o                         
   1  16   4         46.57         45.88         1.64 o                         
   2  16   4          0.00          0.42         0.95 o                         
  -2  17   4          0.00          0.74         0.77 o                         
  -1  17   4        173.38        186.67         2.30 o                         
   0  17   4         14.77         15.72         0.92 o                         
   1  17   4         26.27         29.27         1.97 o                         
   2  17   4          0.09          0.20         1.34 o                         
  -2  18   4         20.83         17.64         1.32 o                         
  -1  18   4          0.67          1.47         0.82 o                         
   0  18   4         58.05         64.45         1.45 o                         
   1  18   4         20.77         26.84         1.65 o                         
  -1  19   4          2.77          1.04         0.88 o                         
   0  19   4         21.46         25.13         1.40 o                         
  -5   0   5         39.78         44.97         3.70 o                         
  -3   0   5         31.72         38.76         1.33 o                         
  -1   0   5         56.39         93.49         1.28 o                         
   1   0   5       2883.06       3129.89        24.50 o                         
   3   0   5         85.71         92.24         1.55 o                         
  -5   1   5         14.55         13.99         2.04 o                         
  -4   1   5         11.47         10.43         1.15 o                         
  -3   1   5        112.29        110.76         1.38 o                         
  -2   1   5       1809.56       1810.88        10.70 o                         
  -1   1   5          4.83          7.79         0.35 o                         
   0   1   5        947.93        951.59         6.28 o                         
   1   1   5          3.60         12.19         0.35 o                         
   2   1   5          5.94          7.84         0.36 o                         
   3   1   5        165.96        158.43         1.54 o                         
   4   1   5          0.18          8.22         1.90 o                         
  -5   2   5          0.35         -1.74         1.81 o                         
  -4   2   5          3.15          2.75         0.98 o                         
  -3   2   5        114.64        114.42         1.40 o                         
  -2   2   5        189.02        192.24         2.14 o                         
  -1   2   5         53.39         74.43         0.75 o                         
   0   2   5        456.25        475.99         3.09 o                         
   1   2   5        283.13        297.27         1.84 o                         
   2   2   5        858.72        846.68         6.16 o                         
   3   2   5        108.09        110.37         2.03 o                         
   4   2   5         30.34         40.46         4.76 o                         
  -5   3   5          0.29         -1.77         1.77 o                         
  -4   3   5          6.37          8.04         1.07 o                         
  -3   3   5         12.84         14.93         1.10 o                         
  -2   3   5         12.43          5.46         0.45 o                         
  -1   3   5        646.36        622.01         3.81 o                         
   0   3   5        854.41        908.54         7.90 o                         
   1   3   5       1794.17       1961.97        12.07 o                         
   2   3   5          6.22         12.78         0.74 o                         
   3   3   5         40.07         39.16         1.57 o                         
   4   3   5         47.73         49.07         2.05 o                         
  -5   4   5          1.47          0.83         2.28 o                         
  -4   4   5         56.06         52.36         1.80 o                         
  -3   4   5        264.06        235.17         2.33 o                         
  -2   4   5        750.38        705.95         4.36 o                         
  -1   4   5        157.87        198.76         1.37 o                         
   0   4   5         81.20        119.68         1.01 o                         
   1   4   5          2.55          5.11         0.28 o                         
   2   4   5       1043.28       1082.29        12.53 o                         
   3   4   5         50.05         50.33         1.93 o                         
   4   4   5          8.32          8.89         1.08 o                         
  -4   5   5         55.85         57.18         1.83 o                         
  -3   5   5          5.00          4.13         0.65 o                         
  -2   5   5         60.43         90.59         1.07 o                         
  -1   5   5        786.00        805.84         4.50 o                         
   0   5   5        191.86        191.80         1.38 o                         
   1   5   5         40.70         64.32         0.72 o                         
   2   5   5        135.54        138.22         2.05 o                         
   3   5   5         21.58         21.47         1.57 o                         
   4   5   5         38.64         34.93         2.79 o                         
  -4   6   5          0.63          0.16         1.25 o                         
  -3   6   5         16.72         14.45         0.91 o                         
  -2   6   5          0.00          1.09         0.44 o                         
  -1   6   5       1232.63       1271.28         7.14 o                         
   0   6   5        113.31        136.28         1.19 o                         
   1   6   5       1449.33       1462.01         8.57 o                         
   2   6   5         42.32         44.38         1.10 o                         
   3   6   5          0.91          3.21         0.83 o                         
   4   6   5          1.17          2.78         1.18 o                         
  -4   7   5         26.63         25.57         1.47 o                         
  -3   7   5         59.61         52.20         1.19 o                         
  -2   7   5         67.93         67.96         0.98 o                         
  -1   7   5         52.04         43.54         0.63 o                         
   0   7   5       2047.73       2297.14        14.51 o                         
   1   7   5         26.30         23.12         0.48 o                         
   2   7   5         44.54         45.11         1.53 o                         
   3   7   5        192.16        181.24         3.08 o                         
   4   7   5          0.33          1.11         1.16 o                         
  -4   8   5          8.06          8.60         1.57 o                         
  -3   8   5         11.91         13.89         0.85 o                         
  -2   8   5         56.20         50.82         0.96 o                         
  -1   8   5        520.08        567.43         3.51 o                         
   0   8   5          6.82          7.98         0.44 o                         
   1   8   5         44.23         50.64         0.63 o                         
   2   8   5        361.35        334.14         3.27 o                         
   3   8   5          7.80          9.24         0.78 o                         
   4   8   5         18.39         22.20         3.51 o                         
  -4   9   5         52.29         57.37         2.17 o                         
  -3   9   5          0.63          0.77         0.68 o                         
  -2   9   5          0.88          2.03         0.53 o                         
  -1   9   5        421.85        417.17         2.87 o                         
   0   9   5         23.25         19.18         0.63 o                         
   1   9   5       1148.57       1156.61         6.69 o                         
   2   9   5         23.58         22.24         0.94 o                         
   3   9   5        106.75        110.50         1.78 o                         
   4   9   5         24.42         31.46         2.40 o                         
  -4  10   5         44.42         49.85         2.33 o                         
  -3  10   5         57.92         55.71         1.51 o                         
  -2  10   5         89.88         88.17         1.26 o                         
  -1  10   5          1.80          3.44         0.52 o                         
   0  10   5          6.52          6.32         0.50 o                         
   1  10   5          6.39          5.09         0.48 o                         
   2  10   5        784.54        769.95         7.73 o                         
   3  10   5          2.00          4.13         0.64 o                         
   4  10   5          0.53          2.76         1.49 o                         
  -4  11   5         23.78         29.33         2.13 o                         
  -3  11   5          0.75          3.61         0.80 o                         
  -2  11   5         25.81         23.78         0.86 o                         
  -1  11   5        113.23        114.89         1.50 o                         
   0  11   5         15.64         10.23         0.66 o                         
   1  11   5        132.84        122.88         1.33 o                         
   2  11   5         67.24         69.42         1.55 o                         
   3  11   5          0.29          0.40         0.62 o                         
  -4  12   5          3.92          4.23         1.49 o                         
  -3  12   5         21.15         23.48         1.33 o                         
  -2  12   5         12.17         13.93         0.87 o                         
  -1  12   5        140.20        118.96         1.71 o                         
   0  12   5         87.67         79.74         1.24 o                         
   1  12   5        286.85        265.94         2.20 o                         
   2  12   5         44.68         46.10         1.23 o                         
   3  12   5         25.08         29.70         2.31 o                         
  -3  13   5         87.00         88.02         2.38 o                         
  -2  13   5         48.56         45.36         1.28 o                         
  -1  13   5         13.88         17.91         0.98 o                         
   0  13   5        523.59        526.04         4.08 o                         
   1  13   5         12.74         13.61         0.67 o                         
   2  13   5          2.14          1.83         0.72 o                         
   3  13   5         22.79         24.19         2.30 o                         
  -3  14   5          1.04          5.82         1.31 o                         
  -2  14   5        257.38        262.70         2.91 o                         
  -1  14   5          0.68         -0.72         0.72 o                         
   0  14   5          0.61          0.61         0.55 o                         
   1  14   5          2.40          3.27         0.65 o                         
   2  14   5          2.69          1.33         0.82 o                         
   3  14   5          1.08         -0.35         1.37 o                         
  -3  15   5        143.47        147.69         3.30 o                         
  -2  15   5         13.78         15.43         1.06 o                         
  -1  15   5         35.76         40.70         1.19 o                         
   0  15   5        161.12        150.57         1.87 o                         
   1  15   5         67.88         73.15         1.56 o                         
   2  15   5         67.48         71.04         1.89 o                         
   3  15   5         70.66         72.95         2.92 o                         
  -2  16   5         20.08         19.91         1.06 o                         
  -1  16   5          4.95          5.01         0.79 o                         
   0  16   5         31.17         28.27         1.05 o                         
   1  16   5        100.12        107.44         2.07 o                         
   2  16   5         78.38         71.58         1.99 o                         
  -2  17   5          2.58          2.57         0.81 o                         
  -1  17   5         14.70         17.13         1.02 o                         
   0  17   5         65.58         65.74         1.42 o                         
   1  17   5          2.88          4.96         1.23 o                         
   2  17   5         41.01         48.72         2.07 o                         
  -1  18   5         33.50         33.03         1.33 o                         
   0  18   5          0.61          0.51         0.81 o                         
   1  18   5         80.11         88.34         2.56 o                         
   0  19   5         39.57         47.26         1.48 o                         
  -4   0   6         47.30         43.82         2.00 o                         
  -2   0   6        243.66        245.97         3.09 o                         
   0   0   6       3930.92       3970.83        36.05 o                         
   2   0   6         38.09         28.57         0.62 o                         
   4   0   6         15.08         21.18         3.55 o                         
  -5   1   6          4.34          3.56         2.07 o                         
  -4   1   6          0.04          0.81         0.88 o                         
  -3   1   6        725.64        676.45         4.78 o                         
  -2   1   6       3215.75       3327.13        18.54 o                         
  -1   1   6         23.39         28.43         0.51 o                         
   0   1   6        402.85        385.96         2.78 o                         
   1   1   6        970.15        920.51         7.17 o                         
   2   1   6         88.08         78.16         0.71 o                         
   3   1   6         45.28         42.68         0.76 o                         
   4   1   6        263.79        273.25         6.98 o                         
  -5   2   6          1.30         -0.57         2.93 o                         
  -4   2   6         31.19         31.12         1.28 o                         
  -3   2   6        674.79        638.50         4.57 o                         
  -2   2   6        477.00        518.74         3.57 o                         
  -1   2   6       1329.97       1304.60         8.86 o                         
   0   2   6        242.72        239.21         1.74 o                         
   1   2   6         14.55         10.44         0.34 o                         
   2   2   6         53.01         65.30         0.77 o                         
   3   2   6        505.24        488.34         4.49 o                         
   4   2   6         66.15         86.01         4.16 o                         
  -5   3   6         12.78          9.02         2.74 o                         
  -4   3   6          2.64          3.16         1.05 o                         
  -3   3   6        177.82        163.17         1.74 o                         
  -2   3   6        565.94        558.01         3.80 o                         
  -1   3   6         41.93         27.55         0.53 o                         
   0   3   6       1573.74       1649.55        10.35 o                         
   1   3   6       1958.24       2217.33        12.95 o                         
   2   3   6          2.91          5.40         0.31 o                         
   3   3   6         58.76         59.91         1.41 o                         
   4   3   6        125.19        135.82         3.67 o                         
  -4   4   6          0.28          0.00         1.02 o                         
  -3   4   6          4.57          6.19         0.67 o                         
  -2   4   6         12.39          7.60         0.49 o                         
  -1   4   6        190.93        195.71         1.49 o                         
   0   4   6       1762.39       1853.46        10.97 o                         
   1   4   6         74.08         83.87         0.91 o                         
   2   4   6        673.09        685.53         6.78 o                         
   3   4   6        111.62         97.03         1.50 o                         
   4   4   6          0.27          2.24         0.89 o                         
  -4   5   6          9.71         10.75         1.22 o                         
  -3   5   6         26.36         30.78         1.02 o                         
  -2   5   6        197.02        200.55         1.88 o                         
  -1   5   6        165.41        153.05         1.18 o                         
   0   5   6         95.27        105.14         1.02 o                         
   1   5   6        313.51        261.55         1.94 o                         
   2   5   6          0.27          1.26         0.62 o                         
   3   5   6        140.91        131.98         2.35 o                         
   4   5   6         59.92         57.00         2.08 o                         
  -4   6   6          3.75          3.91         1.32 o                         
  -3   6   6          1.85          3.72         0.76 o                         
  -2   6   6         21.89         37.05         0.78 o                         
  -1   6   6        452.67        460.87         2.80 o                         
   0   6   6          2.19         -0.25         0.25 o                         
   1   6   6         45.58         45.07         0.65 o                         
   2   6   6        303.72        289.35         3.49 o                         
   3   6   6         26.42         28.55         1.64 o                         
   4   6   6          0.71          1.14         1.09 o                         
  -4   7   6          0.15         -0.40         0.98 o                         
  -3   7   6        112.17        106.92         1.64 o                         
  -2   7   6        638.54        660.35         4.73 o                         
  -1   7   6          6.83         10.14         0.44 o                         
   0   7   6        123.04        114.69         1.12 o                         
   1   7   6        223.53        210.71         1.60 o                         
   2   7   6        384.85        374.69         4.33 o                         
   3   7   6        255.50        248.14         4.02 o                         
   4   7   6         46.43         44.85         4.08 o                         
  -4   8   6          0.10         -0.97         0.97 o                         
  -3   8   6         62.76         64.24         1.38 o                         
  -2   8   6         67.27         67.39         1.04 o                         
  -1   8   6       1162.27       1161.14         7.50 o                         
   0   8   6          1.87          1.40         0.37 o                         
   1   8   6        168.80        147.69         1.30 o                         
   2   8   6          9.54          8.02         0.69 o                         
   3   8   6         98.15         99.48         3.34 o                         
   4   8   6          4.99          5.48         1.32 o                         
  -4   9   6          0.04          1.41         1.29 o                         
  -3   9   6          6.38          6.19         0.79 o                         
  -2   9   6        145.10        138.72         1.49 o                         
  -1   9   6         74.96         81.34         1.06 o                         
   0   9   6        759.08        715.45         4.77 o                         
   1   9   6        422.54        434.47         3.01 o                         
   2   9   6         74.99         76.99         1.42 o                         
   3   9   6         13.62         15.11         0.72 o                         
   4   9   6          2.25          3.03         1.45 o                         
  -4  10   6         38.84         43.72         2.31 o                         
  -3  10   6         20.98         22.98         1.09 o                         
  -2  10   6        173.87        161.84         1.66 o                         
  -1  10   6        202.07        183.99         1.79 o                         
   0  10   6         16.44         14.77         0.60 o                         
   1  10   6         40.37         32.56         0.72 o                         
   2  10   6        113.69        102.36         1.71 o                         
   3  10   6          0.09          0.15         0.52 o                         
   4  10   6          9.21         10.32         1.63 o                         
  -4  11   6         52.88         54.97         2.32 o                         
  -3  11   6        179.91        179.08         2.38 o                         
  -2  11   6         50.37         43.16         1.03 o                         
  -1  11   6         65.78         59.29         1.04 o                         
   0  11   6        215.43        204.74         1.80 o                         
   1  11   6         31.79         27.38         0.67 o                         
   2  11   6          5.00          3.42         0.57 o                         
   3  11   6          1.94          2.70         0.64 o                         
  -3  12   6          7.85          8.49         0.96 o                         
  -2  12   6        212.15        206.78         2.34 o                         
  -1  12   6        136.66        141.55         1.59 o                         
   0  12   6         67.60         70.54         1.19 o                         
   1  12   6         85.38         80.34         1.08 o                         
   2  12   6          3.17          2.08         0.75 o                         
   3  12   6          1.14          0.98         1.23 o                         
  -3  13   6         15.09         17.00         1.31 o                         
  -2  13   6         18.12         14.17         0.95 o                         
  -1  13   6        118.35        111.41         1.63 o                         
   0  13   6          9.16          6.48         0.61 o                         
   1  13   6         50.64         53.12         1.10 o                         
   2  13   6         67.38         64.42         1.74 o                         
   3  13   6          1.60          2.75         1.26 o                         
  -3  14   6          4.48          5.41         1.34 o                         
  -2  14   6          7.86          9.81         0.93 o                         
  -1  14   6          4.16          2.60         0.78 o                         
   0  14   6         47.85         43.53         1.02 o                         
   1  14   6          0.11         -0.60         0.72 o                         
   2  14   6         15.51         18.54         1.47 o                         
   3  14   6         95.06        105.52         2.45 o                         
  -3  15   6          7.27         10.24         1.65 o                         
  -2  15   6         45.03         36.28         1.38 o                         
  -1  15   6         67.05         59.01         1.32 o                         
   0  15   6         98.68         99.11         1.47 o                         
   1  15   6         27.01         27.14         1.23 o                         
   2  15   6         23.39         26.89         1.61 o                         
  -2  16   6         12.67         16.58         1.16 o                         
  -1  16   6         30.50         26.86         1.14 o                         
   0  16   6         20.73         18.19         0.90 o                         
   1  16   6         38.43         47.96         1.61 o                         
   2  16   6          6.61          2.86         1.03 o                         
  -2  17   6          4.35          4.99         0.88 o                         
  -1  17   6          0.51         -0.63         0.71 o                         
   0  17   6          3.65          4.10         0.76 o                         
   1  17   6         81.38         75.82         2.10 o                         
   2  17   6          5.94          5.91         1.87 o                         
  -1  18   6         33.37         40.84         1.33 o                         
   0  18   6         76.94         80.37         1.58 o                         
   1  18   6         12.98         14.69         1.55 o                         
  -5   0   7          0.05         -2.71         3.52 o                         
  -3   0   7         75.48         75.74         2.25 o                         
  -1   0   7        474.28        464.48         4.52 o                         
   1   0   7         98.49        104.32         1.45 o                         
   3   0   7        303.95        295.50         4.54 o                         
  -5   1   7          0.31         -2.19         2.19 o                         
  -4   1   7         31.20         37.25         1.31 o                         
  -3   1   7        260.65        241.58         2.25 o                         
  -2   1   7         27.61         25.86         0.67 o                         
  -1   1   7         53.57         45.72         0.71 o                         
   0   1   7        500.46        547.90         3.95 o                         
   1   1   7        669.13        676.99         4.68 o                         
   2   1   7        165.53        166.79         1.19 o                         
   3   1   7         31.71         35.83         1.35 o                         
   4   1   7          0.07          2.13         1.84 o                         
  -5   2   7          0.01         -1.48         1.77 o                         
  -4   2   7         30.23         38.52         1.42 o                         
  -3   2   7        118.40        118.94         1.50 o                         
  -2   2   7          2.75          4.40         0.45 o                         
  -1   2   7         36.49         42.20         0.64 o                         
   0   2   7         14.28          8.03         0.37 o                         
   1   2   7        101.36        136.52         1.17 o                         
   2   2   7          9.60         10.46         0.33 o                         
   3   2   7        373.81        366.74         3.33 o                         
   4   2   7         47.19         58.17         3.64 o                         
  -4   3   7         93.70         85.07         1.79 o                         
  -3   3   7        341.56        319.26         2.78 o                         
  -2   3   7         59.68         64.77         0.92 o                         
  -1   3   7       1068.94       1110.15         7.04 o                         
   0   3   7        215.66        237.80         1.89 o                         
   1   3   7        917.42        989.67         6.21 o                         
   2   3   7        152.59        146.56         1.18 o                         
   3   3   7        307.04        304.61         2.90 o                         
   4   3   7         26.43         28.44         4.43 o                         
  -4   4   7          4.81          2.62         1.01 o                         
  -3   4   7          2.85          4.73         0.66 o                         
  -2   4   7          9.09         12.63         0.71 o                         
  -1   4   7       1285.36       1240.21         7.37 o                         
   0   4   7       3291.10       3605.15        21.63 o                         
   1   4   7          7.97          4.99         0.31 o                         
   2   4   7          0.50          0.49         0.22 o                         
   3   4   7         19.73         20.51         1.37 o                         
   4   4   7         17.76         19.04         2.53 o                         
  -4   5   7          0.85         -1.01         1.01 o                         
  -3   5   7         48.53         45.91         1.10 o                         
  -2   5   7        194.70        197.00         1.90 o                         
  -1   5   7        377.69        369.61         2.49 o                         
   0   5   7         13.03         15.06         0.60 o                         
   1   5   7        993.96       1042.88         8.16 o                         
   2   5   7        411.37        412.20         3.92 o                         
   3   5   7         44.80         40.09         0.92 o                         
   4   5   7          2.32          1.15         1.02 o                         
  -4   6   7          0.00         -1.20         1.23 o                         
  -3   6   7          0.37          0.72         0.65 o                         
  -2   6   7        225.05        212.83         2.20 o                         
  -1   6   7        140.26        131.38         1.17 o                         
   0   6   7         28.96         28.63         0.61 o                         
   1   6   7        301.76        316.63         2.31 o                         
   2   6   7         39.67         37.94         1.26 o                         
   3   6   7          1.00         -0.23         0.61 o                         
   4   6   7         18.40         18.59         2.22 o                         
  -4   7   7          2.68          2.32         1.08 o                         
  -3   7   7         23.61         27.15         1.27 o                         
  -2   7   7         62.86         64.23         1.00 o                         
  -1   7   7        213.76        230.97         1.76 o                         
   0   7   7         92.34        100.29         1.09 o                         
   1   7   7        207.45        173.35         1.59 o                         
   2   7   7        531.46        515.07         7.96 o                         
   3   7   7          4.50          6.22         1.33 o                         
   4   7   7          8.24         10.86         1.97 o                         
  -4   8   7         11.25         13.26         1.31 o                         
  -3   8   7         13.20         10.15         0.91 o                         
  -2   8   7         28.34         23.44         0.81 o                         
  -1   8   7         37.96         46.38         0.76 o                         
   0   8   7        178.37        186.18         1.77 o                         
   1   8   7          2.57          2.05         0.37 o                         
   2   8   7         29.93         29.91         1.85 o                         
   3   8   7         55.43         48.45         2.35 o                         
   4   8   7         13.13         13.26         1.60 o                         
  -4   9   7         15.32         11.78         1.39 o                         
  -3   9   7         32.62         28.34         1.26 o                         
  -2   9   7         24.56         27.09         0.81 o                         
  -1   9   7        420.01        397.76         2.88 o                         
   0   9   7        152.94        138.35         1.40 o                         
   1   9   7        281.34        244.41         2.16 o                         
   2   9   7        139.25        116.50         1.49 o                         
   3   9   7         16.49         14.55         1.37 o                         
   4   9   7          0.11          1.40         1.40 o                         
  -4  10   7          0.17          0.04         1.45 o                         
  -3  10   7        123.65        129.18         1.98 o                         
  -2  10   7         91.01         86.94         1.33 o                         
  -1  10   7         42.64         35.19         0.87 o                         
   0  10   7        811.51        826.63         5.52 o                         
   1  10   7        101.91         87.72         1.13 o                         
   2  10   7         25.12         22.57         0.81 o                         
   3  10   7         82.76         77.94         3.39 o                         
  -4  11   7          6.52          8.62         1.88 o                         
  -3  11   7         75.59         88.91         2.02 o                         
  -2  11   7        180.16        175.21         1.91 o                         
  -1  11   7        126.94        128.28         1.49 o                         
   0  11   7         32.18         32.88         0.80 o                         
   1  11   7        138.77        134.49         1.55 o                         
   2  11   7        128.24        120.38         1.71 o                         
   3  11   7          8.22          9.26         1.15 o                         
  -3  12   7         47.85         50.51         1.61 o                         
  -2  12   7          9.45         11.00         0.87 o                         
  -1  12   7         12.62         13.75         0.83 o                         
   0  12   7        640.28        598.47         4.32 o                         
   1  12   7        360.19        347.46         3.13 o                         
   2  12   7          7.01          7.41         0.73 o                         
   3  12   7         76.15         80.85         2.14 o                         
  -3  13   7          9.14         11.61         1.29 o                         
  -2  13   7         12.47         12.44         0.96 o                         
  -1  13   7        530.67        515.61         4.15 o                         
   0  13   7         14.89         14.33         0.76 o                         
   1  13   7        160.23        153.61         2.08 o                         
   2  13   7        124.51        122.16         2.89 o                         
   3  13   7          0.37          0.06         0.91 o                         
  -3  14   7          7.68         11.20         1.27 o                         
  -2  14   7        100.54         92.71         1.75 o                         
  -1  14   7          6.69          7.75         0.90 o                         
   0  14   7        323.49        325.48         2.80 o                         
   1  14   7          0.31         -0.22         0.79 o                         
   2  14   7          6.75          9.73         1.28 o                         
   3  14   7         22.85         27.31         1.98 o                         
  -3  15   7         16.31         16.25         1.82 o                         
  -2  15   7          3.12          3.49         0.94 o                         
  -1  15   7         98.59         87.27         1.57 o                         
   0  15   7          0.00         -0.16         0.60 o                         
   1  15   7         48.36         50.78         1.57 o                         
   2  15   7          4.61          4.68         1.32 o                         
  -2  16   7          0.01         -0.32         0.90 o                         
  -1  16   7          3.26          3.44         0.78 o                         
   0  16   7         31.77         30.00         1.04 o                         
   1  16   7         14.32         12.54         1.22 o                         
   2  16   7          8.60          9.75         1.44 o                         
  -2  17   7         51.01         57.18         1.73 o                         
  -1  17   7          0.85          0.50         0.77 o                         
   0  17   7          7.34          7.72         0.82 o                         
   1  17   7          4.53          3.68         1.14 o                         
  -1  18   7          8.97         10.83         0.96 o                         
   0  18   7         33.03         46.06         1.62 o                         
   1  18   7         28.04         32.05         1.72 o                         
  -4   0   8          3.55          6.72         1.31 o                         
  -2   0   8         39.53         33.68         1.16 o                         
   0   0   8        738.89        811.20         9.34 o                         
   2   0   8        817.29        783.60         5.69 o                         
   4   0   8         32.13         43.24         6.59 o                         
  -4   1   8         19.71         23.35         1.19 o                         
  -3   1   8        181.05        172.41         1.87 o                         
  -2   1   8          2.46          2.81         0.45 o                         
  -1   1   8        291.46        289.66         2.23 o                         
   0   1   8         58.14         49.77         0.70 o                         
   1   1   8        821.45        882.90         6.06 o                         
   2   1   8        188.12        181.46         1.29 o                         
   3   1   8         99.58        101.14         2.05 o                         
   4   1   8          1.31          1.73         2.33 o                         
  -4   2   8        134.48        122.47         1.96 o                         
  -3   2   8        349.75        339.10         2.96 o                         
  -2   2   8          2.71          3.52         0.47 o                         
  -1   2   8        542.40        521.23         4.36 o                         
   0   2   8          0.21          3.96         0.45 o                         
   1   2   8        477.97        438.15         3.23 o                         
   2   2   8          0.05          1.48         0.24 o                         
   3   2   8        120.61        117.32         1.56 o                         
   4   2   8         16.76         14.19         2.92 o                         
  -4   3   8        103.52         98.38         1.94 o                         
  -3   3   8          0.73          5.50         1.14 o                         
  -2   3   8         26.44         23.36         0.72 o                         
  -1   3   8         84.78         93.93         1.06 o                         
   0   3   8       2078.91       2230.30        16.55 o                         
   1   3   8         15.48         21.78         0.52 o                         
   2   3   8         54.81         54.51         0.84 o                         
   3   3   8         33.31         31.29         1.43 o                         
   4   3   8          0.69          3.63         2.19 o                         
  -4   4   8         51.53         49.47         1.58 o                         
  -3   4   8        228.02        214.75         2.21 o                         
  -2   4   8         48.68         47.10         0.85 o                         
  -1   4   8          7.21         13.03         0.49 o                         
   0   4   8         50.53         46.86         0.98 o                         
   1   4   8        471.60        481.53         3.06 o                         
   2   4   8         77.58         71.89         0.82 o                         
   3   4   8         61.01         55.82         1.06 o                         
   4   4   8          0.01          0.57         2.06 o                         
  -4   5   8         13.31         12.60         1.30 o                         
  -3   5   8         19.78         20.67         0.95 o                         
  -2   5   8          0.10          3.28         0.51 o                         
  -1   5   8        175.35        156.59         1.36 o                         
   0   5   8        545.14        578.05         5.11 o                         
   1   5   8         40.34         36.21         0.69 o                         
   2   5   8         74.43         73.52         0.92 o                         
   3   5   8          5.59          4.27         0.45 o                         
   4   5   8          2.04          2.59         1.93 o                         
  -4   6   8          0.54         -1.23         1.23 o                         
  -3   6   8          9.99         15.86         0.91 o                         
  -2   6   8        619.00        579.19         4.04 o                         
  -1   6   8        525.53        590.30         3.77 o                         
   0   6   8        454.46        436.64         3.11 o                         
   1   6   8        102.31        105.79         1.05 o                         
   2   6   8          6.94          7.60         0.38 o                         
   3   6   8          0.87          0.80         0.57 o                         
   4   6   8          2.09          3.30         1.25 o                         
  -4   7   8         18.09         20.14         1.38 o                         
  -3   7   8         90.92         80.88         1.75 o                         
  -2   7   8         85.68         79.23         1.45 o                         
  -1   7   8        309.34        296.11         2.30 o                         
   0   7   8         32.14         26.20         0.66 o                         
   1   7   8         15.60         14.93         0.56 o                         
   2   7   8        225.73        202.72         2.08 o                         
   3   7   8         20.32         21.24         2.08 o                         
   4   7   8          3.13          4.23         1.77 o                         
  -4   8   8          3.59          3.36         1.20 o                         
  -3   8   8         13.74         16.45         1.03 o                         
  -2   8   8        232.61        227.30         2.06 o                         
  -1   8   8        252.85        241.70         2.03 o                         
   0   8   8         86.07         84.78         1.09 o                         
   1   8   8        771.12        769.92         5.43 o                         
   2   8   8         45.79         42.38         1.37 o                         
   3   8   8          1.69          2.05         1.38 o                         
   4   8   8          1.24          0.86         1.24 o                         
  -4   9   8          2.93          2.60         1.23 o                         
  -3   9   8         13.41         11.96         1.04 o                         
  -2   9   8          9.52          7.27         0.67 o                         
  -1   9   8          1.42          2.05         0.45 o                         
   0   9   8       1450.10       1415.92         9.02 o                         
   1   9   8        105.80        108.71         1.31 o                         
   2   9   8         84.18         90.77         1.31 o                         
   3   9   8         72.71         85.93         3.09 o                         
  -4  10   8         11.83         10.07         1.82 o                         
  -3  10   8          3.41          4.34         0.98 o                         
  -2  10   8          2.72          2.90         0.62 o                         
  -1  10   8         13.43         12.04         0.66 o                         
   0  10   8         90.29         83.49         1.20 o                         
   1  10   8        513.97        520.06         3.59 o                         
   2  10   8        103.98        116.44         1.59 o                         
   3  10   8          0.40          3.37         1.46 o                         
  -4  11   8          2.13          2.35         1.60 o                         
  -3  11   8          6.41          8.10         0.99 o                         
  -2  11   8          0.36          0.29         0.62 o                         
  -1  11   8         18.61         18.83         0.86 o                         
   0  11   8          3.96          0.69         0.48 o                         
   1  11   8         33.46         31.10         0.98 o                         
   2  11   8          6.58          6.01         0.65 o                         
   3  11   8        116.48        118.93         3.10 o                         
  -3  12   8         14.43         12.82         1.09 o                         
  -2  12   8         27.49         25.53         1.03 o                         
  -1  12   8         13.94         17.64         1.13 o                         
   0  12   8        146.97        138.27         1.60 o                         
   1  12   8         59.43         58.22         1.30 o                         
   2  12   8         63.87         64.85         1.77 o                         
   3  12   8          3.04          5.55         0.99 o                         
  -3  13   8          0.01         -0.02         0.93 o                         
  -2  13   8          0.01          0.28         0.77 o                         
  -1  13   8        189.39        190.92         2.35 o                         
   0  13   8         49.01         45.83         1.09 o                         
   1  13   8         12.26         12.81         1.03 o                         
   2  13   8         15.52         14.85         1.21 o                         
   3  13   8          3.33          3.69         1.31 o                         
  -3  14   8         39.24         39.96         1.96 o                         
  -2  14   8          8.07         12.63         1.02 o                         
  -1  14   8        174.55        165.68         2.14 o                         
   0  14   8         31.38         34.43         0.99 o                         
   1  14   8         89.48         93.14         1.85 o                         
   2  14   8         12.25         11.50         1.40 o                         
  -2  15   8          3.19          2.06         0.96 o                         
  -1  15   8         80.75         81.31         1.65 o                         
   0  15   8        116.28        116.66         1.61 o                         
   1  15   8        166.80        167.09         2.57 o                         
   2  15   8        154.09        172.70         3.65 o                         
  -2  16   8         20.44         24.08         1.37 o                         
  -1  16   8         10.85          9.77         0.95 o                         
   0  16   8         37.68         38.49         1.18 o                         
   1  16   8         50.66         51.56         1.94 o                         
   2  16   8          8.01          9.43         2.37 o                         
  -1  17   8         39.62         45.05         1.38 o                         
   0  17   8          0.32          3.51         0.92 o                         
   1  17   8          0.34         -0.60         1.10 o                         
  -1  18   8          0.05          0.45         0.83 o                         
   0  18   8         51.44         63.45         2.15 o                         
  -3   0   9        131.09        131.31         2.58 o                         
  -1   0   9       1420.62       1385.18        13.75 o                         
   1   0   9         25.70         27.56         0.87 o                         
   3   0   9        207.07        200.45         5.14 o                         
  -4   1   9         15.52         20.12         1.18 o                         
  -3   1   9        139.44        132.45         2.06 o                         
  -2   1   9         69.91         68.04         1.07 o                         
  -1   1   9        160.12        193.00         1.70 o                         
   0   1   9         64.55         42.16         0.70 o                         
   1   1   9        264.96        254.93         2.12 o                         
   2   1   9         88.13         93.63         0.96 o                         
   3   1   9        390.46        374.06         4.16 o                         
   4   1   9         19.01         19.18         3.29 o                         
  -4   2   9        196.54        188.31         3.03 o                         
  -3   2   9         82.33         82.83         1.40 o                         
  -2   2   9         72.59         68.31         1.01 o                         
  -1   2   9         97.06         72.92         0.97 o                         
   0   2   9        418.47        436.31         3.15 o                         
   1   2   9          0.18         -0.30         0.30 o                         
   2   2   9       1552.48       1506.14         8.39 o                         
   3   2   9         44.44         45.99         1.35 o                         
   4   2   9          4.64          3.39         2.44 o                         
  -4   3   9        133.85        124.93         2.09 o                         
  -3   3   9        193.35        181.60         2.30 o                         
  -2   3   9         10.00          9.41         0.60 o                         
  -1   3   9         33.06         35.35         0.74 o                         
   0   3   9        974.88       1036.04         7.27 o                         
   1   3   9        222.69        200.24         1.75 o                         
   2   3   9          8.82          9.37         0.50 o                         
   3   3   9         84.20         80.54         1.31 o                         
   4   3   9          0.00         -1.08         2.44 o                         
  -4   4   9         52.34         55.94         1.65 o                         
  -3   4   9          5.17          8.20         0.75 o                         
  -2   4   9         40.73         38.46         0.86 o                         
  -1   4   9        836.67        900.93         5.60 o                         
   0   4   9         50.23         68.86         0.98 o                         
   1   4   9        428.74        427.24         3.07 o                         
   2   4   9        457.35        421.13         3.05 o                         
   3   4   9         18.32         17.25         0.94 o                         
   4   4   9          9.17          6.48         2.68 o                         
  -4   5   9          3.35          1.45         0.98 o                         
  -3   5   9          3.58          5.91         0.74 o                         
  -2   5   9        179.77        170.14         1.74 o                         
  -1   5   9         11.47         18.66         0.76 o                         
   0   5   9        344.90        309.08         2.49 o                         
   1   5   9          3.51          3.69         0.37 o                         
   2   5   9          0.52          0.11         0.32 o                         
   3   5   9         38.07         35.22         0.89 o                         
   4   5   9         35.89         45.48         4.09 o                         
  -4   6   9          0.01         -1.22         1.25 o                         
  -3   6   9        117.57        118.71         1.77 o                         
  -2   6   9         10.46         18.43         0.76 o                         
  -1   6   9         11.25         11.26         0.48 o                         
   0   6   9         17.15         17.77         0.61 o                         
   1   6   9        330.95        314.00         2.44 o                         
   2   6   9          0.08         -0.11         0.35 o                         
   3   6   9        107.76        106.51         1.50 o                         
   4   6   9          1.36          2.58         2.71 o                         
  -4   7   9          0.09         -0.43         1.10 o                         
  -3   7   9        113.97        116.45         1.65 o                         
  -2   7   9          1.56          3.49         0.56 o                         
  -1   7   9          2.76          4.99         0.50 o                         
   0   7   9          0.25         -0.40         0.40 o                         
   1   7   9        587.75        578.81         3.82 o                         
   2   7   9         87.10         79.81         1.13 o                         
   3   7   9         87.38         74.46         1.18 o                         
   4   7   9          7.80          8.35         2.31 o                         
  -4   8   9         27.15         26.43         1.74 o                         
  -3   8   9         17.17         18.45         1.10 o                         
  -2   8   9        413.00        410.29         3.35 o                         
  -1   8   9         17.87         16.19         0.67 o                         
   0   8   9        572.68        577.65         4.08 o                         
   1   8   9        187.93        170.03         1.63 o                         
   2   8   9        236.49        218.88         2.32 o                         
   3   8   9          5.81          8.31         1.50 o                         
  -4   9   9          0.01          1.14         1.29 o                         
  -3   9   9         92.78         85.91         1.84 o                         
  -2   9   9          9.05          8.80         0.77 o                         
  -1   9   9        277.39        263.46         2.28 o                         
   0   9   9         68.32         73.90         1.07 o                         
   1   9   9        110.07         99.54         1.28 o                         
   2   9   9         38.48         36.42         1.01 o                         
   3   9   9          0.02          1.18         1.41 o                         
  -4  10   9         12.63         18.58         1.59 o                         
  -3  10   9         39.17         37.53         1.51 o                         
  -2  10   9        111.37        100.25         1.59 o                         
  -1  10   9        115.81        120.60         1.61 o                         
   0  10   9         46.75         43.67         0.95 o                         
   1  10   9          1.65          0.67         0.60 o                         
   2  10   9          7.32         11.01         0.84 o                         
   3  10   9         17.59         20.15         3.01 o                         
  -3  11   9         18.61         16.07         1.27 o                         
  -2  11   9         16.18         20.31         1.01 o                         
  -1  11   9         76.87         69.59         1.39 o                         
   0  11   9         10.16         10.08         0.68 o                         
   1  11   9         28.63         20.35         1.00 o                         
   2  11   9          2.74          2.32         0.72 o                         
   3  11   9          0.33          0.95         0.81 o                         
  -3  12   9         42.82         43.60         1.71 o                         
  -2  12   9         45.36         49.31         1.31 o                         
  -1  12   9         25.20         26.35         1.01 o                         
   0  12   9         99.79         95.90         1.40 o                         
   1  12   9          1.79          1.89         0.70 o                         
   2  12   9          0.17          0.65         0.84 o                         
   3  12   9         17.08         18.71         2.04 o                         
  -3  13   9         11.65         17.26         1.39 o                         
  -2  13   9         89.53         92.47         1.75 o                         
  -1  13   9        105.27        101.19         1.62 o                         
   0  13   9          2.01         -0.07         0.63 o                         
   1  13   9        123.86        120.07         2.04 o                         
   2  13   9         50.22         50.24         1.76 o                         
  -3  14   9          6.81          7.56         1.28 o                         
  -2  14   9         61.98         71.28         1.70 o                         
  -1  14   9         39.64         39.45         1.38 o                         
   0  14   9         20.29         22.33         1.00 o                         
   1  14   9          9.60         11.44         1.02 o                         
   2  14   9         95.06         89.28         2.29 o                         
  -2  15   9         26.32         22.51         1.31 o                         
  -1  15   9         12.94         17.27         1.08 o                         
   0  15   9          4.59          2.94         0.75 o                         
   1  15   9         13.54         10.16         1.10 o                         
   2  15   9          1.76          6.04         1.41 o                         
  -2  16   9          0.03         -1.00         1.00 o                         
  -1  16   9         50.35         51.50         1.46 o                         
   0  16   9          6.31          7.53         0.94 o                         
   1  16   9          5.41          5.63         1.07 o                         
  -1  17   9         20.27         26.09         1.17 o                         
   0  17   9        125.40        134.72         2.49 o                         
   1  17   9          9.35         12.41         1.68 o                         
  -4   0  10          0.69          1.35         1.36 o                         
  -2   0  10        179.06        181.74         3.77 o                         
   0   0  10        440.51        442.02         6.80 o                         
   2   0  10        266.09        244.53         2.63 o                         
   4   0  10         14.54         21.01         5.06 o                         
  -4   1  10         69.98         62.56         1.67 o                         
  -3   1  10          2.35          4.42         0.78 o                         
  -2   1  10         51.91         52.06         1.02 o                         
  -1   1  10        114.76        118.76         1.39 o                         
   0   1  10        481.50        464.71         3.38 o                         
   1   1  10        101.81         95.94         1.17 o                         
   2   1  10        268.52        264.92         1.94 o                         
   3   1  10          0.28         -0.20         0.89 o                         
   4   1  10          0.69          1.09         2.44 o                         
  -4   2  10         29.62         36.04         1.60 o                         
  -3   2  10         31.23         33.81         1.22 o                         
  -2   2  10        118.02        106.39         1.35 o                         
  -1   2  10        478.54        461.52         3.34 o                         
   0   2  10         20.49         15.76         0.59 o                         
   1   2  10          1.02          0.88         0.38 o                         
   2   2  10        151.19        142.49         1.26 o                         
   3   2  10         37.85         36.76         1.30 o                         
   4   2  10          4.29          7.05         2.87 o                         
  -4   3  10         17.83         20.30         1.22 o                         
  -3   3  10         13.99         17.59         0.92 o                         
  -2   3  10        428.91        421.86         3.15 o                         
  -1   3  10        186.60        223.04         2.06 o                         
   0   3  10        403.65        412.27         3.08 o                         
   1   3  10        103.52         95.11         1.13 o                         
   2   3  10        667.81        642.32         4.40 o                         
   3   3  10         25.78         23.43         1.05 o                         
   4   3  10         10.33          9.21         2.97 o                         
  -4   4  10         60.33         51.16         1.59 o                         
  -3   4  10          9.71         10.67         0.83 o                         
  -2   4  10         98.13         80.30         1.21 o                         
  -1   4  10        602.54        589.48         3.92 o                         
   0   4  10         37.91         37.72         0.79 o                         
   1   4  10        716.86        731.27         4.98 o                         
   2   4  10          3.73          2.89         0.41 o                         
   3   4  10         59.70         60.44         1.32 o                         
   4   4  10          0.57          1.80         2.70 o                         
  -4   5  10          8.24          9.76         1.18 o                         
  -3   5  10         16.06         19.31         1.00 o                         
  -2   5  10        116.50        114.31         1.56 o                         
  -1   5  10        358.77        332.82         2.51 o                         
   0   5  10        110.86        113.53         1.33 o                         
   1   5  10        334.89        347.34         2.93 o                         
   2   5  10          0.06         -0.16         0.38 o                         
   3   5  10         30.30         29.74         1.15 o                         
   4   5  10          1.00          2.81         2.75 o                         
  -4   6  10          5.11          5.44         1.23 o                         
  -3   6  10         25.01         29.45         1.18 o                         
  -2   6  10          4.15          5.41         0.64 o                         
  -1   6  10         45.26         45.49         0.79 o                         
   0   6  10        921.24        909.96         6.26 o                         
   1   6  10        213.03        189.88         1.84 o                         
   2   6  10         25.87         20.00         0.71 o                         
   3   6  10         25.09         25.59         1.21 o                         
  -4   7  10          0.25         -0.96         1.30 o                         
  -3   7  10         30.84         37.71         1.41 o                         
  -2   7  10        106.66        105.69         1.41 o                         
  -1   7  10          4.98          7.77         0.59 o                         
   0   7  10        128.13        115.58         1.36 o                         
   1   7  10        205.47        196.56         1.77 o                         
   2   7  10         35.29         26.47         0.97 o                         
   3   7  10         14.79         14.92         0.99 o                         
  -4   8  10          0.69          2.04         1.29 o                         
  -3   8  10         46.59         48.58         1.44 o                         
  -2   8  10          2.04          4.05         0.65 o                         
  -1   8  10        447.52        447.04         3.37 o                         
   0   8  10        132.39        122.08         1.43 o                         
   1   8  10          9.99          9.28         0.54 o                         
   2   8  10          0.00          1.05         0.43 o                         
   3   8  10         38.95         37.59         1.59 o                         
  -4   9  10         29.76         25.73         1.72 o                         
  -3   9  10          0.01          2.74         0.96 o                         
  -2   9  10        122.95        113.32         1.63 o                         
  -1   9  10        141.08        143.06         1.69 o                         
   0   9  10        144.17        128.48         1.42 o                         
   1   9  10         31.46         20.77         0.84 o                         
   2   9  10        188.82        174.47         2.27 o                         
   3   9  10          0.24         -0.24         0.56 o                         
  -3  10  10         31.47         28.91         1.46 o                         
  -2  10  10          0.61          1.13         0.74 o                         
  -1  10  10         33.63         31.61         1.12 o                         
   0  10  10         27.82         26.33         0.92 o                         
   1  10  10        189.82        171.50         2.02 o                         
   2  10  10        150.50        157.91         2.24 o                         
   3  10  10         69.62         61.99         1.74 o                         
  -3  11  10         11.78         14.25         1.27 o                         
  -2  11  10         17.81         16.67         1.01 o                         
  -1  11  10        356.61        338.20         3.31 o                         
   0  11  10          1.81          1.11         0.53 o                         
   1  11  10        186.37        192.13         2.12 o                         
   2  11  10          9.14         10.44         0.92 o                         
   3  11  10          1.44          1.38         0.67 o                         
  -3  12  10          0.27         -0.04         1.13 o                         
  -2  12  10         70.62         69.55         1.62 o                         
  -1  12  10        105.54        103.93         1.75 o                         
   0  12  10        410.79        401.64         3.48 o                         
   1  12  10          5.05          5.10         0.73 o                         
   2  12  10         22.53         25.64         1.39 o                         
   3  12  10          2.10          4.82         2.11 o                         
  -3  13  10          2.64          1.68         1.22 o                         
  -2  13  10        208.20        219.30         2.99 o                         
  -1  13  10          4.40          6.82         0.89 o                         
   0  13  10          1.22          1.11         0.66 o                         
   1  13  10         68.45         77.68         1.68 o                         
   2  13  10         93.55        102.48         2.36 o                         
  -2  14  10         17.81         22.28         1.39 o                         
  -1  14  10        150.66        162.95         2.38 o                         
   0  14  10         20.35         21.70         1.03 o                         
   1  14  10          6.54          2.66         0.87 o                         
   2  14  10         39.56         44.32         2.26 o                         
  -2  15  10         43.38         43.59         1.83 o                         
  -1  15  10          3.85          3.54         0.91 o                         
   0  15  10          4.09          4.58         0.93 o                         
   1  15  10         22.36         27.15         1.80 o                         
   2  15  10         36.64         39.24         2.58 o                         
  -2  16  10          0.05          0.43         1.20 o                         
  -1  16  10          0.12          0.81         0.93 o                         
   0  16  10         26.37         26.26         1.48 o                         
   1  16  10         22.90         28.36         1.85 o                         
  -1  17  10         30.08         36.87         1.53 o                         
   0  17  10          7.84         11.40         1.31 o                         
  -3   0  11          0.20         -0.99         0.99 o                         
  -1   0  11          0.00         -0.28         0.64 o                         
   1   0  11       1664.44       1637.54        15.64 o                         
   3   0  11         56.53         52.59         2.76 o                         
  -4   1  11          2.21          2.60         1.00 o                         
  -3   1  11         21.95         19.47         1.06 o                         
  -2   1  11         33.36         32.44         0.95 o                         
  -1   1  11         66.29         64.83         1.01 o                         
   0   1  11        713.97        714.61         5.21 o                         
   1   1  11          2.66          1.58         0.47 o                         
   2   1  11        353.64        335.06         2.38 o                         
   3   1  11         33.78         33.74         1.93 o                         
   4   1  11          6.76          5.24         2.86 o                         
  -4   2  11         83.17         80.67         1.97 o                         
  -3   2  11          0.01          0.64         0.79 o                         
  -2   2  11        266.95        250.98         2.32 o                         
  -1   2  11        152.49        153.15         1.67 o                         
   0   2  11         18.55         15.88         0.65 o                         
   1   2  11         17.79         13.68         0.63 o                         
   2   2  11         17.73         14.46         0.52 o                         
   3   2  11          0.07          0.49         0.84 o                         
   4   2  11         49.50         57.91         5.85 o                         
  -4   3  11          5.46          9.68         1.17 o                         
  -3   3  11          1.21          1.70         0.78 o                         
  -2   3  11          0.02          2.99         0.62 o                         
  -1   3  11        562.17        563.44         4.24 o                         
   0   3  11          0.58          0.64         0.44 o                         
   1   3  11        450.48        429.37         3.39 o                         
   2   3  11         30.14         23.60         0.73 o                         
   3   3  11         20.08         20.04         1.25 o                         
   4   3  11          7.21          9.15         3.09 o                         
  -4   4  11         17.69         21.77         1.27 o                         
  -3   4  11         46.79         45.00         1.27 o                         
  -2   4  11         26.15         24.99         0.88 o                         
  -1   4  11          2.01          6.69         0.58 o                         
   0   4  11         15.18         14.24         0.66 o                         
   1   4  11         57.89         44.63         1.25 o                         
   2   4  11         34.00         29.25         0.78 o                         
   3   4  11          4.71          3.42         0.71 o                         
  -4   5  11         42.88         45.56         1.78 o                         
  -3   5  11         16.48         18.83         1.11 o                         
  -2   5  11        203.92        203.56         2.18 o                         
  -1   5  11        243.07        215.73         1.90 o                         
   0   5  11         26.89         23.73         0.76 o                         
   1   5  11         72.84         61.57         0.97 o                         
   2   5  11         15.90         17.02         0.68 o                         
   3   5  11          0.36          0.48         0.65 o                         
  -4   6  11          9.71         12.17         1.35 o                         
  -3   6  11         89.09         78.61         1.58 o                         
  -2   6  11         93.22         80.92         1.27 o                         
  -1   6  11          4.46          7.53         0.53 o                         
   0   6  11        158.73        148.72         1.64 o                         
   1   6  11         42.10         29.08         0.82 o                         
   2   6  11          7.28          4.48         0.52 o                         
   3   6  11          9.33          8.56         0.84 o                         
  -4   7  11         30.81         27.81         1.96 o                         
  -3   7  11         20.94         24.61         1.25 o                         
  -2   7  11         63.86         64.61         1.27 o                         
  -1   7  11        172.39        171.84         1.73 o                         
   0   7  11         91.66         88.42         1.29 o                         
   1   7  11         20.03         14.67         0.68 o                         
   2   7  11         75.93         68.86         1.19 o                         
   3   7  11         15.71         17.63         1.15 o                         
  -4   8  11          1.43          4.73         1.44 o                         
  -3   8  11         13.19         12.04         1.01 o                         
  -2   8  11        107.48        102.30         1.67 o                         
  -1   8  11        328.28        314.35         2.65 o                         
   0   8  11        503.99        493.22         3.86 o                         
   1   8  11        141.76        125.44         1.43 o                         
   2   8  11         58.87         55.45         1.10 o                         
   3   8  11          6.07          7.19         0.84 o                         
  -3   9  11          0.01          0.40         0.95 o                         
  -2   9  11         49.80         43.91         1.22 o                         
  -1   9  11        401.94        391.02         3.29 o                         
   0   9  11          0.50          1.04         0.50 o                         
   1   9  11         40.98         44.62         1.11 o                         
   2   9  11         65.18         66.91         1.45 o                         
   3   9  11         43.08         41.32         2.30 o                         
  -3  10  11          3.96          1.40         0.99 o                         
  -2  10  11          3.21          2.30         0.79 o                         
  -1  10  11        135.58        132.93         1.82 o                         
   0  10  11         63.20         63.59         1.16 o                         
   1  10  11        218.51        233.28         2.51 o                         
   2  10  11         10.51          8.34         0.83 o                         
   3  10  11          8.66          8.03         1.37 o                         
  -3  11  11          0.13         -1.11         1.11 o                         
  -2  11  11          0.44         -0.78         0.78 o                         
  -1  11  11         59.20         51.54         1.38 o                         
   0  11  11        127.21        130.31         1.72 o                         
   1  11  11          0.35          0.03         0.65 o                         
   2  11  11         87.00         91.52         1.83 o                         
   3  11  11          5.82          5.95         2.06 o                         
  -3  12  11          0.97         -0.99         1.15 o                         
  -2  12  11         40.63         38.07         1.43 o                         
  -1  12  11          0.01         -0.32         0.77 o                         
   0  12  11         57.66         64.51         1.39 o                         
   1  12  11         95.76         93.57         1.65 o                         
   2  12  11          2.74          3.52         0.86 o                         
  -3  13  11          2.64          4.85         1.27 o                         
  -2  13  11          2.04          7.08         1.04 o                         
  -1  13  11         71.31         69.06         1.67 o                         
   0  13  11         82.57         79.36         1.49 o                         
   1  13  11          7.62          6.06         0.89 o                         
   2  13  11         36.21         39.27         1.63 o                         
  -2  14  11        114.87        120.06         2.37 o                         
  -1  14  11         57.94         61.81         1.70 o                         
   0  14  11        138.09        139.39         2.04 o                         
   1  14  11         45.47         48.03         1.53 o                         
   2  14  11          3.20          4.75         1.17 o                         
  -2  15  11          0.24          1.91         1.57 o                         
  -1  15  11         37.15         38.54         1.45 o                         
   0  15  11         35.06         34.67         1.65 o                         
   1  15  11         37.64         40.42         1.57 o                         
  -1  16  11          5.16          2.64         1.04 o                         
   0  16  11          0.10         -0.95         1.04 o                         
   1  16  11        108.23        121.05         2.31 o                         
  -4   0  12         21.61         21.49         1.89 o                         
  -2   0  12          8.07          9.18         1.01 o                         
   0   0  12         32.95         31.90         1.16 o                         
   2   0  12        511.49        487.20         6.09 o                         
  -4   1  12          0.46          1.32         1.03 o                         
  -3   1  12         14.97         14.85         1.03 o                         
  -2   1  12        159.58        158.31         1.89 o                         
  -1   1  12         16.77         23.81         0.81 o                         
   0   1  12        185.59        183.49         1.90 o                         
   1   1  12        873.88        830.33         6.00 o                         
   2   1  12        108.87        105.96         1.30 o                         
   3   1  12         53.13         58.21         2.09 o                         
  -4   2  12          2.90          4.28         1.08 o                         
  -3   2  12          1.98          2.13         0.83 o                         
  -2   2  12         21.15         22.83         0.88 o                         
  -1   2  12        162.75        152.86         1.72 o                         
   0   2  12         66.38         64.66         1.05 o                         
   1   2  12        793.75        741.77         5.46 o                         
   2   2  12         24.79         22.50         0.74 o                         
   3   2  12          3.84          4.51         1.05 o                         
  -4   3  12         20.37         18.96         1.42 o                         
  -3   3  12          0.55          0.26         0.82 o                         
  -2   3  12         13.28         14.82         0.78 o                         
  -1   3  12         68.27         68.48         1.16 o                         
   0   3  12        580.48        549.14         4.03 o                         
   1   3  12         17.07         18.97         0.75 o                         
   2   3  12         21.27         22.63         0.76 o                         
   3   3  12          2.91          4.63         1.02 o                         
  -4   4  12         17.44         19.29         1.45 o                         
  -3   4  12          0.81          1.07         0.79 o                         
  -2   4  12        116.97        112.06         1.58 o                         
  -1   4  12         28.30         30.10         0.87 o                         
   0   4  12          1.60          0.38         0.52 o                         
   1   4  12        267.02        245.15         2.16 o                         
   2   4  12        114.18        106.41         1.49 o                         
   3   4  12          3.64          3.96         0.84 o                         
  -4   5  12         10.80         14.96         1.37 o                         
  -3   5  12         29.35         30.80         1.34 o                         
  -2   5  12         41.48         41.99         1.12 o                         
  -1   5  12        100.73        102.03         1.33 o                         
   0   5  12         54.65         46.07         1.02 o                         
   1   5  12        200.80        173.96         1.73 o                         
   2   5  12          0.04         -0.10         0.49 o                         
   3   5  12        132.67        138.19         2.41 o                         
  -4   6  12         25.42         24.43         1.66 o                         
  -3   6  12         15.05         15.90         1.08 o                         
  -2   6  12          0.92          2.64         0.66 o                         
  -1   6  12        132.79        122.72         1.41 o                         
   0   6  12        121.39        111.28         1.46 o                         
   1   6  12         13.35          9.81         0.64 o                         
   2   6  12        232.49        222.82         2.51 o                         
   3   6  12          0.31          1.80         0.76 o                         
  -4   7  12         13.21         15.70         1.49 o                         
  -3   7  12         34.10         35.77         1.39 o                         
  -2   7  12         10.03         14.52         0.91 o                         
  -1   7  12          0.07          1.11         0.68 o                         
   0   7  12        166.18        172.29         1.89 o                         
   1   7  12          6.42          5.68         0.61 o                         
   2   7  12         23.35         21.00         0.84 o                         
   3   7  12         16.98         14.68         1.06 o                         
  -3   8  12        138.64        127.00         2.10 o                         
  -2   8  12         45.58         42.10         1.23 o                         
  -1   8  12        179.84        172.51         1.88 o                         
   0   8  12        241.79        223.65         2.22 o                         
   1   8  12        115.14        110.47         1.50 o                         
   2   8  12          0.12          1.08         0.56 o                         
   3   8  12          7.73          9.06         0.93 o                         
  -3   9  12          0.00          0.02         1.14 o                         
  -2   9  12         22.34         22.05         1.08 o                         
  -1   9  12         54.54         48.74         1.21 o                         
   0   9  12        173.14        162.08         1.93 o                         
   1   9  12         26.87         23.10         0.89 o                         
   2   9  12          1.38          1.05         0.72 o                         
   3   9  12          0.60         -0.23         0.74 o                         
  -3  10  12          5.19          4.65         1.18 o                         
  -2  10  12        100.49        102.33         1.75 o                         
  -1  10  12          6.09          7.33         0.84 o                         
   0  10  12         33.67         28.86         0.96 o                         
   1  10  12         10.11         14.42         0.86 o                         
   2  10  12         43.71         48.40         1.66 o                         
   3  10  12          0.27          0.87         1.06 o                         
  -3  11  12         30.82         31.82         1.80 o                         
  -2  11  12         12.77         10.57         1.02 o                         
  -1  11  12         34.09         34.74         1.26 o                         
   0  11  12          1.12          1.12         0.70 o                         
   1  11  12          5.21          4.28         0.76 o                         
   2  11  12          4.25          3.95         0.85 o                         
  -3  12  12          0.16          0.49         1.23 o                         
  -2  12  12          0.75          2.31         0.97 o                         
  -1  12  12          0.15         -0.41         0.82 o                         
   0  12  12         10.60         10.67         0.90 o                         
   1  12  12         19.18         19.68         0.98 o                         
   2  12  12         43.17         45.21         1.56 o                         
  -2  13  12         79.15         78.80         1.89 o                         
  -1  13  12         14.76         16.57         1.15 o                         
   0  13  12         84.68         81.16         1.68 o                         
   1  13  12        125.11        125.01         2.10 o                         
   2  13  12         40.59         50.18         2.13 o                         
  -2  14  12          0.06          3.49         1.19 o                         
  -1  14  12          6.69          6.91         1.05 o                         
   0  14  12          0.41         -0.91         0.96 o                         
   1  14  12         41.00         40.05         2.19 o                         
  -1  15  12          0.01         -0.95         0.95 o                         
   0  15  12          1.64         -1.04         1.04 o                         
   1  15  12          1.83          2.31         0.99 o                         
  -1  16  12          3.41          0.16         1.04 o                         
   0  16  12          0.19          0.59         1.07 o                         
  -3   0  13         10.25         11.65         1.49 o                         
  -1   0  13        560.07        528.21         5.55 o                         
   1   0  13         46.38         55.33         1.53 o                         
   3   0  13          6.93          8.76         1.75 o                         
  -4   1  13          3.38          0.86         1.14 o                         
  -3   1  13        102.67         95.97         1.82 o                         
  -2   1  13          4.94          6.54         0.70 o                         
  -1   1  13         20.02         22.30         0.90 o                         
   0   1  13         29.54         28.02         0.91 o                         
   1   1  13        315.20        295.55         2.65 o                         
   2   1  13         14.03         19.86         0.80 o                         
   3   1  13          0.49          1.39         1.00 o                         
  -4   2  13         13.27         14.12         1.31 o                         
  -3   2  13         39.52         39.29         1.40 o                         
  -2   2  13        245.86        227.27         2.26 o                         
  -1   2  13         39.62         31.87         0.93 o                         
   0   2  13          4.14          4.09         0.64 o                         
   1   2  13          9.25          7.23         0.63 o                         
   2   2  13         38.96         34.89         0.95 o                         
   3   2  13         16.49         18.92         1.48 o                         
  -4   3  13          3.22          5.59         1.25 o                         
  -3   3  13         28.87         30.21         1.35 o                         
  -2   3  13         13.68         13.91         0.81 o                         
  -1   3  13          4.94          4.57         0.61 o                         
   0   3  13         19.30         21.81         0.87 o                         
   1   3  13        347.05        343.62         2.99 o                         
   2   3  13          4.53          2.61         0.51 o                         
   3   3  13          0.42          1.78         1.22 o                         
  -4   4  13          3.08          3.53         1.26 o                         
  -3   4  13          9.91          7.86         0.98 o                         
  -2   4  13         44.24         42.67         1.22 o                         
  -1   4  13        105.56        101.31         1.36 o                         
   0   4  13        717.71        700.98         6.76 o                         
   1   4  13        112.62         99.34         1.35 o                         
   2   4  13         37.53         34.17         0.98 o                         
   3   4  13          0.26          1.28         0.99 o                         
  -4   5  13          0.50          2.57         1.45 o                         
  -3   5  13         25.38         26.08         1.38 o                         
  -2   5  13        121.27        112.66         1.74 o                         
  -1   5  13         67.82         59.62         1.10 o                         
   0   5  13         22.46         19.60         0.82 o                         
   1   5  13          3.29          1.25         0.49 o                         
   2   5  13         96.71         93.75         1.53 o                         
   3   5  13          4.41          5.50         1.04 o                         
  -4   6  13          1.18          2.65         1.49 o                         
  -3   6  13         40.06         42.17         1.50 o                         
  -2   6  13         85.50         79.86         1.52 o                         
  -1   6  13        400.66        385.09         3.25 o                         
   0   6  13         96.41         80.10         1.29 o                         
   1   6  13          5.88          8.32         0.60 o                         
   2   6  13         22.74         23.78         0.92 o                         
   3   6  13        103.43        108.93         2.26 o                         
  -3   7  13         21.61         29.87         1.36 o                         
  -2   7  13         97.78         98.63         1.96 o                         
  -1   7  13         37.19         32.76         1.00 o                         
   0   7  13          1.19         -0.54         0.54 o                         
   1   7  13          4.42          0.65         0.54 o                         
   2   7  13         93.37         99.65         1.55 o                         
   3   7  13         20.59         21.78         1.78 o                         
  -3   8  13          2.09          3.54         1.01 o                         
  -2   8  13        241.16        243.22         2.63 o                         
  -1   8  13         71.45         63.09         1.42 o                         
   0   8  13          0.10          0.07         0.56 o                         
   1   8  13         79.39         77.04         1.33 o                         
   2   8  13         58.64         65.41         1.56 o                         
   3   8  13         11.92         10.07         1.37 o                         
  -3   9  13          5.16          7.09         1.21 o                         
  -2   9  13          1.22          2.31         0.83 o                         
  -1   9  13         10.06         10.19         0.83 o                         
   0   9  13         88.21         97.85         1.52 o                         
   1   9  13        247.74        229.34         2.38 o                         
   2   9  13          3.68          2.29         0.84 o                         
  -3  10  13         11.10         10.90         1.51 o                         
  -2  10  13         15.77         15.30         1.05 o                         
  -1  10  13          0.57          0.77         0.78 o                         
   0  10  13        251.38        243.97         2.73 o                         
   1  10  13         43.78         47.28         1.30 o                         
   2  10  13         57.25         57.41         1.72 o                         
  -3  11  13          0.23          2.73         1.29 o                         
  -2  11  13        105.50        102.14         2.78 o                         
  -1  11  13         67.32         64.22         1.64 o                         
   0  11  13         14.96         18.64         1.09 o                         
   1  11  13          0.68          0.30         0.70 o                         
   2  11  13         21.54         25.42         2.22 o                         
  -2  12  13          0.11          2.68         1.03 o                         
  -1  12  13         89.52         92.23         1.91 o                         
   0  12  13         25.51         25.95         1.23 o                         
   1  12  13         13.82         17.07         1.05 o                         
   2  12  13          2.14          1.38         0.90 o                         
  -2  13  13         19.26         23.14         1.41 o                         
  -1  13  13          0.81          0.89         0.95 o                         
   0  13  13         11.34         14.73         1.23 o                         
   1  13  13        131.95        153.45         2.41 o                         
  -2  14  13         27.29         32.03         2.06 o                         
  -1  14  13         30.35         27.20         1.42 o                         
   0  14  13         35.70         40.44         1.71 o                         
   1  14  13          7.32          4.95         1.00 o                         
  -1  15  13          8.72          6.77         1.15 o                         
   0  15  13         36.96         43.23         1.84 o                         
  -4   0  14         20.23         13.21         1.95 o                         
  -2   0  14         95.69         88.87         2.04 o                         
   0   0  14        907.86        868.55         8.47 o                         
   2   0  14          0.50         -0.50         0.74 o                         
  -4   1  14          2.60          1.12         1.14 o                         
  -3   1  14          3.86          3.47         0.97 o                         
  -2   1  14         20.19         20.78         0.94 o                         
  -1   1  14        239.48        233.78         2.37 o                         
   0   1  14        181.31        187.26         1.94 o                         
   1   1  14        193.39        171.72         1.90 o                         
   2   1  14        124.36        126.95         1.69 o                         
   3   1  14          7.01          8.90         1.33 o                         
  -4   2  14          1.27          2.97         1.16 o                         
  -3   2  14         87.90         82.96         1.80 o                         
  -2   2  14        107.23        101.41         1.55 o                         
  -1   2  14          9.51         10.44         0.76 o                         
   0   2  14         89.89         84.38         1.39 o                         
   1   2  14         14.57         15.50         0.75 o                         
   2   2  14          0.24          0.29         0.56 o                         
   3   2  14        139.91        151.47         3.47 o                         
  -4   3  14          8.88         10.68         1.47 o                         
  -3   3  14          1.20          3.96         0.99 o                         
  -2   3  14         32.64         35.73         1.17 o                         
  -1   3  14          2.15          2.10         0.58 o                         
   0   3  14        545.54        502.87         4.31 o                         
   1   3  14         31.17         26.52         0.88 o                         
   2   3  14          6.42          5.83         0.72 o                         
   3   3  14          1.09          3.51         1.17 o                         
  -4   4  14         13.79         14.11         1.70 o                         
  -3   4  14         41.38         42.54         1.58 o                         
  -2   4  14          0.57          0.88         0.76 o                         
  -1   4  14          9.71          8.47         0.68 o                         
   0   4  14          8.64         12.39         0.80 o                         
   1   4  14          1.52          0.79         0.53 o                         
   2   4  14         17.14         16.32         0.84 o                         
   3   4  14          5.61          5.19         1.18 o                         
  -3   5  14         33.25         34.96         1.69 o                         
  -2   5  14          1.28          1.59         0.77 o                         
  -1   5  14          8.50          7.86         0.91 o                         
   0   5  14         84.59         72.56         1.27 o                         
   1   5  14         32.02         31.79         0.98 o                         
   2   5  14          1.88          0.97         0.61 o                         
   3   5  14          4.28          5.09         1.31 o                         
  -3   6  14         17.78         24.53         1.43 o                         
  -2   6  14         92.91         95.12         1.78 o                         
  -1   6  14        142.75        138.85         1.79 o                         
   0   6  14         23.69         21.64         0.90 o                         
   1   6  14         14.26          8.16         0.74 o                         
   2   6  14          3.66          4.30         0.69 o                         
   3   6  14          5.95          7.90         1.15 o                         
  -3   7  14         89.37         79.92         2.45 o                         
  -2   7  14        153.56        152.14         2.19 o                         
  -1   7  14          8.77          7.25         0.76 o                         
   0   7  14         31.22         31.20         1.12 o                         
   1   7  14         10.63         11.26         0.77 o                         
   2   7  14         45.91         48.01         1.26 o                         
   3   7  14         49.03         58.00         3.11 o                         
  -3   8  14          2.73          4.05         1.09 o                         
  -2   8  14         92.28         95.46         1.74 o                         
  -1   8  14         51.93         47.54         1.34 o                         
   0   8  14         52.77         50.98         1.21 o                         
   1   8  14        170.05        166.37         2.01 o                         
   2   8  14         10.71          9.59         0.99 o                         
  -3   9  14         32.58         28.06         1.62 o                         
  -2   9  14          6.63          9.77         0.98 o                         
  -1   9  14         96.89        104.92         1.86 o                         
   0   9  14          1.35          2.86         0.68 o                         
   1   9  14         26.84         27.99         1.06 o                         
   2   9  14         22.07         22.55         1.31 o                         
  -3  10  14          3.03          2.40         1.29 o                         
  -2  10  14         56.58         58.27         1.58 o                         
  -1  10  14          9.41         13.83         1.02 o                         
   0  10  14         97.65        103.45         1.79 o                         
   1  10  14         36.06         33.25         1.36 o                         
   2  10  14          0.06         -0.85         0.85 o                         
  -2  11  14         12.96         12.03         1.20 o                         
  -1  11  14        102.88        111.07         2.35 o                         
   0  11  14          2.26          3.38         0.86 o                         
   1  11  14         38.70         45.12         1.81 o                         
   2  11  14          1.90          0.52         0.97 o                         
  -2  12  14         37.72         38.52         1.61 o                         
  -1  12  14         45.03         51.73         1.77 o                         
   0  12  14        107.56        113.61         2.31 o                         
   1  12  14          1.06          0.55         0.89 o                         
  -2  13  14         35.95         42.33         1.72 o                         
  -1  13  14         66.94         67.55         1.88 o                         
   0  13  14          2.19          4.46         1.13 o                         
   1  13  14         34.14         36.76         1.89 o                         
  -1  14  14         12.50         15.61         1.32 o                         
   0  14  14         26.08         25.88         1.56 o                         
  -3   0  15         51.02         42.15         2.22 o                         
  -1   0  15        125.17        118.77         2.56 o                         
   1   0  15        265.87        271.01         3.72 o                         
   3   0  15         34.48         28.98         6.06 o                         
  -3   1  15          6.39          8.63         1.09 o                         
  -2   1  15          9.01         10.47         0.87 o                         
  -1   1  15         75.45         79.13         1.42 o                         
   0   1  15        700.32        677.34         4.95 o                         
   1   1  15          6.01          6.18         0.67 o                         
   2   1  15         26.21         30.08         1.03 o                         
   3   1  15         19.44         19.10         1.68 o                         
  -3   2  15          1.72          2.24         1.01 o                         
  -2   2  15          8.65          8.65         0.81 o                         
  -1   2  15        216.56        208.89         2.14 o                         
   0   2  15         10.98         15.14         1.05 o                         
   1   2  15         33.30         33.66         0.99 o                         
   2   2  15         49.36         49.31         1.31 o                         
   3   2  15          4.26          5.25         1.36 o                         
  -3   3  15          1.43          3.03         1.03 o                         
  -2   3  15          5.99          5.89         0.92 o                         
  -1   3  15         75.98         72.60         1.30 o                         
   0   3  15         35.30         33.83         1.14 o                         
   1   3  15         15.79         15.87         0.82 o                         
   2   3  15          3.27          3.51         0.74 o                         
   3   3  15         40.27         40.00         2.16 o                         
  -3   4  15          2.75          4.48         1.15 o                         
  -2   4  15          1.08          1.40         0.86 o                         
  -1   4  15         80.66         86.10         1.42 o                         
   0   4  15         13.46         17.27         0.96 o                         
   1   4  15        183.79        180.64         2.05 o                         
   2   4  15        131.29        140.04         2.09 o                         
   3   4  15          0.52         -1.00         1.14 o                         
  -3   5  15         44.81         44.26         1.90 o                         
  -2   5  15          5.44          5.55         0.94 o                         
  -1   5  15        235.16        223.31         2.46 o                         
   0   5  15        248.34        232.57         2.41 o                         
   1   5  15          1.95          1.32         0.68 o                         
   2   5  15         70.19         72.67         1.57 o                         
  -3   6  15          0.03          3.70         1.12 o                         
  -2   6  15         20.60         25.33         1.26 o                         
  -1   6  15          2.88          3.41         0.73 o                         
   0   6  15         30.19         28.03         1.03 o                         
   1   6  15        140.26        136.98         1.86 o                         
   2   6  15         13.31         17.84         0.97 o                         
  -3   7  15          0.01          4.12         1.17 o                         
  -2   7  15         25.90         30.39         1.35 o                         
  -1   7  15          5.43          4.83         0.78 o                         
   0   7  15         39.56         37.39         1.15 o                         
   1   7  15          1.29          0.78         0.66 o                         
   2   7  15         28.60         27.11         1.12 o                         
  -3   8  15         23.31         21.75         1.46 o                         
  -2   8  15         12.21         16.89         1.18 o                         
  -1   8  15         17.71         18.97         1.17 o                         
   0   8  15         10.23         10.52         0.83 o                         
   1   8  15          2.23          4.27         0.72 o                         
   2   8  15          7.71         12.54         1.05 o                         
  -3   9  15          0.54          3.69         1.18 o                         
  -2   9  15         58.25         58.56         1.72 o                         
  -1   9  15        110.58        113.92         2.06 o                         
   0   9  15          7.04          6.15         0.78 o                         
   1   9  15          4.13          2.65         0.75 o                         
   2   9  15          1.00          1.41         1.01 o                         
  -2  10  15         10.24         11.99         1.12 o                         
  -1  10  15         43.44         44.35         2.00 o                         
   0  10  15          1.34          0.18         0.75 o                         
   1  10  15         62.02         64.56         1.55 o                         
   2  10  15         35.24         37.01         1.65 o                         
  -2  11  15          0.83          2.19         1.00 o                         
  -1  11  15          0.17          1.67         0.94 o                         
   0  11  15         31.25         32.43         1.41 o                         
   1  11  15          3.61          2.67         0.87 o                         
  -2  12  15          8.13         11.42         1.26 o                         
  -1  12  15         27.92         30.68         1.60 o                         
   0  12  15         75.46         84.20         2.27 o                         
   1  12  15         56.70         62.33         1.80 o                         
  -1  13  15         21.72         23.92         1.43 o                         
   0  13  15         63.09         68.93         2.05 o                         
  -2   0  16         75.61         71.30         2.39 o                         
   0   0  16        126.83        118.14         2.58 o                         
   2   0  16          8.30          8.20         1.27 o                         
  -3   1  16         28.02         29.66         1.47 o                         
  -2   1  16          8.57         12.53         0.95 o                         
  -1   1  16         18.43         20.47         1.03 o                         
   0   1  16          6.34          8.74         0.74 o                         
   1   1  16         40.32         41.40         1.13 o                         
   2   1  16          7.13          5.82         0.92 o                         
  -3   2  16         29.34         29.96         1.49 o                         
  -2   2  16         11.09         13.74         1.06 o                         
  -1   2  16          1.65          3.53         0.75 o                         
   0   2  16         32.37         31.85         1.10 o                         
   1   2  16         12.02         10.38         0.78 o                         
   2   2  16          4.89          8.54         0.86 o                         
  -3   3  16          0.00         -0.74         1.10 o                         
  -2   3  16         23.91         24.99         1.24 o                         
  -1   3  16         68.18         73.47         1.67 o                         
   0   3  16         22.36         24.54         1.11 o                         
   1   3  16          3.59          2.94         0.66 o                         
   2   3  16          0.09          2.00         0.76 o                         
  -3   4  16          0.84          1.72         1.26 o                         
  -2   4  16         90.34         93.32         1.88 o                         
  -1   4  16         88.98         89.43         1.51 o                         
   0   4  16        111.03         99.71         1.74 o                         
   1   4  16          0.43          1.23         0.72 o                         
   2   4  16          0.12          0.34         0.73 o                         
  -3   5  16         21.35         24.28         1.51 o                         
  -2   5  16         78.52         75.17         1.75 o                         
  -1   5  16         12.18         12.35         0.95 o                         
   0   5  16          3.54          3.15         0.74 o                         
   1   5  16         99.50         95.06         1.73 o                         
   2   5  16         15.04         15.02         0.95 o                         
  -3   6  16          2.45          8.20         1.31 o                         
  -2   6  16         16.21         19.02         1.19 o                         
  -1   6  16         10.19          7.90         0.86 o                         
   0   6  16         12.54         17.20         0.94 o                         
   1   6  16         60.53         68.85         1.55 o                         
   2   6  16        107.46        118.96         1.91 o                         
  -3   7  16        121.61        122.86         2.49 o                         
  -2   7  16          8.38          5.60         1.04 o                         
  -1   7  16         44.34         41.05         1.44 o                         
   0   7  16         17.39         19.59         0.98 o                         
   1   7  16        146.18        161.01         2.13 o                         
   2   7  16          5.08          7.14         1.03 o                         
  -3   8  16         18.27         25.01         1.87 o                         
  -2   8  16          1.13          1.42         1.01 o                         
  -1   8  16          9.23         11.54         1.12 o                         
   0   8  16         95.32         88.02         1.58 o                         
   1   8  16          5.95          5.70         0.81 o                         
   2   8  16          0.02         -0.89         0.89 o                         
  -2   9  16          0.12          1.97         1.07 o                         
  -1   9  16        125.93        134.68         2.27 o                         
   0   9  16         67.57         66.38         1.49 o                         
   1   9  16          0.13         -0.71         0.71 o                         
  -2  10  16         11.28         18.08         1.36 o                         
  -1  10  16         12.88         12.16         1.18 o                         
   0  10  16          0.02         -0.89         0.89 o                         
   1  10  16          1.62          1.53         0.85 o                         
  -2  11  16         34.25         36.97         1.68 o                         
  -1  11  16         10.63          7.10         1.14 o                         
   0  11  16          8.44         11.58         1.23 o                         
   1  11  16         36.46         40.85         1.83 o                         
  -1  12  16         15.12         19.24         1.48 o                         
   0  12  16         39.87         49.49         2.05 o                         
  -3   0  17         44.72         45.87         2.51 o                         
  -1   0  17        179.20        174.32         3.51 o                         
   1   0  17         64.96         66.75         2.16 o                         
  -3   1  17          0.12          1.84         1.10 o                         
  -2   1  17         78.44         73.58         1.76 o                         
  -1   1  17         87.78         97.80         1.77 o                         
   0   1  17         28.54         27.54         1.06 o                         
   1   1  17         55.15         58.83         1.37 o                         
   2   1  17         91.31        100.87         2.18 o                         
  -3   2  17         17.29         17.72         1.39 o                         
  -2   2  17         15.01         16.19         1.16 o                         
  -1   2  17        290.61        276.34         2.83 o                         
   0   2  17         14.04         14.23         0.93 o                         
   1   2  17          9.42         11.10         0.86 o                         
   2   2  17         51.55         53.69         1.76 o                         
  -3   3  17          5.79          4.77         1.40 o                         
  -2   3  17          1.34          2.77         0.98 o                         
  -1   3  17         54.21         58.12         1.52 o                         
   0   3  17         12.30         13.46         0.93 o                         
   1   3  17         11.69         13.30         0.98 o                         
   2   3  17         12.57         17.55         1.12 o                         
  -3   4  17          0.71          0.23         1.31 o                         
  -2   4  17         22.13         23.76         1.32 o                         
  -1   4  17        111.31        109.39         1.89 o                         
   0   4  17         16.97         16.36         1.07 o                         
   1   4  17         10.68         12.42         0.98 o                         
   2   4  17         10.05         11.30         1.02 o                         
  -3   5  17          9.51         13.51         1.43 o                         
  -2   5  17         23.08         25.52         1.35 o                         
  -1   5  17         19.45         18.01         1.11 o                         
   0   5  17          8.85          7.83         0.89 o                         
   1   5  17          4.94          4.76         0.87 o                         
   2   5  17         23.22         23.80         1.15 o                         
  -3   6  17         30.73         33.20         1.79 o                         
  -2   6  17         15.87         14.58         1.21 o                         
  -1   6  17          0.98          0.92         0.81 o                         
   0   6  17          0.24          0.04         0.74 o                         
   1   6  17          0.69          1.26         0.81 o                         
   2   6  17          1.34          4.62         0.85 o                         
  -2   7  17         17.88         18.40         1.35 o                         
  -1   7  17         39.93         42.38         1.64 o                         
   0   7  17          7.52          6.69         0.87 o                         
   1   7  17         21.41         22.93         1.16 o                         
  -2   8  17          0.00          0.20         1.09 o                         
  -1   8  17          7.80          8.91         1.12 o                         
   0   8  17         94.85         98.84         1.77 o                         
   1   8  17          0.79         -0.42         0.81 o                         
  -2   9  17         40.99         45.46         1.79 o                         
  -1   9  17          3.04          1.69         1.04 o                         
   0   9  17         11.74         12.41         1.17 o                         
   1   9  17          4.84          4.41         1.04 o                         
  -2  10  17         10.75         16.24         1.41 o                         
  -1  10  17         15.81         14.64         1.31 o                         
   0  10  17         27.78         26.69         1.44 o                         
   1  10  17          0.64          0.06         0.96 o                         
  -1  11  17          1.99          2.65         1.12 o                         
   0  11  17          7.47          9.30         1.25 o                         
  -2   0  18        105.32        110.93         3.41 o                         
   0   0  18         80.25         83.30         2.19 o                         
   2   0  18         33.50         30.86         2.32 o                         
  -3   1  18          2.00          2.73         1.23 o                         
  -2   1  18         20.14         27.81         1.37 o                         
  -1   1  18        124.22        131.38         2.10 o                         
   0   1  18          0.32         -0.71         0.74 o                         
   1   1  18          1.64          0.28         0.76 o                         
   2   1  18          0.01          1.12         1.08 o                         
  -3   2  18          0.70          3.71         1.39 o                         
  -2   2  18         66.94         65.61         1.75 o                         
  -1   2  18         50.53         53.17         1.52 o                         
   0   2  18          3.49          4.12         0.86 o                         
   1   2  18         45.35         46.30         1.53 o                         
   2   2  18          4.62          4.51         1.08 o                         
  -3   3  18          5.94          4.29         1.44 o                         
  -2   3  18         29.31         30.04         1.48 o                         
  -1   3  18         10.66         12.59         1.20 o                         
   0   3  18         93.23         96.35         1.75 o                         
   1   3  18          0.19         -0.45         0.82 o                         
   2   3  18          9.98          6.26         1.11 o                         
  -2   4  18          1.64          6.04         1.12 o                         
  -1   4  18          5.23          5.99         0.96 o                         
   0   4  18         45.43         47.38         1.41 o                         
   1   4  18        134.75        146.19         2.30 o                         
  -2   5  18        138.82        138.64         2.38 o                         
  -1   5  18         54.25         56.02         1.60 o                         
   0   5  18          2.16          3.69         0.91 o                         
   1   5  18          5.43          7.77         0.99 o                         
  -2   6  18         17.64         20.19         1.40 o                         
  -1   6  18         24.68         22.99         1.34 o                         
   0   6  18         53.71         59.07         1.67 o                         
   1   6  18          5.56          8.77         1.02 o                         
  -2   7  18          0.20         -1.03         1.08 o                         
  -1   7  18         23.76         22.84         1.41 o                         
   0   7  18          4.30          5.47         0.96 o                         
   1   7  18         32.37         38.45         1.44 o                         
  -2   8  18          8.27          8.42         1.29 o                         
  -1   8  18          0.68         -0.65         1.03 o                         
   0   8  18          9.91         10.44         1.10 o                         
   1   8  18          0.04         -0.74         0.97 o                         
  -1   9  18          0.93          1.20         1.08 o                         
   0   9  18         17.81         16.82         1.30 o                         
  -1  10  18          2.51          2.33         1.13 o                         
   0  10  18         38.91         46.97         1.83 o                         
  -1   0  19          6.51          4.49         1.31 o                         
   1   0  19         56.45         63.61         2.21 o                         
  -2   1  19         24.57         28.48         1.78 o                         
  -1   1  19          3.34          5.52         1.01 o                         
   0   1  19         20.88         20.56         1.15 o                         
   1   1  19          8.16         11.15         1.11 o                         
  -2   2  19          0.01          4.31         1.12 o                         
  -1   2  19          0.17          0.71         0.92 o                         
   0   2  19          0.11         -0.58         0.83 o                         
   1   2  19          0.19         -0.61         0.91 o                         
  -2   3  19         16.65         18.55         1.31 o                         
  -1   3  19          2.20         -0.99         0.99 o                         
   0   3  19         11.30         11.01         1.02 o                         
   1   3  19          1.31          0.87         0.89 o                         
  -2   4  19          0.22          2.96         1.11 o                         
  -1   4  19         25.78         25.91         1.32 o                         
   0   4  19         12.62         12.98         1.05 o                         
   1   4  19          0.03          0.40         0.88 o                         
  -2   5  19          5.22          5.50         1.22 o                         
  -1   5  19          1.11          2.26         1.07 o                         
   0   5  19         59.44         64.59         1.58 o                         
   1   5  19         20.03         20.52         1.25 o                         
  -2   6  19          0.23          0.66         1.17 o                         
  -1   6  19         34.28         38.07         1.67 o                         
   0   6  19         70.05         85.01         1.94 o                         
   1   6  19         76.61         92.75         2.12 o                         
  -1   7  19         17.17         21.03         1.44 o                         
   0   7  19         18.29         20.90         1.29 o                         
  -1   8  19         23.36         19.98         1.46 o                         
   0   8  19         18.47         23.81         1.69 o                         
  -2   0  20         20.80         28.46         2.58 o                         
   0   0  20         76.88         84.77         2.78 o                         
  -2   1  20          4.27          8.36         1.44 o                         
  -1   1  20          2.88          1.10         0.91 o                         
   0   1  20          0.03         -0.08         0.93 o                         
   1   1  20         70.04         75.17         1.93 o                         
  -2   2  20        102.04         98.52         2.45 o                         
  -1   2  20          1.23          1.13         1.07 o                         
   0   2  20          0.69          0.96         0.96 o                         
  -1   3  20          2.21          2.87         1.11 o                         
   0   3  20         25.37         27.97         1.34 o                         
  -1   4  20          6.78          7.03         1.67 o                         
   0   4  20         15.71         20.83         1.20 o                         
  -1   5  20          0.01          1.21         1.23 o                         
   0   5  20          1.67          3.29         0.95 o                         
                                                                                
